# Supplementary material for: Transcriptome Analysis of Jujube (Ziziphus jujuba Mill.) Response to Heat Stress
Source: Int J Genomics. 2021 Dec 2;2021:3442277. doi: 10.1155/2021/3442277 (PMC8660251; doi:10.1155/2021/3442277)
Supplement: Supplementary Materials — Table S1. The DEGs were detected in the comparisons of HR1 vs. HR0. Table S2. The DEGs were detected in the comparisons of HR3 vs. HR0. Table S3. The DEGs were detected in the comparisons of HR5 vs. HR0. Table S4. The DEGs were detected in the comparisons of HR7 vs. HR0. Table S5. Functional analysis of the DEGs from HR1 vs. HR0. Table S6. Functional analysis of the DEGs from HR3 vs. HR0. Table S7. Functional analysis of the DEGs from HR5 vs. HR0. Table S8. Functional analysis of the DEGs from HR7 vs. HR0. [file 3442277.f1.zip]

Archive with 8 entries (8 files):
- Table S1.txt
- Table S2.txt
- Table S3.txt
- Table S4.txt
- Table S5.txt
- Table S6.txt
- Table S7.txt
- Table S8.txt
