# Supplementary material for: Transcriptome Analysis of Jujube (Ziziphus jujuba Mill.) Response to Heat Stress
Source: Int J Genomics. 2021 Dec 2;2021:3442277. doi: 10.1155/2021/3442277 (PMC8660251; doi:10.1155/2021/3442277)
Supplement: Supplementary Materials — Table S1. The DEGs were detected in the comparisons of HR1 vs. HR0. Table S2. The DEGs were detected in the comparisons of HR3 vs. HR0. Table S3. The DEGs were detected in the comparisons of HR5 vs. HR0. Table S4. The DEGs were detected in the comparisons of HR7 vs. HR0. Table S5. Functional analysis of the DEGs from HR1 vs. HR0. Table S6. Functional analysis of the DEGs from HR3 vs. HR0. Table S7. Functional analysis of the DEGs from HR5 vs. HR0. Table S8. Functional analysis of the DEGs from HR7 vs. HR0. [file 3442277.f1.zip › Table S1.txt]

Gene	sampleA	sampleB	logFC	logCPM	PValue	FDR	GI anno	DEG
gene15604	HR-1	HR-0	5.47333981	9.917286779	5.93E-100	1.17E-95	gi|645254865|ref|XP_008233234.1|	up
gene15699	HR-1	HR-0	-4.384408805	9.018988195	5.81E-74	5.74E-70	gi|596019818|ref|XP_007218929.1|	down
gene9751	HR-1	HR-0	5.030254635	5.623957724	1.62E-71	1.07E-67	gi|694407171|ref|XP_009378340.1|	up
gene2891	HR-1	HR-0	5.332058377	5.158595482	5.08E-71	2.51E-67	gi|703090384|ref|XP_010094065.1|	up
gene9750	HR-1	HR-0	5.706499259	5.330688627	5.86E-67	2.31E-63	gi|694407171|ref|XP_009378340.1|	up
gene1445	HR-1	HR-0	-4.248056277	6.897591218	1.42E-66	4.67E-63	gi|643728934|gb|KDP36871.1|	down
gene20303	HR-1	HR-0	-5.711863361	5.005074518	3.14E-65	8.85E-62	gi|645229951|ref|XP_008221701.1|	down
gene16134	HR-1	HR-0	6.241005786	5.575635454	1.48E-63	3.65E-60	gi|734398571|gb|KHN30529.1|	up
gene21597	HR-1	HR-0	5.576205883	5.502897086	6.49E-55	1.43E-51	gi|703071530|ref|XP_010089052.1|	up
gene26763	HR-1	HR-0	-12.80294452	3.61069345	7.80E-53	1.54E-49	gi|694316699|ref|XP_009335047.1|	down
gene2369	HR-1	HR-0	4.098070373	5.330608734	1.75E-49	3.15E-46	gi|567920742|ref|XP_006452377.1|	up
Ziziphus_jujuba_newGene_5182	HR-1	HR-0	-4.267823564	4.916906132	7.41E-49	1.22E-45	NA	down
gene17758	HR-1	HR-0	3.533573973	6.055632443	3.55E-47	5.40E-44	gi|731395314|ref|XP_002276328.2|	up
gene15963	HR-1	HR-0	4.187320822	5.318275519	6.37E-47	8.99E-44	gi|568843184|ref|XP_006475497.1|	up
gene24479	HR-1	HR-0	-3.203903986	7.999021541	2.90E-46	3.82E-43	gi|703107577|ref|XP_010098783.1|	down
gene6579	HR-1	HR-0	4.62058109	5.992293915	1.24E-44	1.53E-41	gi|643739039|gb|KDP44853.1|	up
gene5386	HR-1	HR-0	-8.154923842	3.480525335	3.73E-40	4.34E-37	gi|596133461|ref|XP_007222208.1|	down
gene10519	HR-1	HR-0	4.439678103	5.22784408	4.40E-38	4.83E-35	gi|567895142|ref|XP_006440059.1|	up
gene28204	HR-1	HR-0	-3.068691286	8.196595627	6.09E-38	6.34E-35	gi|703107577|ref|XP_010098783.1|	down
gene21416	HR-1	HR-0	3.800888419	6.853560784	3.49E-37	3.45E-34	gi|703131791|ref|XP_010104968.1|	up
gene26529	HR-1	HR-0	2.592798658	6.945823351	3.52E-36	3.31E-33	gi|694414235|ref|XP_009335346.1|	up
gene14575	HR-1	HR-0	-2.516447823	7.572415938	1.14E-35	1.02E-32	gi|255554176|ref|XP_002518128.1|	down
gene31367	HR-1	HR-0	5.394748357	4.741146646	3.47E-35	2.98E-32	gi|566203730|ref|XP_002320958.2|	up
gene31593	HR-1	HR-0	2.50016134	8.968748801	6.63E-35	5.46E-32	gi|694395698|ref|XP_009373164.1|	up
gene12300	HR-1	HR-0	3.342434395	5.770922032	9.52E-35	7.53E-32	gi|5257560|gb|AAD41409.1|AF159562_1	up
gene4620	HR-1	HR-0	-9.030107111	3.049851808	2.93E-34	2.23E-31	gi|703142127|ref|XP_010107680.1|	down
gene20432	HR-1	HR-0	-3.685565629	5.437723148	2.72E-33	1.94E-30	gi|217384814|gb|ACK43223.1|	down
gene3495	HR-1	HR-0	3.162485363	7.159064444	2.75E-33	1.94E-30	gi|658015980|ref|XP_008343334.1|	up
gene19229	HR-1	HR-0	-2.885818387	6.192395696	2.48E-32	1.69E-29	gi|703144927|ref|XP_010108404.1|	down
gene3216	HR-1	HR-0	-12.01235631	2.825205198	4.63E-32	3.05E-29	gi|147819070|emb|CAN74125.1|	down
gene3909	HR-1	HR-0	2.999370174	6.91020862	8.93E-32	5.69E-29	gi|351721881|ref|NP_001235177.1|	up
gene21764	HR-1	HR-0	5.02305042	4.050105365	1.24E-31	7.66E-29	gi|703131304|ref|XP_010104849.1|	up
gene9866	HR-1	HR-0	3.673178655	4.620374961	1.04E-30	6.22E-28	gi|703080627|ref|XP_010091472.1|	up
gene24086	HR-1	HR-0	3.028001568	5.28121141	1.10E-30	6.41E-28	gi|567872595|ref|XP_006428887.1|	up
gene4042	HR-1	HR-0	2.32554658	7.103766778	2.12E-30	1.19E-27	gi|590589469|ref|XP_007016460.1|	up
gene11305	HR-1	HR-0	3.199424021	5.102143366	2.86E-30	1.57E-27	NA	up
Ziziphus_jujuba_newGene_1897	HR-1	HR-0	2.632036491	6.060944415	2.87E-29	1.53E-26	gi|645232873|ref|XP_008223070.1|	up
gene4065	HR-1	HR-0	-5.727793304	6.604449194	3.72E-29	1.93E-26	gi|743876900|ref|XP_011035320.1|	down
gene28440	HR-1	HR-0	-6.436430382	3.394458329	1.40E-28	7.08E-26	gi|747095843|ref|XP_011095817.1|	down
gene3796	HR-1	HR-0	3.2760813	7.992127804	1.76E-28	8.69E-26	gi|703130538|ref|XP_010104636.1|	up
gene23144	HR-1	HR-0	2.393730582	6.149662977	2.19E-28	1.05E-25	gi|470101946|ref|XP_004287427.1|	up
gene8983	HR-1	HR-0	2.763538775	7.119045465	2.42E-28	1.14E-25	gi|734331696|gb|KHN07184.1|	up
gene5396	HR-1	HR-0	3.02312594	5.363340083	3.34E-28	1.53E-25	gi|645223115|ref|XP_008218475.1|	up
gene1674	HR-1	HR-0	2.639910219	5.784850284	5.16E-28	2.32E-25	gi|703155385|ref|XP_010111188.1|	up
gene6028	HR-1	HR-0	-4.00588296	5.29520254	5.77E-28	2.53E-25	gi|590563163|ref|XP_007009290.1|	down
gene27642	HR-1	HR-0	-2.347351236	6.554459304	1.09E-27	4.69E-25	gi|728837400|gb|KHG16843.1|	down
gene2671	HR-1	HR-0	-7.316439329	2.819875542	2.47E-27	1.04E-24	gi|658053530|ref|XP_008362520.1|	down
gene2463	HR-1	HR-0	-2.942298604	6.336831752	2.78E-27	1.14E-24	gi|703083971|ref|XP_010092349.1|	down
gene15731	HR-1	HR-0	2.639790004	5.273969942	4.42E-27	1.78E-24	gi|6093744|sp|Q43062.1|PME_PRUPE	up
gene5342	HR-1	HR-0	2.498560532	5.697730814	2.06E-26	8.12E-24	NA	up
gene8734	HR-1	HR-0	-3.180875043	4.537004496	7.46E-26	2.89E-23	gi|703116057|ref|XP_010101046.1|	down
gene7584	HR-1	HR-0	3.032151511	4.59538495	8.48E-26	3.22E-23	gi|645257957|ref|XP_008234657.1|	up
gene15685	HR-1	HR-0	-2.267675837	7.488404779	1.21E-25	4.46E-23	gi|694381002|ref|XP_009366600.1|	down
gene28590	HR-1	HR-0	2.3147753	5.985588284	1.22E-25	4.46E-23	gi|39777532|gb|AAR31106.1|	up
gene23698	HR-1	HR-0	2.895295027	6.459285703	3.29E-25	1.18E-22	gi|595868223|ref|XP_007211989.1|	up
Ziziphus_jujuba_newGene_4529	HR-1	HR-0	-11.36724904	2.186767465	7.69E-25	2.72E-22	gi|590603690|ref|XP_007020070.1|	down
gene15667	HR-1	HR-0	2.087513288	6.854082164	8.21E-25	2.85E-22	gi|703133659|ref|XP_010105447.1|	up
gene16641	HR-1	HR-0	2.829106011	6.177050744	9.11E-25	3.11E-22	gi|645272908|ref|XP_008241620.1|	up
gene9645	HR-1	HR-0	-2.372696282	5.656888435	3.85E-24	1.29E-21	gi|703109704|ref|XP_010099368.1|	down
gene23326	HR-1	HR-0	2.362326835	5.73771834	4.37E-24	1.44E-21	gi|359496362|ref|XP_003635219.1|	up
gene16345	HR-1	HR-0	-6.300456584	2.786454706	8.36E-24	2.71E-21	gi|703080959|ref|XP_010091561.1|	down
gene2624	HR-1	HR-0	-2.216971382	6.608361865	2.98E-23	9.51E-21	gi|470140002|ref|XP_004305734.1|	down
gene29543	HR-1	HR-0	5.946808788	3.857228396	5.10E-23	1.60E-20	gi|641850840|gb|KDO69712.1|	up
Ziziphus_jujuba_newGene_8210	HR-1	HR-0	5.939951985	2.977584454	5.77E-23	1.78E-20	NA	up
gene28274	HR-1	HR-0	3.245856377	4.217050168	1.38E-22	4.21E-20	gi|645257957|ref|XP_008234657.1|	up
gene8147	HR-1	HR-0	2.510645119	5.108503161	2.19E-22	6.57E-20	gi|645249465|ref|XP_008230764.1|	up
gene31715	HR-1	HR-0	11.14659141	1.964901165	4.57E-22	1.35E-19	gi|590685555|ref|XP_007042130.1|	up
gene13771	HR-1	HR-0	1.857795663	9.449048905	5.92E-22	1.72E-19	gi|380857379|gb|AFE89428.1|	up
gene30816	HR-1	HR-0	-2.183118926	6.714439295	7.78E-22	2.23E-19	gi|743780066|ref|XP_010920410.1|	down
Ziziphus_jujuba_newGene_3983	HR-1	HR-0	11.06981005	1.889557247	8.98E-22	2.54E-19	gi|377552369|gb|AFB69783.1|	up
gene3032	HR-1	HR-0	-4.314767807	3.912580469	1.10E-21	3.06E-19	gi|703080127|ref|XP_010091337.1|	down
gene26289	HR-1	HR-0	-2.346725862	6.581117622	2.78E-21	7.63E-19	gi|595962559|ref|XP_007216984.1|	down
gene29143	HR-1	HR-0	5.137947272	3.241804024	5.32E-21	1.44E-18	gi|595852448|ref|XP_007210313.1|	up
gene2328	HR-1	HR-0	1.811447193	9.839905813	6.36E-21	1.70E-18	gi|593258825|ref|XP_007132953.1|	up
gene15404	HR-1	HR-0	3.381862014	4.898488929	1.21E-20	3.20E-18	gi|566197926|ref|XP_006376937.1|	up
gene6747	HR-1	HR-0	-2.793866752	5.388850353	1.48E-20	3.84E-18	gi|217384812|gb|ACK43222.1|	down
gene7186	HR-1	HR-0	2.980026339	4.841887186	1.50E-20	3.84E-18	gi|590672712|ref|XP_007038688.1|	up
gene13418	HR-1	HR-0	2.247433084	5.242132193	2.02E-20	5.12E-18	gi|225459119|ref|XP_002285693.1|	up
gene15133	HR-1	HR-0	2.53418874	4.821724639	2.14E-20	5.35E-18	gi|224099789|ref|XP_002311619.1|	up
gene4129	HR-1	HR-0	2.490691667	10.36378113	6.82E-20	1.69E-17	gi|694443780|ref|XP_009348444.1|	up
gene14682	HR-1	HR-0	-1.743346664	7.901229589	7.73E-20	1.89E-17	NA	down
gene9294	HR-1	HR-0	1.731697541	12.06401017	1.26E-19	3.04E-17	gi|645247262|ref|XP_008229753.1|	up
gene8509	HR-1	HR-0	-2.551501501	4.67306453	1.53E-19	3.63E-17	gi|255570314|ref|XP_002526117.1|	down
Ziziphus_jujuba_newGene_5	HR-1	HR-0	2.216406011	5.575535736	2.23E-19	5.25E-17	NA	up
gene3496	HR-1	HR-0	-10.85413674	1.680799268	2.62E-19	6.09E-17	gi|694409121|ref|XP_009379206.1|	down
gene7368	HR-1	HR-0	-5.231554466	3.355427955	4.68E-19	1.08E-16	gi|728824557|gb|KHG05831.1|	down
Ziziphus_jujuba_newGene_4556	HR-1	HR-0	-2.384851253	5.885155625	4.99E-19	1.13E-16	NA	down
gene24240	HR-1	HR-0	-1.956270302	5.873214494	5.11E-19	1.15E-16	gi|645239049|ref|XP_008225963.1|	down
gene15581	HR-1	HR-0	2.291977239	5.766637491	7.96E-19	1.77E-16	gi|224130632|ref|XP_002320889.1|	up
gene11676	HR-1	HR-0	-5.26688346	2.635178702	1.09E-18	2.39E-16	gi|702463107|ref|XP_010028577.1|	down
gene14846	HR-1	HR-0	-4.570306053	4.000487631	1.37E-18	2.97E-16	NA	down
gene662	HR-1	HR-0	-1.733607773	6.895239503	1.40E-18	3.01E-16	gi|703076881|ref|XP_010090447.1|	down
gene14057	HR-1	HR-0	4.494094352	5.932482861	1.42E-18	3.02E-16	gi|657977109|ref|XP_008380456.1|	up
gene32431	HR-1	HR-0	2.971144247	4.89804162	1.66E-18	3.48E-16	gi|470108743|ref|XP_004290668.1|	up
gene23639	HR-1	HR-0	-2.198094267	5.237441088	3.31E-18	6.88E-16	gi|645271268|ref|XP_008240833.1|	down
gene9218	HR-1	HR-0	-2.320451249	5.007109737	3.51E-18	7.23E-16	gi|645246697|ref|XP_008229475.1|	down
gene19288	HR-1	HR-0	-1.774783821	6.168633261	6.20E-18	1.26E-15	gi|703159366|ref|XP_010112231.1|	down
gene5948	HR-1	HR-0	-1.999588892	6.166928108	7.82E-18	1.58E-15	gi|645235263|ref|XP_008224185.1|	down
gene21069	HR-1	HR-0	2.639584722	4.951712245	8.36E-18	1.67E-15	gi|694410604|ref|XP_009333706.1|	up
gene2890	HR-1	HR-0	4.879255064	3.601815256	9.24E-18	1.83E-15	gi|643735310|gb|KDP41951.1|	up
gene23128	HR-1	HR-0	2.215558882	5.547014437	9.81E-18	1.92E-15	gi|225445278|ref|XP_002284605.1|	up
gene12084	HR-1	HR-0	1.81106145	8.259438734	1.00E-17	1.94E-15	gi|255539142|ref|XP_002510636.1|	up
gene24447	HR-1	HR-0	2.026236728	6.081115019	1.92E-17	3.68E-15	gi|596176570|ref|XP_007223219.1|	up
gene128	HR-1	HR-0	2.230388808	4.879860744	2.18E-17	4.15E-15	gi|702298851|ref|XP_010048565.1|	up
gene27326	HR-1	HR-0	1.858389707	5.931032789	2.54E-17	4.77E-15	gi|703084558|ref|XP_010092507.1|	up
gene13772	HR-1	HR-0	2.159994999	6.491677677	4.16E-17	7.76E-15	gi|380857379|gb|AFE89428.1|	up
gene23491	HR-1	HR-0	4.364613223	2.910794357	4.50E-17	8.30E-15	gi|734404751|gb|KHN33163.1|	up
gene6955	HR-1	HR-0	2.690546081	6.063020909	7.60E-17	1.39E-14	gi|703073935|ref|XP_010089681.1|	up
gene8137	HR-1	HR-0	2.238283427	5.87568387	1.36E-16	2.46E-14	gi|595973246|ref|XP_007217698.1|	up
gene8928	HR-1	HR-0	2.826883331	4.988346141	2.13E-16	3.83E-14	gi|470110572|ref|XP_004291554.1|	up
gene3851	HR-1	HR-0	3.987847302	3.569920212	3.42E-16	6.09E-14	gi|645216527|ref|XP_008221590.1|	up
gene10053	HR-1	HR-0	1.611221046	8.817890595	3.76E-16	6.64E-14	gi|694327724|ref|XP_009354716.1|	up
Ziziphus_jujuba_newGene_7	HR-1	HR-0	-2.232858736	5.024680109	3.79E-16	6.64E-14	NA	down
gene23700	HR-1	HR-0	3.309693285	5.813790574	3.87E-16	6.71E-14	gi|595868223|ref|XP_007211989.1|	up
gene5490	HR-1	HR-0	7.230927807	5.691608262	4.12E-16	7.08E-14	gi|595832234|ref|XP_007206438.1|	up
gene26051	HR-1	HR-0	2.960773177	4.242451165	4.33E-16	7.38E-14	gi|657955446|ref|XP_008369191.1|	up
gene30886	HR-1	HR-0	1.752585701	9.161521273	4.52E-16	7.63E-14	gi|645250656|ref|XP_008231312.1|	up
gene574	HR-1	HR-0	-1.977623903	5.68140493	5.25E-16	8.79E-14	gi|703094010|ref|XP_010095115.1|	down
gene9110	HR-1	HR-0	-1.662381458	6.607800377	6.38E-16	1.06E-13	gi|470136221|ref|XP_004303895.1|	down
gene25603	HR-1	HR-0	-2.841342485	4.021206581	7.24E-16	1.19E-13	gi|703121199|ref|XP_010102270.1|	down
gene12402	HR-1	HR-0	-12.90999728	3.717187173	9.07E-16	1.48E-13	gi|694375033|ref|XP_009364284.1|	down
gene10139	HR-1	HR-0	-1.856204581	6.256164879	9.91E-16	1.61E-13	gi|224059600|ref|XP_002299927.1|	down
gene8566	HR-1	HR-0	2.3886031	5.239033608	1.00E-15	1.61E-13	gi|568881568|ref|XP_006493635.1|	up
gene3052	HR-1	HR-0	-1.705079918	6.454795988	1.72E-15	2.74E-13	gi|643729174|gb|KDP37054.1|	down
gene6287	HR-1	HR-0	-1.55260621	6.856348425	1.78E-15	2.81E-13	gi|657943901|ref|XP_008371417.1|	down
gene24003	HR-1	HR-0	-2.229698587	9.543025441	1.95E-15	3.07E-13	gi|694322983|ref|XP_009352586.1|	down
Ziziphus_jujuba_newGene_8928	HR-1	HR-0	3.470639289	3.898733652	2.07E-15	3.22E-13	gi|643739758|gb|KDP45496.1|	up
gene13154	HR-1	HR-0	-3.103862604	3.705354187	2.21E-15	3.42E-13	gi|645256337|ref|XP_008233905.1|	down
gene7681	HR-1	HR-0	-1.517322397	7.603105002	2.68E-15	4.11E-13	gi|604303560|gb|EYU23006.1|	down
gene3897	HR-1	HR-0	2.225441549	7.047132468	3.12E-15	4.75E-13	gi|703137782|ref|XP_010106553.1|	up
gene4522	HR-1	HR-0	1.688438172	6.54357587	3.62E-15	5.47E-13	gi|645215606|ref|XP_008240294.1|	up
gene20791	HR-1	HR-0	1.870223563	6.136484359	4.39E-15	6.57E-13	gi|596198268|ref|XP_007223651.1|	up
gene14597	HR-1	HR-0	1.575806004	7.872142937	5.30E-15	7.88E-13	gi|659075983|ref|XP_008438436.1|	up
Ziziphus_jujuba_newGene_6609	HR-1	HR-0	-2.774760298	4.498589191	5.41E-15	7.98E-13	NA	down
gene1107	HR-1	HR-0	1.897349941	5.739412884	5.69E-15	8.33E-13	gi|658045811|ref|XP_008358589.1|	up
gene3402	HR-1	HR-0	6.364274806	1.954202308	6.07E-15	8.82E-13	gi|195636436|gb|ACG37686.1|	up
gene18086	HR-1	HR-0	-1.571251297	8.169290257	6.21E-15	8.96E-13	gi|645258741|ref|XP_008235026.1|	down
gene28637	HR-1	HR-0	2.766307321	5.54824569	6.88E-15	9.85E-13	gi|595973246|ref|XP_007217698.1|	up
gene16985	HR-1	HR-0	-1.597937483	7.826239121	9.48E-15	1.35E-12	gi|703065939|ref|XP_010087582.1|	down
gene25916	HR-1	HR-0	-1.670381727	7.403882532	9.55E-15	1.35E-12	gi|502151531|ref|XP_004508486.1|	down
gene2650	HR-1	HR-0	7.341930522	1.667121244	1.08E-14	1.52E-12	gi|595967623|ref|XP_007217306.1|	up
gene8761	HR-1	HR-0	1.919653215	5.966620111	1.20E-14	1.66E-12	gi|659085855|ref|XP_008443644.1|	up
gene13986	HR-1	HR-0	1.935515997	5.484492766	1.23E-14	1.70E-12	gi|645232276|ref|XP_008222791.1|	up
gene3952	HR-1	HR-0	-1.463543461	7.975873354	1.32E-14	1.81E-12	gi|590588983|ref|XP_007016336.1|	down
gene32435	HR-1	HR-0	5.302628236	2.996637051	1.35E-14	1.84E-12	gi|470108743|ref|XP_004290668.1|	up
Ziziphus_jujuba_newGene_7503	HR-1	HR-0	2.123031643	5.024220583	1.36E-14	1.84E-12	gi|698480630|ref|XP_009787357.1|	up
gene33166	HR-1	HR-0	2.360331581	4.413502987	1.46E-14	1.97E-12	gi|595859966|ref|XP_007211051.1|	up
gene13222	HR-1	HR-0	1.539656495	7.80139416	1.56E-14	2.09E-12	gi|640938551|gb|AIA57507.1|	up
gene14109	HR-1	HR-0	-3.822660377	3.108832639	1.61E-14	2.14E-12	gi|703144818|ref|XP_010108377.1|	down
gene3698	HR-1	HR-0	-2.152695449	4.871701752	1.79E-14	2.36E-12	gi|645241841|ref|XP_008227269.1|	down
gene13115	HR-1	HR-0	1.705935291	5.64060974	2.52E-14	3.30E-12	gi|703135527|ref|XP_010105894.1|	up
gene2669	HR-1	HR-0	-10.30352828	1.141628119	2.81E-14	3.65E-12	gi|470135785|ref|XP_004303689.1|	down
gene18671	HR-1	HR-0	1.523610987	7.802627506	3.02E-14	3.90E-12	gi|645261642|ref|XP_008236392.1|	up
gene2219	HR-1	HR-0	1.464105828	9.09341781	3.37E-14	4.32E-12	gi|703083697|ref|XP_010092280.1|	up
gene15619	HR-1	HR-0	-1.964621843	4.976922077	3.43E-14	4.37E-12	gi|645239684|ref|XP_008226246.1|	down
gene5063	HR-1	HR-0	-1.723580915	5.414206589	4.57E-14	5.76E-12	gi|703121302|ref|XP_010102294.1|	down
gene27016	HR-1	HR-0	-1.636792249	6.375531981	4.58E-14	5.76E-12	gi|703071045|ref|XP_010088933.1|	down
gene964	HR-1	HR-0	2.060786381	5.142484703	5.47E-14	6.84E-12	gi|703084118|ref|XP_010092388.1|	up
gene4978	HR-1	HR-0	1.606954869	5.966757337	5.92E-14	7.36E-12	gi|595840541|ref|XP_007208037.1|	up
gene6564	HR-1	HR-0	2.46318613	4.799432195	6.01E-14	7.42E-12	gi|694318795|ref|XP_009344315.1|	up
gene22251	HR-1	HR-0	-2.08860549	4.995408258	7.03E-14	8.63E-12	gi|566171877|ref|XP_002307351.2|	down
gene9811	HR-1	HR-0	2.370266408	4.299240546	7.07E-14	8.63E-12	gi|590690596|ref|XP_007043551.1|	up
gene11375	HR-1	HR-0	2.572953216	4.276999506	8.20E-14	9.94E-12	gi|568864681|ref|XP_006485721.1|	up
gene23004	HR-1	HR-0	2.113884458	4.678348922	9.06E-14	1.09E-11	gi|359484390|ref|XP_002281719.2|	up
gene22457	HR-1	HR-0	-1.532083973	6.321368684	9.09E-14	1.09E-11	gi|568854326|ref|XP_006480781.1|	down
Ziziphus_jujuba_newGene_6572	HR-1	HR-0	5.22553951	1.734200482	9.19E-14	1.09E-11	gi|568882001|ref|XP_006493831.1|	up
Ziziphus_jujuba_newGene_8903	HR-1	HR-0	2.222230752	4.510111272	9.69E-14	1.15E-11	NA	up
gene25385	HR-1	HR-0	2.554752848	4.045575863	1.03E-13	1.21E-11	gi|645229766|ref|XP_008221613.1|	up
gene12115	HR-1	HR-0	1.937965862	4.870359856	1.05E-13	1.23E-11	gi|703144423|ref|XP_010108283.1|	up
gene21491	HR-1	HR-0	-2.153830092	5.310527369	1.08E-13	1.25E-11	gi|703112726|ref|XP_010100194.1|	down
gene24092	HR-1	HR-0	-2.690898702	5.755172067	1.12E-13	1.30E-11	gi|694318261|ref|XP_009342085.1|	down
gene6440	HR-1	HR-0	-1.612276732	6.606418028	1.16E-13	1.33E-11	gi|729424607|ref|XP_010558749.1|	down
gene7417	HR-1	HR-0	-2.004216825	4.839537429	1.27E-13	1.45E-11	gi|643706106|gb|KDP22238.1|	down
gene15814	HR-1	HR-0	2.544664548	4.441648933	1.31E-13	1.49E-11	gi|595806298|ref|XP_007202425.1|	up
Ziziphus_jujuba_newGene_2326	HR-1	HR-0	9.94414145	0.7865117	1.42E-13	1.61E-11	gi|703140690|ref|XP_010107286.1|	up
gene19826	HR-1	HR-0	1.484994868	7.282423451	1.43E-13	1.61E-11	gi|470122280|ref|XP_004297172.1|	up
gene23150	HR-1	HR-0	-1.485173796	6.82005485	1.47E-13	1.64E-11	gi|703107687|ref|XP_010098810.1|	down
gene24937	HR-1	HR-0	1.628309176	6.028443895	1.66E-13	1.84E-11	gi|658045811|ref|XP_008358589.1|	up
gene21306	HR-1	HR-0	-1.661749759	5.612695695	1.69E-13	1.87E-11	gi|694399817|ref|XP_009375016.1|	down
gene15152	HR-1	HR-0	1.644997886	8.871191617	2.29E-13	2.52E-11	gi|694379166|ref|XP_009365790.1|	up
gene15243	HR-1	HR-0	-1.651349316	5.577124103	2.61E-13	2.85E-11	gi|595864774|ref|XP_007211834.1|	down
gene336	HR-1	HR-0	1.562103307	5.776354249	2.94E-13	3.20E-11	gi|645250702|ref|XP_008231332.1|	up
gene13116	HR-1	HR-0	-1.598228454	7.376970665	2.99E-13	3.23E-11	gi|590598622|ref|XP_007018950.1|	down
gene3768	HR-1	HR-0	-1.440233141	8.248137687	3.04E-13	3.27E-11	gi|747075308|ref|XP_011084683.1|	down
gene11408	HR-1	HR-0	1.594744147	6.116134644	3.06E-13	3.27E-11	gi|703135252|ref|XP_010105828.1|	up
gene6724	HR-1	HR-0	1.586811418	6.868835363	3.22E-13	3.42E-11	gi|357436403|ref|XP_003588477.1|	up
gene12795	HR-1	HR-0	1.454227904	7.418211971	3.36E-13	3.55E-11	gi|567882255|ref|XP_006433686.1|	up
gene12009	HR-1	HR-0	-2.784094146	3.594333657	4.45E-13	4.68E-11	gi|567881341|ref|XP_006433229.1|	down
gene14095	HR-1	HR-0	1.979388883	4.668171614	4.76E-13	4.97E-11	gi|470107559|ref|XP_004290112.1|	up
gene6871	HR-1	HR-0	4.731142434	2.158157294	5.26E-13	5.47E-11	gi|743933061|ref|XP_011010837.1|	up
gene8066	HR-1	HR-0	1.44241854	10.91069546	5.65E-13	5.84E-11	gi|703146364|ref|XP_010108776.1|	up
Ziziphus_jujuba_newGene_3905	HR-1	HR-0	9.951058945	0.791400884	6.49E-13	6.68E-11	NA	up
gene2480	HR-1	HR-0	9.641829309	0.493022822	6.60E-13	6.76E-11	gi|703130463|ref|XP_010104614.1|	up
gene17267	HR-1	HR-0	-1.452437375	6.282646502	6.67E-13	6.79E-11	gi|658015043|ref|XP_008342852.1|	down
gene8364	HR-1	HR-0	-1.628090078	5.915542094	7.01E-13	7.10E-11	gi|703147017|ref|XP_010108946.1|	down
gene1805	HR-1	HR-0	-1.771749966	7.361024807	7.90E-13	7.96E-11	gi|703083427|ref|XP_010092210.1|	down
gene8046	HR-1	HR-0	2.244143667	5.113487437	8.24E-13	8.26E-11	gi|595938597|ref|XP_007215682.1|	up
gene15061	HR-1	HR-0	-2.088813991	5.122658295	9.21E-13	9.19E-11	gi|449432666|ref|XP_004134120.1|	down
gene10266	HR-1	HR-0	9.670863307	0.521536173	9.41E-13	9.35E-11	gi|595833779|ref|XP_007206733.1|	up
gene12184	HR-1	HR-0	1.626846445	5.514160248	1.11E-12	1.09E-10	gi|255538222|ref|XP_002510176.1|	up
gene5016	HR-1	HR-0	1.6425004	5.580345401	1.26E-12	1.24E-10	gi|645222359|ref|XP_008246552.1|	up
gene2133	HR-1	HR-0	1.410105154	11.75188445	1.28E-12	1.25E-10	gi|225461315|ref|XP_002284493.1|	up
gene15246	HR-1	HR-0	1.394158192	12.07937464	1.34E-12	1.30E-10	gi|698570242|ref|XP_009774551.1|	up
gene29599	HR-1	HR-0	-4.0233763	2.832525859	1.41E-12	1.36E-10	gi|595894807|ref|XP_007213704.1|	down
gene3843	HR-1	HR-0	-1.919711784	6.876238704	1.59E-12	1.54E-10	gi|590602427|ref|XP_007019750.1|	down
gene33268	HR-1	HR-0	1.510804619	6.062638071	1.62E-12	1.55E-10	gi|702362049|ref|XP_010060081.1|	up
gene8425	HR-1	HR-0	2.415602284	5.11391857	1.77E-12	1.69E-10	gi|703160709|ref|XP_010112601.1|	up
gene21396	HR-1	HR-0	1.64051586	5.489840846	1.83E-12	1.74E-10	gi|645266890|ref|XP_008238821.1|	up
gene20880	HR-1	HR-0	2.721621617	3.639359685	1.89E-12	1.78E-10	gi|703099763|ref|XP_010096733.1|	up
gene15130	HR-1	HR-0	-2.007606219	4.596785995	2.00E-12	1.88E-10	gi|225432636|ref|XP_002278244.1|	down
gene11529	HR-1	HR-0	1.376857233	11.75596025	2.60E-12	2.43E-10	gi|728841800|gb|KHG21243.1|	up
gene6312	HR-1	HR-0	-1.456344177	6.234233556	2.61E-12	2.43E-10	gi|118488031|gb|ABK95836.1|	down
gene7767	HR-1	HR-0	2.921331845	4.569458807	2.91E-12	2.70E-10	gi|645250341|ref|XP_008231166.1|	up
gene31725	HR-1	HR-0	5.974499461	1.556081535	3.17E-12	2.93E-10	gi|703132181|ref|XP_010105064.1|	up
Ziziphus_jujuba_newGene_2580	HR-1	HR-0	2.238354402	5.625279578	3.22E-12	2.96E-10	gi|590687857|ref|XP_007042784.1|	up
gene21562	HR-1	HR-0	4.334705673	2.460749115	3.33E-12	3.04E-10	gi|694354964|ref|XP_009358598.1|	up
Ziziphus_jujuba_newGene_3641	HR-1	HR-0	1.857721506	5.210404041	3.61E-12	3.29E-10	gi|595836002|ref|XP_007207170.1|	up
gene22861	HR-1	HR-0	1.740815364	7.983268774	3.64E-12	3.30E-10	gi|147789492|emb|CAN76136.1|	up
Ziziphus_jujuba_newGene_4027	HR-1	HR-0	9.515036673	0.370021247	3.76E-12	3.39E-10	gi|747104934|ref|XP_011100723.1|	up
gene32734	HR-1	HR-0	1.382841725	6.470573629	3.84E-12	3.45E-10	gi|596164298|ref|XP_007222968.1|	up
gene8017	HR-1	HR-0	-1.536320352	6.214116527	3.86E-12	3.45E-10	gi|595974632|ref|XP_007217782.1|	down
gene22615	HR-1	HR-0	-1.718712412	6.959408812	3.99E-12	3.56E-10	gi|590654033|ref|XP_007033589.1|	down
gene13240	HR-1	HR-0	2.650064038	3.928825807	4.33E-12	3.83E-10	gi|645225423|ref|XP_008219571.1|	up
gene7641	HR-1	HR-0	1.972741219	5.988666574	4.45E-12	3.92E-10	gi|657970580|ref|XP_008377049.1|	up
gene19300	HR-1	HR-0	-1.652535612	5.563702907	4.60E-12	4.04E-10	gi|703159366|ref|XP_010112231.1|	down
gene13590	HR-1	HR-0	-1.411412657	6.322655533	5.04E-12	4.41E-10	gi|694368363|ref|XP_009362414.1|	down
gene18256	HR-1	HR-0	2.415747164	4.024782633	6.41E-12	5.58E-10	gi|502178676|ref|XP_004516310.1|	up
gene28694	HR-1	HR-0	1.307081099	8.068502654	6.48E-12	5.62E-10	gi|645219215|ref|XP_008234629.1|	up
Ziziphus_jujuba_newGene_7097	HR-1	HR-0	-1.726254784	5.663944535	7.58E-12	6.54E-10	gi|596287749|ref|XP_007225825.1|	down
gene18269	HR-1	HR-0	4.99577104	1.826829344	7.79E-12	6.69E-10	gi|703128828|ref|XP_010104196.1|	up
gene1615	HR-1	HR-0	1.418629493	7.027196004	8.02E-12	6.86E-10	gi|225462348|ref|XP_002269152.1|	up
gene1367	HR-1	HR-0	-1.846286016	5.09097054	8.41E-12	7.17E-10	gi|645236759|ref|XP_008224892.1|	down
gene22192	HR-1	HR-0	1.386952469	12.5375287	9.26E-12	7.85E-10	gi|255574383|ref|XP_002528105.1|	up
gene19468	HR-1	HR-0	1.307440003	7.039741256	1.13E-11	9.57E-10	gi|359485824|ref|XP_003633343.1|	up
gene5971	HR-1	HR-0	-1.953684987	4.478130073	1.16E-11	9.77E-10	gi|118489664|gb|ABK96633.1|	down
gene17967	HR-1	HR-0	2.421443337	3.82473719	1.31E-11	1.09E-09	gi|703094568|ref|XP_010095302.1|	up
gene112	HR-1	HR-0	-9.716379698	0.573575707	1.33E-11	1.11E-09	gi|743896785|ref|XP_011041665.1|	down
gene18325	HR-1	HR-0	1.39370178	6.627219482	1.45E-11	1.21E-09	gi|703115023|ref|XP_010100798.1|	up
Ziziphus_jujuba_newGene_5930	HR-1	HR-0	-1.798333883	6.259795996	1.46E-11	1.21E-09	gi|694188379|gb|AIS71930.1|	down
gene3494	HR-1	HR-0	1.518140597	7.233142641	2.16E-11	1.78E-09	gi|449442773|ref|XP_004139155.1|	up
gene20001	HR-1	HR-0	-4.695280818	8.301700169	2.26E-11	1.86E-09	gi|225424556|ref|XP_002285325.1|	down
gene24797	HR-1	HR-0	1.552588989	5.296721312	3.04E-11	2.49E-09	gi|568836538|ref|XP_006472298.1|	up
gene25374	HR-1	HR-0	1.407055983	7.586118538	3.52E-11	2.87E-09	gi|567920932|ref|XP_006452472.1|	up
gene15591	HR-1	HR-0	1.651244292	5.825343123	3.55E-11	2.87E-09	gi|596000256|ref|XP_007218055.1|	up
gene1913	HR-1	HR-0	1.57996467	8.96104938	3.56E-11	2.87E-09	gi|593330065|ref|XP_007138459.1|	up
gene16654	HR-1	HR-0	-1.320385247	6.375802474	4.00E-11	3.20E-09	gi|703111310|ref|XP_010099825.1|	down
gene24530	HR-1	HR-0	-3.11487097	3.283409166	4.00E-11	3.20E-09	gi|645220873|ref|XP_008242286.1|	down
gene20246	HR-1	HR-0	-1.451275807	5.916672393	4.38E-11	3.49E-09	gi|590694578|ref|XP_007044647.1|	down
gene25399	HR-1	HR-0	1.749191641	7.167148181	4.48E-11	3.56E-09	gi|694414235|ref|XP_009335346.1|	up
Ziziphus_jujuba_newGene_4084	HR-1	HR-0	9.230004257	0.097245918	4.57E-11	3.62E-09	NA	up
gene15870	HR-1	HR-0	1.48470836	5.749865064	4.67E-11	3.68E-09	gi|645274608|ref|XP_008242418.1|	up
gene20967	HR-1	HR-0	1.408160034	5.907875921	4.93E-11	3.87E-09	gi|596288670|ref|XP_007225975.1|	up
gene1539	HR-1	HR-0	1.374096483	6.818422498	5.10E-11	3.99E-09	gi|703100239|ref|XP_010096867.1|	up
Ziziphus_jujuba_newGene_4553	HR-1	HR-0	1.705808153	5.034664868	5.35E-11	4.17E-09	NA	up
gene29177	HR-1	HR-0	-1.231365084	9.047819457	5.97E-11	4.63E-09	gi|593784739|ref|XP_007155410.1|	down
gene9371	HR-1	HR-0	3.007600769	3.253743835	7.65E-11	5.90E-09	gi|571462653|ref|XP_003526313.2|	up
gene26687	HR-1	HR-0	-1.768229335	5.059154002	8.18E-11	6.29E-09	gi|595796310|ref|XP_007201133.1|	down
gene29827	HR-1	HR-0	-1.5427536	5.540196001	8.77E-11	6.72E-09	gi|590596590|ref|XP_007018375.1|	down
gene25993	HR-1	HR-0	-1.483614085	6.232967153	9.67E-11	7.38E-09	gi|703080120|ref|XP_010091335.1|	down
Ziziphus_jujuba_newGene_1102	HR-1	HR-0	-9.488797022	0.356415953	1.02E-10	7.73E-09	NA	down
gene13680	HR-1	HR-0	1.867704367	5.760591888	1.06E-10	8.02E-09	gi|645263937|ref|XP_008237459.1|	up
gene4485	HR-1	HR-0	3.024017168	2.979133008	1.15E-10	8.70E-09	gi|657985259|ref|XP_008384734.1|	up
gene25286	HR-1	HR-0	-2.775473572	3.408835158	1.17E-10	8.82E-09	gi|658027111|ref|XP_008348984.1|	down
gene14843	HR-1	HR-0	-1.32822009	7.506166529	1.18E-10	8.85E-09	gi|703130831|ref|XP_010104732.1|	down
gene21213	HR-1	HR-0	9.137612817	0.011460807	1.25E-10	9.33E-09	gi|703140082|ref|XP_010107139.1|	up
gene15769	HR-1	HR-0	-6.19095523	1.18907742	1.38E-10	1.03E-08	gi|593330477|ref|XP_007138665.1|	down
gene24349	HR-1	HR-0	-2.207542256	4.166183846	1.41E-10	1.05E-08	gi|643733049|gb|KDP39996.1|	down
gene20796	HR-1	HR-0	3.741576224	5.140604323	1.49E-10	1.10E-08	gi|703086212|ref|XP_010092945.1|	up
gene11758	HR-1	HR-0	9.020461902	-0.102484315	1.58E-10	1.16E-08	gi|657950192|ref|XP_008346612.1|	up
gene33245	HR-1	HR-0	1.226438846	11.78882873	1.70E-10	1.25E-08	gi|659090472|ref|XP_008446036.1|	up
gene12849	HR-1	HR-0	-1.42193744	5.768559155	1.76E-10	1.28E-08	gi|703112980|ref|XP_010100270.1|	down
gene25181	HR-1	HR-0	1.382229244	6.945029643	1.77E-10	1.29E-08	gi|657383180|gb|KEH26932.1|	up
gene213	HR-1	HR-0	-1.319778655	6.234898753	1.85E-10	1.34E-08	gi|596203868|ref|XP_007223754.1|	down
Ziziphus_jujuba_newGene_8379	HR-1	HR-0	-9.181669806	0.062351891	1.86E-10	1.34E-08	gi|657388769|gb|KEH30629.1|	down
Ziziphus_jujuba_newGene_1661	HR-1	HR-0	9.115828329	-0.012790565	1.90E-10	1.37E-08	gi|703106884|ref|XP_010098611.1|	up
gene27403	HR-1	HR-0	-1.202647993	8.929302693	1.92E-10	1.38E-08	gi|590675064|ref|XP_007039341.1|	down
gene23665	HR-1	HR-0	1.266173278	11.5675578	2.02E-10	1.44E-08	gi|694407494|ref|XP_009378484.1|	up
gene7949	HR-1	HR-0	6.237373783	1.874698151	2.12E-10	1.51E-08	gi|641817841|gb|KDO38980.1|	up
gene701	HR-1	HR-0	5.066302491	2.806383013	2.13E-10	1.51E-08	gi|694448787|ref|XP_009350195.1|	up
gene3207	HR-1	HR-0	1.367780401	5.691233946	2.19E-10	1.54E-08	gi|703074443|ref|XP_010089820.1|	up
gene16298	HR-1	HR-0	-5.375049161	2.12858756	2.24E-10	1.57E-08	gi|567859860|ref|XP_006422584.1|	down
gene6038	HR-1	HR-0	-2.836886536	3.715315964	2.24E-10	1.57E-08	gi|703126187|ref|XP_010103507.1|	down
gene14836	HR-1	HR-0	-1.287975669	8.714706846	2.24E-10	1.57E-08	gi|703130887|ref|XP_010104745.1|	down
gene21367	HR-1	HR-0	1.916884814	4.735441262	2.28E-10	1.59E-08	gi|743903275|ref|XP_011044981.1|	up
gene6799	HR-1	HR-0	1.202369413	8.908625999	2.31E-10	1.60E-08	gi|449521750|ref|XP_004167892.1|	up
gene21365	HR-1	HR-0	1.769458218	5.552753483	2.32E-10	1.60E-08	gi|224142069|ref|XP_002324381.1|	up
gene16933	HR-1	HR-0	-3.687409263	2.485230076	2.34E-10	1.61E-08	gi|719968713|ref|XP_010266256.1|	down
gene11690	HR-1	HR-0	-5.169603853	1.016063279	2.45E-10	1.68E-08	gi|643738433|gb|KDP44386.1|	down
gene17121	HR-1	HR-0	-2.771883933	3.220298926	2.49E-10	1.70E-08	gi|731397548|ref|XP_010652912.1|	down
gene22916	HR-1	HR-0	1.750108687	4.742460595	2.58E-10	1.76E-08	gi|645278525|ref|XP_008244271.1|	up
gene8478	HR-1	HR-0	-1.223789388	8.221339609	2.64E-10	1.79E-08	gi|595963270|ref|XP_007217012.1|	down
gene17834	HR-1	HR-0	1.896178342	6.880763525	2.65E-10	1.79E-08	gi|568878786|ref|XP_006492367.1|	up
gene15693	HR-1	HR-0	4.038640815	2.714190406	2.65E-10	1.79E-08	gi|596023698|ref|XP_007219131.1|	up
gene19526	HR-1	HR-0	1.781292078	4.778659552	2.68E-10	1.80E-08	gi|743916305|ref|XP_011002126.1|	up
gene11822	HR-1	HR-0	-1.45454403	6.119759829	2.69E-10	1.80E-08	gi|2213877|gb|AAB61597.1|	down
gene8832	HR-1	HR-0	1.292007435	6.786902496	2.76E-10	1.85E-08	gi|595926770|ref|XP_007215046.1|	up
gene18739	HR-1	HR-0	-1.377100404	7.128884847	2.79E-10	1.86E-08	gi|357475367|ref|XP_003607969.1|	down
gene26618	HR-1	HR-0	2.023157052	4.208819135	3.06E-10	2.03E-08	gi|645253646|ref|XP_008232671.1|	up
gene7863	HR-1	HR-0	5.304063397	1.175270419	3.11E-10	2.04E-08	gi|694392514|ref|XP_009371729.1|	up
gene28045	HR-1	HR-0	1.256404571	6.843429777	3.11E-10	2.04E-08	gi|657979587|ref|XP_008381762.1|	up
gene10209	HR-1	HR-0	1.775082345	6.162461115	3.11E-10	2.04E-08	gi|703137372|ref|XP_010106417.1|	up
gene7106	HR-1	HR-0	1.383243562	5.673746566	3.32E-10	2.17E-08	gi|568874369|ref|XP_006490288.1|	up
gene29142	HR-1	HR-0	1.331077291	6.612369641	3.52E-10	2.29E-08	gi|734367822|gb|KHN18468.1|	up
gene16317	HR-1	HR-0	1.197826499	7.919179574	3.62E-10	2.35E-08	gi|595807604|ref|XP_007202638.1|	up
gene24368	HR-1	HR-0	-2.290201658	4.028451715	3.76E-10	2.43E-08	gi|645233360|ref|XP_008223307.1|	down
gene7091	HR-1	HR-0	3.008187463	3.016244152	4.02E-10	2.60E-08	gi|470145019|ref|XP_004308142.1|	up
gene10305	HR-1	HR-0	1.358874931	7.553966894	4.12E-10	2.65E-08	gi|224065507|ref|XP_002301832.1|	up
gene21813	HR-1	HR-0	-1.396787565	6.652478363	4.58E-10	2.94E-08	gi|566160686|ref|XP_006385389.1|	down
gene28309	HR-1	HR-0	1.395099635	5.71660042	4.76E-10	3.04E-08	gi|657953704|ref|XP_008364127.1|	up
gene17668	HR-1	HR-0	1.309301325	6.361231561	4.82E-10	3.07E-08	gi|595792325|ref|XP_007199911.1|	up
gene21858	HR-1	HR-0	-1.409029706	5.407826428	4.86E-10	3.09E-08	gi|590675867|ref|XP_007039571.1|	down
gene8601	HR-1	HR-0	-1.230712416	6.660971929	5.05E-10	3.20E-08	gi|118486261|gb|ABK94972.1|	down
gene21257	HR-1	HR-0	1.195221184	7.140328589	5.15E-10	3.25E-08	gi|595847158|ref|XP_007209268.1|	up
gene27768	HR-1	HR-0	-1.265699642	7.04103229	5.43E-10	3.42E-08	gi|595999498|ref|XP_007217995.1|	down
gene33092	HR-1	HR-0	-1.570701644	5.042705601	5.78E-10	3.63E-08	gi|596286791|ref|XP_007225673.1|	down
gene7596	HR-1	HR-0	-1.857575437	4.435354648	6.10E-10	3.81E-08	gi|590674560|ref|XP_007039203.1|	down
gene12505	HR-1	HR-0	1.633110704	4.714595679	6.10E-10	3.81E-08	gi|703078805|ref|XP_010090988.1|	up
gene22795	HR-1	HR-0	1.257435574	8.663358476	6.38E-10	3.96E-08	gi|255583802|ref|XP_002532653.1|	up
gene2127	HR-1	HR-0	-1.231995608	6.781608557	6.47E-10	4.00E-08	gi|703119103|ref|XP_010101777.1|	down
gene15674	HR-1	HR-0	1.231956842	10.26273333	6.48E-10	4.00E-08	gi|645278397|ref|XP_008244209.1|	up
gene9018	HR-1	HR-0	-1.838195708	4.582886777	6.50E-10	4.00E-08	gi|658013086|ref|XP_008341839.1|	down
gene4225	HR-1	HR-0	-1.260007552	8.346274154	6.77E-10	4.16E-08	gi|393715842|dbj|BAM28755.1|	down
gene10073	HR-1	HR-0	7.390332406	0.12015068	6.96E-10	4.26E-08	gi|743857901|ref|XP_011030307.1|	up
gene19693	HR-1	HR-0	-3.763906805	3.818722684	7.00E-10	4.27E-08	gi|373938249|dbj|BAL46496.1|	down
gene24225	HR-1	HR-0	-1.19696268	8.320924021	7.27E-10	4.42E-08	gi|595817822|ref|XP_007204266.1|	down
gene12923	HR-1	HR-0	-1.323150858	5.76030224	7.37E-10	4.47E-08	gi|590597798|ref|XP_007018715.1|	down
gene30442	HR-1	HR-0	-1.54696707	5.062006056	7.42E-10	4.48E-08	gi|449443830|ref|XP_004139679.1|	down
gene29014	HR-1	HR-0	8.913932448	-0.200392925	7.45E-10	4.49E-08	gi|31321944|gb|AAM54366.1|	up
gene7915	HR-1	HR-0	1.257856392	7.650541266	7.61E-10	4.57E-08	gi|595963010|ref|XP_007217002.1|	up
Ziziphus_jujuba_newGene_2548	HR-1	HR-0	-4.241845779	3.386970783	8.79E-10	5.26E-08	gi|590719284|ref|XP_007051014.1|	down
gene4089	HR-1	HR-0	1.216605393	6.629896025	8.96E-10	5.35E-08	gi|703085588|ref|XP_010092779.1|	up
gene25593	HR-1	HR-0	-1.174499848	8.000554094	9.00E-10	5.36E-08	gi|694396464|ref|XP_009373511.1|	down
gene17273	HR-1	HR-0	4.521627799	1.573437073	9.10E-10	5.39E-08	gi|596147028|ref|XP_007222676.1|	up
gene23537	HR-1	HR-0	-1.442849296	5.720422563	9.11E-10	5.39E-08	gi|645271914|ref|XP_008241142.1|	down
gene22590	HR-1	HR-0	1.822243736	6.327418212	9.13E-10	5.39E-08	gi|703088568|ref|XP_010093567.1|	up
gene28482	HR-1	HR-0	5.021362969	1.110187853	9.69E-10	5.70E-08	gi|720057095|ref|XP_010273874.1|	up
gene24297	HR-1	HR-0	-1.541111968	5.615499639	9.93E-10	5.82E-08	gi|703132545|ref|XP_010105150.1|	down
gene4389	HR-1	HR-0	-1.607774258	4.717470606	1.01E-09	5.90E-08	gi|388252789|gb|AFK24458.1|	down
gene14733	HR-1	HR-0	-2.642979332	3.343009443	1.02E-09	5.95E-08	gi|703107981|ref|XP_010098882.1|	down
gene2768	HR-1	HR-0	1.315493754	5.71867408	1.03E-09	6.00E-08	gi|595964807|ref|XP_007217073.1|	up
gene18074	HR-1	HR-0	1.466389973	5.210182901	1.05E-09	6.08E-08	gi|643716511|gb|KDP28137.1|	up
gene23602	HR-1	HR-0	1.591143552	5.613181667	1.05E-09	6.08E-08	gi|470137276|ref|XP_004304395.1|	up
Ziziphus_jujuba_newGene_8016	HR-1	HR-0	9.464203304	0.32372916	1.10E-09	6.33E-08	gi|643735643|gb|KDP42171.1|	up
gene22780	HR-1	HR-0	1.15032665	8.901922972	1.15E-09	6.59E-08	gi|595807604|ref|XP_007202638.1|	up
gene23643	HR-1	HR-0	-1.234341014	6.377616346	1.20E-09	6.87E-08	gi|645271261|ref|XP_008240829.1|	down
gene16141	HR-1	HR-0	1.178957887	11.42035609	1.22E-09	6.96E-08	gi|255557841|ref|XP_002519950.1|	up
gene14122	HR-1	HR-0	-7.05949574	-0.13355012	1.28E-09	7.27E-08	gi|565444541|ref|XP_006284151.1|	down
gene23202	HR-1	HR-0	-1.218543041	8.561922378	1.29E-09	7.33E-08	gi|225440045|ref|XP_002282146.1|	down
gene32866	HR-1	HR-0	2.245536243	3.714367826	1.35E-09	7.65E-08	gi|694361388|ref|XP_009360402.1|	up
gene160	HR-1	HR-0	-2.741083723	5.505759016	1.42E-09	8.01E-08	gi|590724775|ref|XP_007052563.1|	down
gene7655	HR-1	HR-0	1.162594596	7.256675977	1.42E-09	8.01E-08	gi|703065647|ref|XP_010087508.1|	up
gene21939	HR-1	HR-0	1.91501199	4.215985736	1.45E-09	8.14E-08	gi|255573455|ref|XP_002527653.1|	up
gene15908	HR-1	HR-0	-1.168038248	7.084189044	1.45E-09	8.14E-08	NA	down
gene9679	HR-1	HR-0	-2.878464593	3.552167443	1.47E-09	8.18E-08	gi|595968444|ref|XP_007217386.1|	down
gene19109	HR-1	HR-0	2.815190504	3.307825206	1.47E-09	8.20E-08	gi|596295577|ref|XP_007227028.1|	up
gene7228	HR-1	HR-0	-6.450846571	4.083178817	1.51E-09	8.36E-08	gi|703103996|ref|XP_010097880.1|	down
gene15418	HR-1	HR-0	-1.299665134	5.790325381	1.57E-09	8.69E-08	gi|470101473|ref|XP_004287197.1|	down
gene17837	HR-1	HR-0	1.378039402	5.832791934	1.58E-09	8.74E-08	gi|645243138|ref|XP_008227841.1|	up
gene487	HR-1	HR-0	-3.191534821	2.81925875	1.81E-09	9.97E-08	gi|731405481|ref|XP_010655790.1|	down
Ziziphus_jujuba_newGene_5336	HR-1	HR-0	8.648598509	-0.449283382	1.83E-09	1.00E-07	NA	up
gene639	HR-1	HR-0	1.47176058	5.218999415	1.83E-09	1.00E-07	gi|703154562|ref|XP_010110974.1|	up
gene10825	HR-1	HR-0	-2.561652279	3.675386867	1.89E-09	1.03E-07	gi|595849068|ref|XP_007209655.1|	down
gene28984	HR-1	HR-0	-1.60826503	7.970386946	1.95E-09	1.06E-07	gi|703149462|ref|XP_010109609.1|	down
gene32683	HR-1	HR-0	-6.221377217	0.939354535	1.98E-09	1.08E-07	gi|147783182|emb|CAN68669.1|	down
gene22186	HR-1	HR-0	-1.664115071	7.274076899	1.99E-09	1.08E-07	gi|356521008|ref|XP_003529150.1|	down
gene1473	HR-1	HR-0	1.606407813	4.873960926	2.02E-09	1.09E-07	gi|720063814|ref|XP_010275755.1|	up
gene28966	HR-1	HR-0	1.159862897	11.3730162	2.15E-09	1.16E-07	gi|255557841|ref|XP_002519950.1|	up
gene4227	HR-1	HR-0	-1.249887652	7.734141244	2.22E-09	1.19E-07	gi|393715842|dbj|BAM28755.1|	down
gene9046	HR-1	HR-0	-1.4997198	4.982913322	2.32E-09	1.24E-07	gi|595822740|ref|XP_007204943.1|	down
gene21608	HR-1	HR-0	3.538615296	1.908167937	2.34E-09	1.25E-07	gi|658309503|ref|NP_001280870.1|	up
gene17804	HR-1	HR-0	-1.738959168	4.499848745	2.55E-09	1.36E-07	gi|703161142|ref|XP_010112715.1|	down
Ziziphus_jujuba_newGene_5544	HR-1	HR-0	-4.186095499	7.399257751	2.57E-09	1.36E-07	gi|694188379|gb|AIS71930.1|	down
gene25448	HR-1	HR-0	-1.378452513	5.55885197	2.61E-09	1.38E-07	gi|645272004|ref|XP_008241185.1|	down
gene1393	HR-1	HR-0	2.456757654	3.603396979	2.72E-09	1.44E-07	gi|567913767|ref|XP_006449197.1|	up
gene11675	HR-1	HR-0	-4.682642541	1.368946295	2.79E-09	1.47E-07	gi|147798373|emb|CAN74522.1|	down
gene25423	HR-1	HR-0	-1.811345836	4.940640893	2.81E-09	1.48E-07	gi|356529761|ref|XP_003533456.1|	down
gene14196	HR-1	HR-0	1.192389032	6.369167105	2.92E-09	1.53E-07	gi|645278887|ref|XP_008244437.1|	up
gene10951	HR-1	HR-0	1.74319246	4.521958102	2.99E-09	1.56E-07	gi|297737770|emb|CBI26971.3|	up
gene20156	HR-1	HR-0	2.584907728	3.361033356	3.02E-09	1.57E-07	gi|703113820|ref|XP_010100481.1|	up
gene26886	HR-1	HR-0	1.384113809	5.3213175	3.07E-09	1.60E-07	gi|356515971|ref|XP_003526670.1|	up
gene27471	HR-1	HR-0	-1.485254837	6.944591984	3.11E-09	1.61E-07	gi|657942556|ref|XP_008383420.1|	down
gene22250	HR-1	HR-0	-1.289386312	6.117834521	3.19E-09	1.65E-07	gi|470127468|ref|XP_004299691.1|	down
gene17455	HR-1	HR-0	-1.332209623	6.767276071	3.24E-09	1.67E-07	gi|702388199|ref|XP_010065204.1|	down
gene19219	HR-1	HR-0	1.341489988	6.405225048	3.46E-09	1.77E-07	gi|703126533|ref|XP_010103606.1|	up
gene22770	HR-1	HR-0	1.514090131	4.919022203	3.46E-09	1.77E-07	gi|703074268|ref|XP_010089774.1|	up
gene7680	HR-1	HR-0	-1.144023507	7.384478516	3.50E-09	1.79E-07	gi|225435760|ref|XP_002285722.1|	down
gene4758	HR-1	HR-0	-1.869005361	4.147497841	3.71E-09	1.89E-07	gi|596295482|ref|XP_007227011.1|	down
gene2565	HR-1	HR-0	-1.294360864	9.684105501	3.71E-09	1.89E-07	gi|239937658|gb|ACS35626.1|	down
gene3023	HR-1	HR-0	-2.706199809	5.105015465	3.75E-09	1.90E-07	gi|703117335|ref|XP_010101355.1|	down
gene25406	HR-1	HR-0	-1.300508758	7.31704519	3.84E-09	1.95E-07	gi|595850789|ref|XP_007209990.1|	down
gene11295	HR-1	HR-0	-1.116748516	7.671849367	4.01E-09	2.03E-07	gi|255556366|ref|XP_002519217.1|	down
Ziziphus_jujuba_newGene_7051	HR-1	HR-0	4.269416847	1.573037856	4.07E-09	2.05E-07	gi|413935734|gb|AFW70285.1|	up
gene33022	HR-1	HR-0	1.761542818	5.433077688	4.18E-09	2.10E-07	gi|224093630|ref|XP_002309945.1|	up
gene9446	HR-1	HR-0	4.86775061	0.986963636	4.18E-09	2.10E-07	gi|743909967|ref|XP_011048479.1|	up
Ziziphus_jujuba_newGene_1998	HR-1	HR-0	8.586765693	-0.506426247	4.25E-09	2.12E-07	NA	up
gene4924	HR-1	HR-0	-1.152750922	7.047068843	4.37E-09	2.18E-07	gi|255565552|ref|XP_002523766.1|	down
gene26865	HR-1	HR-0	-2.942917888	3.91709856	4.56E-09	2.27E-07	gi|359476979|ref|XP_002280225.2|	down
gene33063	HR-1	HR-0	4.560825153	1.835473133	4.60E-09	2.28E-07	gi|356500210|ref|XP_003518926.1|	up
gene23006	HR-1	HR-0	-1.34467809	5.947736053	4.66E-09	2.31E-07	gi|470101844|ref|XP_004287378.1|	down
gene12750	HR-1	HR-0	1.446681711	5.029227689	4.85E-09	2.40E-07	gi|728836585|gb|KHG16028.1|	up
gene5096	HR-1	HR-0	-1.118870266	8.132255683	4.90E-09	2.41E-07	gi|227206250|dbj|BAH57180.1|	down
gene244	HR-1	HR-0	4.080751007	2.16573735	4.90E-09	2.41E-07	gi|728808275|gb|KHF98175.1|	up
gene20551	HR-1	HR-0	-1.211100382	6.202903333	4.96E-09	2.43E-07	gi|225424637|ref|XP_002285501.1|	down
gene12623	HR-1	HR-0	1.242975322	6.799570519	5.20E-09	2.54E-07	gi|568836585|ref|XP_006472320.1|	up
gene4829	HR-1	HR-0	3.213327256	2.629067494	5.21E-09	2.54E-07	gi|720011719|ref|XP_010259649.1|	up
gene20881	HR-1	HR-0	-3.40566597	2.268663028	5.27E-09	2.55E-07	gi|694311389|ref|XP_009357458.1|	down
gene860	HR-1	HR-0	1.41763232	5.277687954	5.27E-09	2.55E-07	gi|645236261|ref|XP_008224651.1|	up
Ziziphus_jujuba_newGene_3267	HR-1	HR-0	1.889552986	4.361919819	5.27E-09	2.55E-07	gi|470122864|ref|XP_004297458.1|	up
gene1453	HR-1	HR-0	-1.474617644	5.192962941	5.38E-09	2.60E-07	gi|255539098|ref|XP_002510614.1|	down
gene25005	HR-1	HR-0	-1.310101492	6.972574481	5.56E-09	2.68E-07	gi|645262451|ref|XP_008236768.1|	down
gene3690	HR-1	HR-0	-7.034990842	-0.162877529	5.75E-09	2.76E-07	gi|255580603|ref|XP_002531125.1|	down
Ziziphus_jujuba_newGene_1094	HR-1	HR-0	1.402894198	8.083894837	5.80E-09	2.78E-07	NA	up
gene28930	HR-1	HR-0	1.552757393	9.391020496	5.94E-09	2.84E-07	gi|449526892|ref|XP_004170447.1|	up
gene12964	HR-1	HR-0	-1.126023379	9.062116768	5.96E-09	2.84E-07	gi|694372604|ref|XP_009363612.1|	down
gene12538	HR-1	HR-0	1.376382651	5.393080772	5.97E-09	2.84E-07	gi|703074858|ref|XP_010089927.1|	up
Ziziphus_jujuba_newGene_4083	HR-1	HR-0	-6.157604288	0.23792552	6.04E-09	2.87E-07	NA	down
Ziziphus_jujuba_newGene_3988	HR-1	HR-0	-13.83467591	4.638966062	6.21E-09	2.94E-07	gi|488468940|gb|AGL07712.1|	down
gene26311	HR-1	HR-0	-1.114933478	7.330196401	6.24E-09	2.95E-07	gi|595962559|ref|XP_007216984.1|	down
gene2826	HR-1	HR-0	-1.505522277	4.839782517	6.38E-09	3.01E-07	gi|645244677|ref|XP_008228531.1|	down
gene6326	HR-1	HR-0	-1.443191433	7.833522664	6.49E-09	3.06E-07	gi|488468938|gb|AGL07711.1|	down
gene20282	HR-1	HR-0	1.488570434	4.845588255	6.65E-09	3.12E-07	gi|658030959|ref|XP_008350933.1|	up
gene33038	HR-1	HR-0	2.279586431	3.527892729	6.93E-09	3.25E-07	gi|703105834|ref|XP_010098344.1|	up
gene22361	HR-1	HR-0	4.929388485	3.229349723	7.00E-09	3.27E-07	gi|645265193|ref|XP_008238035.1|	up
gene12330	HR-1	HR-0	-1.357642242	5.466121941	7.08E-09	3.30E-07	gi|645227391|ref|XP_008220493.1|	down
gene15552	HR-1	HR-0	-1.299220142	6.064637243	7.27E-09	3.38E-07	gi|645254630|ref|XP_008233127.1|	down
gene9697	HR-1	HR-0	1.19445253	8.124537557	7.45E-09	3.46E-07	gi|703111657|ref|XP_010099911.1|	up
gene4667	HR-1	HR-0	-1.082253143	9.432102539	7.49E-09	3.47E-07	gi|643708446|gb|KDP23362.1|	down
gene20888	HR-1	HR-0	-1.5279302	4.747119264	7.59E-09	3.50E-07	gi|645276498|ref|XP_008243314.1|	down
gene8106	HR-1	HR-0	1.275614327	7.532749199	7.85E-09	3.62E-07	gi|659085680|ref|XP_008443543.1|	up
gene24389	HR-1	HR-0	-1.171409651	9.239498289	8.44E-09	3.88E-07	gi|381146575|gb|AFF59689.1|	down
gene6624	HR-1	HR-0	-1.219416436	5.746174509	8.45E-09	3.88E-07	gi|643738946|gb|KDP44760.1|	down
gene24770	HR-1	HR-0	1.359538346	5.332720669	9.38E-09	4.29E-07	gi|568836585|ref|XP_006472320.1|	up
Ziziphus_jujuba_newGene_7333	HR-1	HR-0	1.432225488	5.19672696	9.44E-09	4.31E-07	gi|590608672|ref|XP_007021328.1|	up
gene19894	HR-1	HR-0	1.257606934	5.546895287	1.12E-08	5.08E-07	gi|645230876|ref|XP_008222133.1|	up
gene8355	HR-1	HR-0	-1.532494669	4.766244226	1.12E-08	5.08E-07	gi|357520257|ref|XP_003630417.1|	down
gene5745	HR-1	HR-0	-1.166360405	6.387115136	1.12E-08	5.08E-07	gi|255552368|ref|XP_002517228.1|	down
gene1337	HR-1	HR-0	1.455556529	4.963886733	1.16E-08	5.26E-07	gi|703067899|ref|XP_010088091.1|	up
gene8720	HR-1	HR-0	3.359567128	2.887678352	1.17E-08	5.27E-07	gi|645278615|ref|XP_008244313.1|	up
gene11621	HR-1	HR-0	-1.12563514	6.823263914	1.17E-08	5.28E-07	gi|645269717|ref|XP_008240126.1|	down
gene29808	HR-1	HR-0	-2.238975246	5.231989461	1.18E-08	5.30E-07	gi|502151531|ref|XP_004508486.1|	down
gene16889	HR-1	HR-0	1.17046381	9.839148347	1.18E-08	5.30E-07	gi|703132424|ref|XP_010105121.1|	up
gene24846	HR-1	HR-0	2.431023933	3.233070198	1.20E-08	5.37E-07	gi|703118798|ref|XP_010101688.1|	up
gene24912	HR-1	HR-0	-6.886219759	1.843325909	1.20E-08	5.37E-07	gi|590697243|ref|XP_007045385.1|	down
gene456	HR-1	HR-0	3.98991891	1.462488095	1.27E-08	5.64E-07	gi|225443584|ref|XP_002278515.1|	up
gene17306	HR-1	HR-0	-1.193081959	5.975173895	1.27E-08	5.64E-07	gi|590708292|ref|XP_007048236.1|	down
gene4166	HR-1	HR-0	-1.263916151	5.449671129	1.29E-08	5.70E-07	gi|645262179|ref|XP_008236646.1|	down
gene32310	HR-1	HR-0	2.695628015	3.150072805	1.30E-08	5.74E-07	gi|470108743|ref|XP_004290668.1|	up
gene12013	HR-1	HR-0	1.315823781	5.674322005	1.42E-08	6.25E-07	gi|645264951|ref|XP_008237920.1|	up
gene26625	HR-1	HR-0	1.233608118	6.923138271	1.42E-08	6.25E-07	gi|694328867|ref|XP_009355217.1|	up
gene26627	HR-1	HR-0	1.256759327	5.489999778	1.45E-08	6.37E-07	gi|645253615|ref|XP_008232656.1|	up
gene28914	HR-1	HR-0	4.394359398	2.449864499	1.52E-08	6.67E-07	gi|670610035|gb|AII32474.1|	up
gene6117	HR-1	HR-0	-1.454482531	5.4481519	1.54E-08	6.73E-07	gi|590692626|ref|XP_007044108.1|	down
gene10237	HR-1	HR-0	-1.340981423	5.291529006	1.54E-08	6.73E-07	gi|657966725|ref|XP_008375061.1|	down
gene9080	HR-1	HR-0	1.141867228	8.306034133	1.55E-08	6.75E-07	gi|566213244|ref|XP_006373450.1|	up
gene24773	HR-1	HR-0	1.206633432	6.153705996	1.55E-08	6.75E-07	gi|568836585|ref|XP_006472320.1|	up
gene9742	HR-1	HR-0	1.760952497	6.08780274	1.57E-08	6.81E-07	gi|567854553|ref|XP_006420396.1|	up
gene45	HR-1	HR-0	4.253638133	3.386749138	1.57E-08	6.81E-07	gi|658035641|ref|XP_008353349.1|	up
gene4644	HR-1	HR-0	-1.18344638	5.789904785	1.69E-08	7.30E-07	gi|743830701|ref|XP_011023849.1|	down
gene9149	HR-1	HR-0	1.104335768	6.793896195	1.75E-08	7.53E-07	gi|703096279|ref|XP_010095800.1|	up
gene18041	HR-1	HR-0	2.080604526	3.685409849	1.87E-08	8.04E-07	gi|645258885|ref|XP_008235097.1|	up
gene23572	HR-1	HR-0	-1.075178533	8.262457433	1.97E-08	8.44E-07	gi|512127094|gb|AGN95841.1|	down
Ziziphus_jujuba_newGene_223	HR-1	HR-0	6.805195043	-0.444333273	2.00E-08	8.58E-07	gi|658044572|ref|XP_008357950.1|	up
gene7050	HR-1	HR-0	-3.621732431	1.98349712	2.02E-08	8.61E-07	gi|703079986|ref|XP_010091300.1|	down
gene23765	HR-1	HR-0	-1.441575208	7.943885797	2.02E-08	8.61E-07	gi|703144242|ref|XP_010108239.1|	down
gene9871	HR-1	HR-0	1.590290837	4.763330006	2.06E-08	8.73E-07	gi|302143307|emb|CBI21868.3|	up
gene15895	HR-1	HR-0	1.66564892	4.442910153	2.06E-08	8.73E-07	gi|645274677|ref|XP_008242454.1|	up
gene10633	HR-1	HR-0	-2.089010677	4.04862448	2.06E-08	8.73E-07	gi|703123867|ref|XP_010102919.1|	down
gene3298	HR-1	HR-0	-1.509799014	5.237951648	2.07E-08	8.74E-07	gi|470120369|ref|XP_004296276.1|	down
gene9118	HR-1	HR-0	2.988931128	7.478426618	2.10E-08	8.85E-07	gi|641825496|gb|KDO44763.1|	up
gene15774	HR-1	HR-0	2.058130041	7.766705442	2.16E-08	9.09E-07	gi|470102375|ref|XP_004287630.1|	up
gene29913	HR-1	HR-0	-2.050804502	3.917281569	2.18E-08	9.15E-07	gi|643706106|gb|KDP22238.1|	down
gene19246	HR-1	HR-0	1.105974168	10.90775624	2.23E-08	9.34E-07	gi|8954298|gb|AAD27882.2|AF139470_1	up
gene20766	HR-1	HR-0	-1.17032017	6.111534239	2.24E-08	9.36E-07	gi|470122888|ref|XP_004297470.1|	down
gene6636	HR-1	HR-0	-2.067878644	4.294031934	2.31E-08	9.62E-07	gi|703133624|ref|XP_010105438.1|	down
gene5430	HR-1	HR-0	-2.164023245	3.474329284	2.34E-08	9.74E-07	gi|702469185|ref|XP_010030177.1|	down
gene32348	HR-1	HR-0	2.693379515	3.075814011	2.35E-08	9.74E-07	gi|470108743|ref|XP_004290668.1|	up
gene19782	HR-1	HR-0	5.103658692	1.088281028	2.45E-08	1.02E-06	gi|703112553|ref|XP_010100144.1|	up
gene6310	HR-1	HR-0	-1.242609972	6.677562853	2.48E-08	1.03E-06	gi|703093775|ref|XP_010095038.1|	down
gene15596	HR-1	HR-0	-1.323494032	5.309607014	2.66E-08	1.10E-06	gi|356520336|ref|XP_003528819.1|	down
gene22945	HR-1	HR-0	-1.442713434	5.805707141	2.69E-08	1.11E-06	gi|595810348|ref|XP_007203057.1|	down
gene19999	HR-1	HR-0	1.276442128	5.568064722	2.70E-08	1.11E-06	gi|645230598|ref|XP_008222008.1|	up
gene8925	HR-1	HR-0	-1.588751657	4.764334655	2.76E-08	1.13E-06	gi|449456194|ref|XP_004145835.1|	down
gene20723	HR-1	HR-0	-1.081371931	6.829119108	2.80E-08	1.15E-06	gi|596127182|ref|XP_007222004.1|	down
gene9583	HR-1	HR-0	-1.459079368	5.348384164	2.97E-08	1.21E-06	gi|657975612|ref|XP_008379658.1|	down
gene12652	HR-1	HR-0	1.122223714	6.472571654	3.06E-08	1.25E-06	gi|703121743|ref|XP_010102411.1|	up
gene33187	HR-1	HR-0	1.231062229	6.765109177	3.07E-08	1.25E-06	gi|568841728|ref|XP_006474808.1|	up
gene3391	HR-1	HR-0	1.27540903	9.347831741	3.25E-08	1.32E-06	gi|595836669|ref|XP_007207306.1|	up
gene28167	HR-1	HR-0	-1.530066554	5.11329368	3.47E-08	1.40E-06	gi|703080282|ref|XP_010091381.1|	down
gene21944	HR-1	HR-0	1.538073897	5.423706469	3.68E-08	1.49E-06	gi|703160590|ref|XP_010112571.1|	up
gene2698	HR-1	HR-0	3.555167609	2.621716924	3.85E-08	1.55E-06	gi|645279475|ref|XP_008244741.1|	up
gene28915	HR-1	HR-0	5.827055314	0.487656523	3.88E-08	1.56E-06	gi|670610035|gb|AII32474.1|	up
gene1369	HR-1	HR-0	-1.312806176	5.190163944	3.92E-08	1.57E-06	gi|255587934|ref|XP_002534445.1|	down
gene24525	HR-1	HR-0	1.210651517	6.441497622	3.94E-08	1.58E-06	gi|568850896|ref|XP_006479133.1|	up
gene13243	HR-1	HR-0	-1.271315544	5.258209916	4.09E-08	1.63E-06	gi|645225425|ref|XP_008219572.1|	down
gene9119	HR-1	HR-0	1.026108406	11.50498013	4.18E-08	1.67E-06	gi|641825496|gb|KDO44763.1|	up
gene28031	HR-1	HR-0	-1.370307696	7.999425709	4.28E-08	1.70E-06	gi|703109045|ref|XP_010099191.1|	down
gene8564	HR-1	HR-0	2.179105253	4.458041584	4.34E-08	1.73E-06	gi|703087635|ref|XP_010093324.1|	up
gene27792	HR-1	HR-0	-8.404813389	-0.661938768	4.60E-08	1.82E-06	gi|703114812|ref|XP_010100749.1|	down
gene18521	HR-1	HR-0	1.373303604	6.419786948	4.78E-08	1.89E-06	gi|703110505|ref|XP_010099607.1|	up
gene10724	HR-1	HR-0	1.298496864	6.473744585	4.98E-08	1.97E-06	gi|645268996|ref|XP_008239794.1|	up
gene29548	HR-1	HR-0	-1.44237557	5.779450647	5.14E-08	2.03E-06	gi|703152167|ref|XP_010110310.1|	down
gene11136	HR-1	HR-0	-1.028289396	7.774190347	5.22E-08	2.06E-06	gi|595859173|ref|XP_007210898.1|	down
gene10027	HR-1	HR-0	-1.359383194	5.031050118	5.26E-08	2.07E-06	gi|75248720|sp|Q8W3Z3.1|CAS2_BETPL	down
gene6372	HR-1	HR-0	1.747006625	4.62677466	5.27E-08	2.07E-06	gi|641848934|gb|KDO67810.1|	up
gene31774	HR-1	HR-0	2.466343375	2.994303809	5.34E-08	2.09E-06	gi|645275506|ref|XP_008242849.1|	up
gene1029	HR-1	HR-0	-1.058528156	7.12263408	5.35E-08	2.09E-06	gi|703066483|ref|XP_010087724.1|	down
gene23718	HR-1	HR-0	8.285598832	-0.78942243	5.60E-08	2.18E-06	gi|658039616|ref|XP_008355387.1|	up
gene10791	HR-1	HR-0	1.403991405	5.043406928	5.60E-08	2.18E-06	gi|595847519|ref|XP_007209342.1|	up
gene6414	HR-1	HR-0	1.140764716	10.98895297	5.60E-08	2.18E-06	gi|703110579|ref|XP_010099628.1|	up
gene5487	HR-1	HR-0	1.314152431	5.086160815	5.82E-08	2.25E-06	gi|703082582|ref|XP_010091990.1|	up
gene1168	HR-1	HR-0	-2.189639848	3.83446285	5.85E-08	2.26E-06	gi|590580096|ref|XP_007013974.1|	down
gene31652	HR-1	HR-0	-1.641904634	4.56239436	5.92E-08	2.28E-06	gi|694351851|ref|XP_009357662.1|	down
gene17329	HR-1	HR-0	-1.089559617	6.966699805	6.07E-08	2.34E-06	gi|225438529|ref|XP_002279389.1|	down
gene2163	HR-1	HR-0	2.27905069	3.312166381	6.21E-08	2.38E-06	gi|595877721|ref|XP_007212244.1|	up
gene23807	HR-1	HR-0	-2.98387135	2.429098905	6.21E-08	2.38E-06	gi|694411272|ref|XP_009334009.1|	down
gene13133	HR-1	HR-0	1.043921568	8.078894687	6.49E-08	2.48E-06	gi|703095323|ref|XP_010095506.1|	up
gene8900	HR-1	HR-0	1.788583615	4.734028011	6.55E-08	2.50E-06	gi|255547496|ref|XP_002514805.1|	up
gene29940	HR-1	HR-0	1.570074715	4.670699204	6.59E-08	2.51E-06	gi|590608672|ref|XP_007021328.1|	up
gene11263	HR-1	HR-0	-2.036579094	3.786156572	6.71E-08	2.56E-06	gi|590668754|ref|XP_007037582.1|	down
gene7807	HR-1	HR-0	1.092682874	6.754212546	7.05E-08	2.68E-06	gi|703116544|ref|XP_010101155.1|	up
gene9094	HR-1	HR-0	-11.92450218	2.737926822	7.13E-08	2.70E-06	gi|729306118|ref|XP_010528461.1|	down
gene20371	HR-1	HR-0	1.184012964	5.556688818	7.20E-08	2.73E-06	gi|596168928|ref|XP_007223043.1|	up
gene1568	HR-1	HR-0	1.226784138	5.932308968	7.29E-08	2.75E-06	gi|645237167|ref|XP_008225081.1|	up
gene13786	HR-1	HR-0	-1.04729446	6.976997831	7.50E-08	2.83E-06	gi|743804313|ref|XP_011017312.1|	down
gene1331	HR-1	HR-0	1.495178875	11.51543017	7.66E-08	2.88E-06	gi|590625549|ref|XP_007025914.1|	up
gene2492	HR-1	HR-0	1.223428975	6.292212352	7.68E-08	2.88E-06	gi|502099581|ref|XP_004491514.1|	up
gene18319	HR-1	HR-0	1.176368477	7.292428995	7.74E-08	2.90E-06	gi|359497288|ref|XP_002263566.2|	up
gene6802	HR-1	HR-0	-5.548477627	1.721769364	7.90E-08	2.96E-06	NA	down
gene15804	HR-1	HR-0	1.029938391	7.145939704	8.09E-08	3.02E-06	gi|645274260|ref|XP_008242258.1|	up
gene23149	HR-1	HR-0	1.220053404	10.19555602	8.35E-08	3.11E-06	gi|227434194|gb|ACP28878.1|	up
gene22032	HR-1	HR-0	1.092717939	6.652014912	8.52E-08	3.16E-06	gi|645220415|ref|XP_008240165.1|	up
gene1359	HR-1	HR-0	1.32185099	5.028227403	8.53E-08	3.16E-06	gi|595821020|ref|XP_007204747.1|	up
gene7053	HR-1	HR-0	-1.280344033	10.25163819	9.08E-08	3.36E-06	gi|703079986|ref|XP_010091300.1|	down
gene2453	HR-1	HR-0	-1.241774734	6.993337493	9.11E-08	3.36E-06	gi|296089958|emb|CBI39777.3|	down
gene19830	HR-1	HR-0	1.178543935	5.487583642	9.11E-08	3.36E-06	gi|645277406|ref|XP_008243755.1|	up
gene13096	HR-1	HR-0	-1.403251771	4.799194948	9.19E-08	3.38E-06	gi|658005597|ref|XP_008337948.1|	down
gene9720	HR-1	HR-0	-1.012793793	11.62502862	9.58E-08	3.52E-06	gi|255582745|ref|XP_002532149.1|	down
gene14839	HR-1	HR-0	-1.153694106	5.845748815	9.82E-08	3.60E-06	gi|702442395|ref|XP_010023948.1|	down
gene18505	HR-1	HR-0	-1.267048988	6.706815431	1.06E-07	3.86E-06	gi|703097766|ref|XP_010096202.1|	down
gene11393	HR-1	HR-0	-1.794856185	4.551387241	1.06E-07	3.89E-06	gi|645269514|ref|XP_008240031.1|	down
gene4090	HR-1	HR-0	-2.530323852	3.153730311	1.13E-07	4.11E-06	gi|413947466|gb|AFW80115.1|	down
gene20436	HR-1	HR-0	-1.293792915	5.569044255	1.13E-07	4.11E-06	gi|225425644|ref|XP_002272133.1|	down
gene18	HR-1	HR-0	2.998820799	2.364628815	1.13E-07	4.11E-06	gi|657966997|ref|XP_008375197.1|	up
gene23663	HR-1	HR-0	-1.134438833	5.858796093	1.18E-07	4.27E-06	gi|643714520|gb|KDP27023.1|	down
gene19975	HR-1	HR-0	-1.266786346	5.968656017	1.19E-07	4.31E-06	gi|703113068|ref|XP_010100292.1|	down
gene26631	HR-1	HR-0	2.029640898	3.502449452	1.22E-07	4.40E-06	gi|645253603|ref|XP_008232651.1|	up
gene18349	HR-1	HR-0	1.868379272	4.846400667	1.23E-07	4.45E-06	gi|645263440|ref|XP_008237237.1|	up
gene18444	HR-1	HR-0	-1.009348641	12.57942938	1.24E-07	4.45E-06	gi|643715701|gb|KDP27642.1|	down
Ziziphus_jujuba_newGene_2700	HR-1	HR-0	3.279601716	7.366417446	1.24E-07	4.46E-06	NA	up
gene2200	HR-1	HR-0	1.568917582	4.975900286	1.25E-07	4.48E-06	gi|571493471|ref|XP_006592562.1|	up
gene16482	HR-1	HR-0	-1.128694032	5.794947268	1.28E-07	4.57E-06	gi|595819557|ref|XP_007204516.1|	down
gene5064	HR-1	HR-0	-1.064665991	6.805469821	1.30E-07	4.65E-06	gi|590642647|ref|XP_007030575.1|	down
gene24099	HR-1	HR-0	-1.682799099	4.179967836	1.30E-07	4.65E-06	gi|703115174|ref|XP_010100834.1|	down
gene13256	HR-1	HR-0	1.416188677	4.859255718	1.32E-07	4.70E-06	gi|645225456|ref|XP_008219588.1|	up
gene13162	HR-1	HR-0	1.100028092	8.677707164	1.36E-07	4.82E-06	gi|645225473|ref|XP_008219596.1|	up
Ziziphus_jujuba_newGene_1424	HR-1	HR-0	5.111919749	0.055636832	1.36E-07	4.84E-06	gi|568882001|ref|XP_006493831.1|	up
gene14659	HR-1	HR-0	1.139537481	5.928700312	1.38E-07	4.89E-06	gi|645253374|ref|XP_008232543.1|	up
gene32214	HR-1	HR-0	10.1568042	3.626557664	1.43E-07	5.07E-06	gi|728827104|gb|KHG07039.1|	up
gene23723	HR-1	HR-0	-1.348619955	5.108039659	1.44E-07	5.08E-06	gi|566194675|ref|XP_002316801.2|	down
gene20581	HR-1	HR-0	-1.321316074	5.72112907	1.44E-07	5.08E-06	gi|728840952|gb|KHG20395.1|	down
gene425	HR-1	HR-0	-1.064370407	6.937511858	1.45E-07	5.10E-06	gi|645237632|ref|XP_008225296.1|	down
gene8014	HR-1	HR-0	-1.752868243	3.98192024	1.46E-07	5.13E-06	gi|703157478|ref|XP_010111736.1|	down
gene28911	HR-1	HR-0	-11.42804647	2.245879723	1.47E-07	5.13E-06	gi|703107531|ref|XP_010098770.1|	down
Ziziphus_jujuba_newGene_3744	HR-1	HR-0	2.206189478	4.235871477	1.47E-07	5.15E-06	NA	up
gene8273	HR-1	HR-0	-1.240468164	5.195811678	1.47E-07	5.15E-06	gi|595806223|ref|XP_007202415.1|	down
gene20127	HR-1	HR-0	-1.076930345	9.895962876	1.50E-07	5.24E-06	gi|703113453|ref|XP_010100388.1|	down
gene3827	HR-1	HR-0	-1.436486613	7.333601835	1.53E-07	5.32E-06	gi|567864738|ref|XP_006425018.1|	down
gene19575	HR-1	HR-0	1.022998533	9.067863908	1.54E-07	5.35E-06	gi|255543565|ref|XP_002512845.1|	up
gene2681	HR-1	HR-0	2.898702603	2.262532145	1.58E-07	5.47E-06	gi|645243934|ref|XP_008228205.1|	up
gene14375	HR-1	HR-0	-1.162303423	6.529207577	1.60E-07	5.54E-06	gi|596171100|ref|XP_007223132.1|	down
gene12289	HR-1	HR-0	2.372975166	3.104244854	1.62E-07	5.60E-06	gi|643724843|gb|KDP34044.1|	up
gene20906	HR-1	HR-0	-1.326835289	7.076610762	1.62E-07	5.60E-06	gi|645276289|ref|XP_008243217.1|	down
gene24289	HR-1	HR-0	5.01465355	1.581189666	1.65E-07	5.67E-06	gi|645233141|ref|XP_008223200.1|	up
gene21342	HR-1	HR-0	-1.548556291	4.409329955	1.69E-07	5.79E-06	gi|645267006|ref|XP_008238875.1|	down
gene6892	HR-1	HR-0	1.177886762	6.399917935	1.71E-07	5.86E-06	gi|470103051|ref|XP_004287959.1|	up
gene20989	HR-1	HR-0	-1.368350351	5.185153477	1.72E-07	5.90E-06	gi|359904133|gb|AEV89964.1|	down
Ziziphus_jujuba_newGene_1017	HR-1	HR-0	3.422269512	1.936055946	1.79E-07	6.13E-06	gi|645229279|ref|XP_008221393.1|	up
gene16852	HR-1	HR-0	-1.090459442	5.695074913	1.88E-07	6.41E-06	gi|743839550|ref|XP_011025971.1|	down
gene29858	HR-1	HR-0	1.39877191	4.589836497	1.90E-07	6.48E-06	gi|596085691|ref|XP_007221303.1|	up
gene24671	HR-1	HR-0	3.130971918	2.116743879	1.93E-07	6.55E-06	gi|595845258|ref|XP_007208895.1|	up
gene13927	HR-1	HR-0	1.373252094	5.089682633	1.97E-07	6.68E-06	gi|703160463|ref|XP_010112536.1|	up
gene30495	HR-1	HR-0	-5.471948356	-0.050121762	2.01E-07	6.80E-06	gi|645278632|ref|XP_008244319.1|	down
gene9897	HR-1	HR-0	1.038921606	6.265344939	2.03E-07	6.85E-06	gi|703088601|ref|XP_010093575.1|	up
gene20536	HR-1	HR-0	1.219336989	6.303468366	2.06E-07	6.94E-06	gi|645277602|ref|XP_008243847.1|	up
Ziziphus_jujuba_newGene_3774	HR-1	HR-0	3.119655794	2.875691111	2.06E-07	6.94E-06	gi|703070624|ref|XP_010088831.1|	up
Ziziphus_jujuba_newGene_3008	HR-1	HR-0	4.225241189	1.248834561	2.07E-07	6.96E-06	gi|703113298|ref|XP_010100350.1|	up
gene16839	HR-1	HR-0	6.281138101	-0.195330426	2.08E-07	6.98E-06	gi|703139171|ref|XP_010106914.1|	up
gene17843	HR-1	HR-0	-1.438678304	4.975197347	2.10E-07	7.02E-06	gi|645243218|ref|XP_008227877.1|	down
gene7618	HR-1	HR-0	1.132990145	5.826308945	2.20E-07	7.37E-06	gi|703063344|ref|XP_010086938.1|	up
gene962	HR-1	HR-0	-1.007480136	7.480354862	2.21E-07	7.39E-06	gi|645216013|ref|XP_008219095.1|	down
gene3508	HR-1	HR-0	-1.127384725	12.35970884	2.23E-07	7.41E-06	gi|470110546|ref|XP_004291541.1|	down
gene5390	HR-1	HR-0	1.092269975	6.014869125	2.23E-07	7.41E-06	gi|703116827|ref|XP_010101232.1|	up
gene27473	HR-1	HR-0	1.908104828	3.878235578	2.29E-07	7.61E-06	NA	up
gene1311	HR-1	HR-0	-1.163631266	5.685441583	2.30E-07	7.62E-06	gi|703066483|ref|XP_010087724.1|	down
gene20843	HR-1	HR-0	-1.054935031	8.287614663	2.30E-07	7.62E-06	gi|731369753|ref|XP_010659096.1|	down
gene15104	HR-1	HR-0	-1.353766937	4.702114229	2.33E-07	7.70E-06	gi|645235525|ref|XP_008224312.1|	down
gene4254	HR-1	HR-0	-2.70832241	2.569555849	2.36E-07	7.77E-06	gi|703128478|ref|XP_010104108.1|	down
gene30304	HR-1	HR-0	-1.276256835	5.48968073	2.37E-07	7.79E-06	gi|703121199|ref|XP_010102270.1|	down
gene17673	HR-1	HR-0	-1.001886104	8.245566574	2.37E-07	7.79E-06	gi|703064067|ref|XP_010087111.1|	down
gene8834	HR-1	HR-0	-1.026675522	6.821943363	2.38E-07	7.79E-06	gi|568857066|ref|XP_006482091.1|	down
gene3857	HR-1	HR-0	3.017870432	1.961672902	2.43E-07	7.96E-06	gi|645216518|ref|XP_008221544.1|	up
gene29743	HR-1	HR-0	-11.1789441	1.999982979	2.45E-07	8.01E-06	gi|703146192|ref|XP_010108730.1|	down
gene12950	HR-1	HR-0	1.108659313	8.632044918	2.48E-07	8.10E-06	gi|596203316|ref|XP_007223741.1|	up
gene20244	HR-1	HR-0	11.2287524	2.044868744	2.49E-07	8.10E-06	gi|645230188|ref|XP_008221819.1|	up
gene30007	HR-1	HR-0	1.154921277	5.412362356	2.51E-07	8.16E-06	gi|590571506|ref|XP_007011614.1|	up
gene27785	HR-1	HR-0	1.500035469	8.771345239	2.54E-07	8.25E-06	gi|449526892|ref|XP_004170447.1|	up
gene27439	HR-1	HR-0	2.213582396	4.417704618	2.58E-07	8.37E-06	gi|586709794|ref|XP_006846581.1|	up
gene17578	HR-1	HR-0	2.22608059	4.546301946	2.59E-07	8.37E-06	gi|703086759|ref|XP_010093090.1|	up
gene24244	HR-1	HR-0	1.064400653	7.315406913	2.62E-07	8.44E-06	gi|703141607|ref|XP_010107544.1|	up
gene26883	HR-1	HR-0	1.124371296	6.163446847	2.62E-07	8.44E-06	gi|225457797|ref|XP_002265695.1|	up
gene16750	HR-1	HR-0	-1.118768533	6.026260051	2.67E-07	8.60E-06	gi|567867009|ref|XP_006426127.1|	down
gene28708	HR-1	HR-0	-6.085638301	-0.30693769	2.85E-07	9.17E-06	gi|703062557|ref|XP_010086750.1|	down
gene1459	HR-1	HR-0	2.304352286	3.477041209	2.90E-07	9.29E-06	gi|470110086|ref|XP_004291318.1|	up
gene32143	HR-1	HR-0	-11.08745368	1.909851213	2.92E-07	9.35E-06	gi|224108774|ref|XP_002314964.1|	down
gene26506	HR-1	HR-0	1.466245272	4.495383527	2.97E-07	9.50E-06	gi|703097943|ref|XP_010096250.1|	up
gene23719	HR-1	HR-0	1.120845968	6.558870552	2.98E-07	9.53E-06	gi|658039616|ref|XP_008355387.1|	up
gene5637	HR-1	HR-0	-1.11913365	5.847718428	3.03E-07	9.65E-06	gi|703097056|ref|XP_010096012.1|	down
gene2527	HR-1	HR-0	-1.075330415	5.959401606	3.06E-07	9.73E-06	gi|694403717|ref|XP_009376781.1|	down
gene13563	HR-1	HR-0	1.723248741	4.30380801	3.11E-07	9.87E-06	gi|731412559|ref|XP_010658408.1|	up
gene16247	HR-1	HR-0	-1.261041616	6.783572396	3.11E-07	9.87E-06	gi|395760140|gb|AFN70721.1|	down
gene12106	HR-1	HR-0	2.586250037	2.672974926	3.13E-07	9.91E-06	gi|470111497|ref|XP_004291984.1|	up
gene14965	HR-1	HR-0	5.732983429	7.533639475	3.26E-07	1.03E-05	gi|694381728|ref|XP_009366924.1|	up
gene23310	HR-1	HR-0	-1.084697107	6.495330114	3.31E-07	1.04E-05	gi|566175799|ref|XP_006381331.1|	down
gene26373	HR-1	HR-0	-1.164736582	5.460653426	3.32E-07	1.04E-05	gi|703141624|ref|XP_010107548.1|	down
gene21384	HR-1	HR-0	1.25122709	5.051786763	3.34E-07	1.05E-05	gi|645226297|ref|XP_008219974.1|	up
gene7229	HR-1	HR-0	-2.669837723	2.723993743	3.39E-07	1.06E-05	gi|703103996|ref|XP_010097880.1|	down
gene3663	HR-1	HR-0	-1.319440533	5.614026307	3.46E-07	1.08E-05	gi|703150812|ref|XP_010109957.1|	down
gene13261	HR-1	HR-0	3.281029482	1.80378651	3.50E-07	1.09E-05	gi|224143233|ref|XP_002324888.1|	up
gene2360	HR-1	HR-0	1.525657639	4.378050705	3.62E-07	1.12E-05	gi|703097397|ref|XP_010096105.1|	up
Ziziphus_jujuba_newGene_2796	HR-1	HR-0	2.810857754	2.059731289	3.64E-07	1.13E-05	gi|4544415|gb|AAD22324.1|	up
gene23164	HR-1	HR-0	1.072251036	5.648264295	3.65E-07	1.13E-05	gi|728842975|gb|KHG22418.1|	up
gene24442	HR-1	HR-0	-1.694371465	4.033623429	3.68E-07	1.14E-05	gi|470103896|ref|XP_004288363.1|	down
gene16384	HR-1	HR-0	1.545115296	4.537992679	3.69E-07	1.14E-05	gi|703100839|ref|XP_010097025.1|	up
gene15333	HR-1	HR-0	1.533283506	4.929133972	3.83E-07	1.18E-05	gi|566172423|ref|XP_002307472.2|	up
gene30050	HR-1	HR-0	-1.826427531	4.305276157	3.84E-07	1.18E-05	gi|595849622|ref|XP_007209764.1|	down
gene1798	HR-1	HR-0	-2.423464151	3.082788986	3.87E-07	1.19E-05	gi|703079473|ref|XP_010091161.1|	down
gene7016	HR-1	HR-0	-1.031363813	6.653261262	3.89E-07	1.19E-05	gi|703138450|ref|XP_010106743.1|	down
gene27786	HR-1	HR-0	-4.002234997	8.360148886	3.91E-07	1.19E-05	gi|743780066|ref|XP_010920410.1|	down
gene1182	HR-1	HR-0	1.40760803	4.782036569	3.94E-07	1.20E-05	gi|470118350|ref|XP_004295294.1|	up
gene22416	HR-1	HR-0	-1.645426423	5.36283448	4.04E-07	1.23E-05	gi|470133527|ref|XP_004302617.1|	down
gene18421	HR-1	HR-0	-1.933590774	4.129886621	4.08E-07	1.24E-05	gi|595801452|ref|XP_007201825.1|	down
gene30067	HR-1	HR-0	2.79635726	2.444339754	4.21E-07	1.28E-05	gi|703160351|ref|XP_010112496.1|	up
gene20970	HR-1	HR-0	-1.056187758	6.01004922	4.26E-07	1.29E-05	gi|571464453|ref|XP_006583068.1|	down
gene7451	HR-1	HR-0	1.156611222	6.068286523	4.30E-07	1.30E-05	gi|694447816|ref|XP_009349953.1|	up
gene246	HR-1	HR-0	4.898804798	0.249084033	4.31E-07	1.30E-05	gi|590580780|ref|XP_007014165.1|	up
gene13554	HR-1	HR-0	-1.717180327	3.913301926	4.55E-07	1.37E-05	gi|703159339|ref|XP_010112224.1|	down
gene2992	HR-1	HR-0	-1.419029632	5.062447897	4.55E-07	1.37E-05	gi|657971598|ref|XP_008377587.1|	down
gene24444	HR-1	HR-0	1.267174476	4.916339308	4.63E-07	1.39E-05	gi|720076667|ref|XP_010279675.1|	up
gene32597	HR-1	HR-0	-4.551231116	1.387405078	4.66E-07	1.39E-05	gi|596170372|ref|XP_007223086.1|	down
gene2342	HR-1	HR-0	1.074296318	5.753911785	4.70E-07	1.41E-05	gi|645240966|ref|XP_008226849.1|	up
gene19460	HR-1	HR-0	-2.197885683	3.199968138	4.75E-07	1.42E-05	gi|743919813|ref|XP_011003937.1|	down
gene7425	HR-1	HR-0	1.077042969	5.736739834	4.84E-07	1.44E-05	gi|596013774|ref|XP_007218715.1|	up
gene8397	HR-1	HR-0	-1.781731974	3.866832718	4.98E-07	1.48E-05	NA	down
gene23129	HR-1	HR-0	-1.315935217	5.358592135	5.01E-07	1.49E-05	gi|658051059|ref|XP_008361254.1|	down
Ziziphus_jujuba_newGene_8525	HR-1	HR-0	7.471185081	0.196733179	5.04E-07	1.50E-05	NA	up
gene881	HR-1	HR-0	1.075779261	5.636656122	5.12E-07	1.52E-05	gi|643727331|gb|KDP35819.1|	up
gene7269	HR-1	HR-0	2.060389847	3.386953724	5.17E-07	1.53E-05	gi|703163085|ref|XP_010113220.1|	up
gene12386	HR-1	HR-0	-2.69531366	3.781563816	5.26E-07	1.55E-05	gi|478784188|gb|AGJ70142.1|	down
Ziziphus_jujuba_newGene_1122	HR-1	HR-0	-6.107869144	1.26408656	5.40E-07	1.59E-05	NA	down
gene16198	HR-1	HR-0	1.183682634	6.241224402	5.40E-07	1.59E-05	gi|643741595|gb|KDP47010.1|	up
gene20222	HR-1	HR-0	-1.082656141	5.740636908	5.43E-07	1.59E-05	gi|225425567|ref|XP_002265983.1|	down
gene21250	HR-1	HR-0	-1.508099284	6.334534252	5.51E-07	1.62E-05	gi|657949205|ref|XP_008341815.1|	down
gene5876	HR-1	HR-0	-1.048597706	6.553993981	5.56E-07	1.63E-05	gi|629085141|gb|KCW51498.1|	down
gene24125	HR-1	HR-0	-4.939004246	1.039067841	5.59E-07	1.63E-05	gi|731324600|ref|XP_010673057.1|	down
gene32847	HR-1	HR-0	1.081019918	5.884242675	5.62E-07	1.64E-05	gi|643710488|gb|KDP24630.1|	up
gene7450	HR-1	HR-0	1.13896148	5.760870417	5.65E-07	1.65E-05	gi|596004770|ref|XP_007218320.1|	up
gene3605	HR-1	HR-0	-1.188349023	5.842705977	5.67E-07	1.65E-05	gi|590704569|ref|XP_007047194.1|	down
gene28477	HR-1	HR-0	2.062953081	4.228232921	5.71E-07	1.66E-05	gi|595806298|ref|XP_007202425.1|	up
gene20908	HR-1	HR-0	1.125145427	5.576426491	5.81E-07	1.68E-05	gi|645276296|ref|XP_008243220.1|	up
gene3906	HR-1	HR-0	-1.342006159	5.028935981	5.81E-07	1.69E-05	gi|641847868|gb|KDO66746.1|	down
gene17262	HR-1	HR-0	-4.225976638	0.351641574	5.85E-07	1.69E-05	NA	down
gene27168	HR-1	HR-0	-1.031224722	6.754574277	5.91E-07	1.70E-05	gi|641837395|gb|KDO56349.1|	down
gene7002	HR-1	HR-0	2.968805127	6.017255602	5.98E-07	1.72E-05	gi|645239908|ref|XP_008226352.1|	up
gene5932	HR-1	HR-0	-1.089969688	6.059567165	6.03E-07	1.74E-05	gi|703121302|ref|XP_010102294.1|	down
gene14170	HR-1	HR-0	-1.0195843	6.364341365	6.07E-07	1.74E-05	gi|694319159|ref|XP_009345913.1|	down
gene23547	HR-1	HR-0	1.293190262	4.974910932	6.14E-07	1.76E-05	gi|703132212|ref|XP_010105071.1|	up
gene10611	HR-1	HR-0	-1.146495767	6.044149709	6.30E-07	1.81E-05	gi|641850568|gb|KDO69440.1|	down
gene7489	HR-1	HR-0	-1.78680129	3.753409483	6.33E-07	1.81E-05	gi|703065483|ref|XP_010087460.1|	down
Ziziphus_jujuba_newGene_545	HR-1	HR-0	2.746929873	2.191866525	6.41E-07	1.83E-05	NA	up
gene19061	HR-1	HR-0	1.353909593	4.879375437	6.50E-07	1.85E-05	gi|703141986|ref|XP_010107639.1|	up
gene7909	HR-1	HR-0	-1.179235611	5.512498206	6.53E-07	1.85E-05	gi|698548032|ref|XP_009768204.1|	down
gene17196	HR-1	HR-0	2.227001146	3.032631547	6.56E-07	1.86E-05	gi|703111682|ref|XP_010099917.1|	up
gene8650	HR-1	HR-0	1.933614808	3.610533757	6.60E-07	1.87E-05	gi|590652501|ref|XP_007033168.1|	up
gene1172	HR-1	HR-0	1.200130799	5.646607346	6.60E-07	1.87E-05	gi|225445704|ref|XP_002269428.1|	up
gene6849	HR-1	HR-0	-1.147489217	5.714060214	6.68E-07	1.89E-05	gi|643706333|gb|KDP22465.1|	down
gene17083	HR-1	HR-0	-1.008399102	6.438674724	6.82E-07	1.92E-05	gi|645219303|ref|XP_008235076.1|	down
gene24299	HR-1	HR-0	-2.792177282	2.296770752	6.96E-07	1.96E-05	gi|596298762|ref|XP_007227546.1|	down
gene10402	HR-1	HR-0	-1.073735123	6.017404325	7.10E-07	2.00E-05	gi|703063493|ref|XP_010086973.1|	down
gene2232	HR-1	HR-0	2.252621278	3.31453195	7.11E-07	2.00E-05	gi|595914238|ref|XP_007214671.1|	up
gene31295	HR-1	HR-0	-10.73887543	1.566926173	7.24E-07	2.03E-05	gi|747056784|ref|XP_011074666.1|	down
gene28990	HR-1	HR-0	4.832264322	0.321131514	7.35E-07	2.06E-05	gi|568882001|ref|XP_006493831.1|	up
gene7209	HR-1	HR-0	-1.01903829	8.717401339	7.57E-07	2.11E-05	gi|567858482|ref|XP_006421924.1|	down
gene10826	HR-1	HR-0	2.930056237	3.355248007	7.60E-07	2.12E-05	gi|470125887|ref|XP_004298929.1|	up
gene22042	HR-1	HR-0	-1.130360373	5.312869449	7.93E-07	2.20E-05	gi|743812182|ref|XP_011019205.1|	down
gene19174	HR-1	HR-0	1.295083151	4.974380135	8.09E-07	2.24E-05	gi|694439527|ref|XP_009346642.1|	up
Ziziphus_jujuba_newGene_7808	HR-1	HR-0	-3.505588146	1.946945338	8.14E-07	2.25E-05	gi|657954699|ref|XP_008368796.1|	down
gene20820	HR-1	HR-0	1.152403568	5.802803576	8.49E-07	2.35E-05	gi|596195785|ref|XP_007223572.1|	up
gene8187	HR-1	HR-0	-1.022945025	6.412187251	8.79E-07	2.43E-05	gi|703158826|ref|XP_010112092.1|	down
Ziziphus_jujuba_newGene_1071	HR-1	HR-0	-2.167697389	4.138759823	8.83E-07	2.44E-05	gi|596177378|ref|XP_007223241.1|	down
gene3891	HR-1	HR-0	1.481972604	5.461303108	9.23E-07	2.54E-05	gi|645251040|ref|XP_008231496.1|	up
gene7995	HR-1	HR-0	2.29953394	2.926315729	9.30E-07	2.56E-05	gi|645249253|ref|XP_008230666.1|	up
gene28599	HR-1	HR-0	-1.487377563	5.34238103	9.32E-07	2.56E-05	gi|700195349|gb|KGN50526.1|	down
Ziziphus_jujuba_newGene_6614	HR-1	HR-0	-3.071499308	2.110017116	9.33E-07	2.56E-05	NA	down
gene22819	HR-1	HR-0	1.20876879	5.693610397	9.39E-07	2.57E-05	gi|596141787|ref|XP_007222488.1|	up
gene14486	HR-1	HR-0	-1.121443786	5.583464324	9.59E-07	2.62E-05	gi|659114814|ref|XP_008457241.1|	down
gene724	HR-1	HR-0	-1.371153697	4.911856126	9.69E-07	2.64E-05	gi|359483452|ref|XP_002270330.2|	down
gene6889	HR-1	HR-0	4.354102162	0.04355017	9.78E-07	2.66E-05	gi|645247730|ref|XP_008229972.1|	up
gene24042	HR-1	HR-0	1.984665285	4.588509403	1.00E-06	2.72E-05	gi|694318220|ref|XP_009341921.1|	up
gene3875	HR-1	HR-0	2.0112481	3.271011768	1.00E-06	2.73E-05	gi|595828842|ref|XP_007205757.1|	up
gene7093	HR-1	HR-0	3.059325637	1.930910948	1.01E-06	2.73E-05	gi|590672099|ref|XP_007038514.1|	up
gene28876	HR-1	HR-0	-1.775137915	3.917974622	1.03E-06	2.78E-05	gi|645266083|ref|XP_008238460.1|	down
gene24123	HR-1	HR-0	-2.500206315	2.879775787	1.06E-06	2.86E-05	gi|703162070|ref|XP_010112958.1|	down
gene23781	HR-1	HR-0	1.009490002	6.004377801	1.07E-06	2.87E-05	gi|657988201|ref|XP_008386263.1|	up
gene5843	HR-1	HR-0	1.329218181	5.138572289	1.07E-06	2.88E-05	gi|645252047|ref|XP_008231945.1|	up
gene28941	HR-1	HR-0	-1.395973427	4.929403274	1.07E-06	2.89E-05	gi|357437525|ref|XP_003589038.1|	down
gene3083	HR-1	HR-0	1.688977526	4.135354271	1.09E-06	2.92E-05	gi|694378358|ref|XP_009365421.1|	up
gene14421	HR-1	HR-0	1.590327592	4.209032546	1.09E-06	2.93E-05	gi|645232384|ref|XP_008222839.1|	up
gene21967	HR-1	HR-0	-1.025248606	6.632418173	1.13E-06	3.02E-05	gi|720061575|ref|XP_010275212.1|	down
gene25386	HR-1	HR-0	-2.924627735	2.278061154	1.13E-06	3.02E-05	gi|703102997|ref|XP_010097614.1|	down
gene4010	HR-1	HR-0	-1.124010415	5.262162982	1.14E-06	3.05E-05	gi|645216997|ref|XP_008223629.1|	down
gene24024	HR-1	HR-0	1.250978472	5.093548436	1.18E-06	3.15E-05	gi|567918630|ref|XP_006451321.1|	up
gene26661	HR-1	HR-0	-2.036955835	3.47020109	1.19E-06	3.15E-05	gi|703138334|ref|XP_010106712.1|	down
gene17090	HR-1	HR-0	2.955347493	2.048723823	1.19E-06	3.15E-05	gi|657980016|ref|XP_008381985.1|	up
gene26208	HR-1	HR-0	4.063664284	1.107674712	1.20E-06	3.17E-05	gi|596218028|ref|XP_007223954.1|	up
gene30777	HR-1	HR-0	1.162748249	7.898533411	1.22E-06	3.22E-05	gi|747095448|ref|XP_011095600.1|	up
gene5072	HR-1	HR-0	-1.978704704	4.08243963	1.22E-06	3.22E-05	gi|590642621|ref|XP_007030568.1|	down
gene5729	HR-1	HR-0	-1.02560231	5.808439466	1.28E-06	3.37E-05	gi|502121024|ref|XP_004497162.1|	down
gene20832	HR-1	HR-0	-2.980997905	1.610917346	1.30E-06	3.43E-05	gi|645231089|ref|XP_008222233.1|	down
gene29372	HR-1	HR-0	1.24299835	5.032211717	1.31E-06	3.43E-05	gi|595793081|ref|XP_007200289.1|	up
gene17100	HR-1	HR-0	-1.108395501	5.620999625	1.33E-06	3.48E-05	gi|590707096|ref|XP_007047909.1|	down
gene6313	HR-1	HR-0	-1.004685332	5.962930937	1.33E-06	3.48E-05	gi|645255662|ref|XP_008233599.1|	down
gene8907	HR-1	HR-0	-1.367372784	4.651478221	1.34E-06	3.49E-05	gi|703135051|ref|XP_010105788.1|	down
Ziziphus_jujuba_newGene_709	HR-1	HR-0	1.898825053	3.661586429	1.36E-06	3.55E-05	gi|645233423|ref|XP_008223339.1|	up
gene23522	HR-1	HR-0	-1.150241948	5.836842168	1.38E-06	3.59E-05	gi|695393522|ref|XP_009520636.1|	down
gene9633	HR-1	HR-0	1.212889245	5.120590085	1.38E-06	3.59E-05	gi|703129559|ref|XP_010104393.1|	up
gene8316	HR-1	HR-0	1.314470819	4.743849676	1.43E-06	3.71E-05	gi|643686876|gb|KDP20041.1|	up
gene18294	HR-1	HR-0	4.529579901	0.058241141	1.45E-06	3.75E-05	gi|645259590|ref|XP_008235433.1|	up
gene7210	HR-1	HR-0	1.03890228	6.137469731	1.46E-06	3.76E-05	gi|225470747|ref|XP_002267459.1|	up
gene33182	HR-1	HR-0	8.414143783	-0.670478153	1.46E-06	3.76E-05	gi|645257964|ref|XP_008234660.1|	up
gene25231	HR-1	HR-0	-1.073452403	6.035700203	1.46E-06	3.76E-05	gi|703070529|ref|XP_010088808.1|	down
gene6198	HR-1	HR-0	-1.040104628	5.762888688	1.49E-06	3.83E-05	gi|703099256|ref|XP_010096601.1|	down
gene4261	HR-1	HR-0	1.74386107	4.170717366	1.54E-06	3.95E-05	gi|703128602|ref|XP_010104139.1|	up
gene19305	HR-1	HR-0	5.498284704	1.927186859	1.54E-06	3.95E-05	gi|694377326|ref|XP_009364973.1|	up
Ziziphus_jujuba_newGene_364	HR-1	HR-0	-5.267963071	0.470922244	1.58E-06	4.05E-05	NA	down
gene18547	HR-1	HR-0	-1.99387434	3.273618595	1.58E-06	4.05E-05	gi|643740658|gb|KDP46248.1|	down
gene13436	HR-1	HR-0	-10.7558484	1.58155129	1.59E-06	4.06E-05	gi|645224679|ref|XP_008219227.1|	down
gene17845	HR-1	HR-0	-1.018912843	5.68775511	1.59E-06	4.07E-05	gi|645243211|ref|XP_008227875.1|	down
gene8242	HR-1	HR-0	-1.890000232	3.601692545	1.60E-06	4.07E-05	gi|645236196|ref|XP_008224621.1|	down
gene8050	HR-1	HR-0	1.385389218	4.831186559	1.62E-06	4.11E-05	gi|645249133|ref|XP_008230611.1|	up
gene29180	HR-1	HR-0	1.577724107	4.723289167	1.62E-06	4.11E-05	gi|703094692|ref|XP_010095335.1|	up
gene16221	HR-1	HR-0	-1.101968823	5.258705037	1.62E-06	4.12E-05	gi|645273266|ref|XP_008241795.1|	down
gene1435	HR-1	HR-0	1.10776354	7.474302576	1.66E-06	4.20E-05	gi|596121188|ref|XP_007221797.1|	up
gene11396	HR-1	HR-0	1.059239045	5.599996834	1.66E-06	4.20E-05	gi|225457225|ref|XP_002284112.1|	up
gene30566	HR-1	HR-0	2.848991627	2.173976138	1.68E-06	4.23E-05	gi|703083376|ref|XP_010092197.1|	up
gene5857	HR-1	HR-0	1.625273137	3.93678577	1.72E-06	4.31E-05	gi|596062394|ref|XP_007221166.1|	up
gene1124	HR-1	HR-0	1.052997794	6.231215615	1.72E-06	4.33E-05	gi|645238770|ref|XP_008225832.1|	up
gene6218	HR-1	HR-0	2.169016451	4.374700727	1.74E-06	4.36E-05	gi|703075980|ref|XP_010090216.1|	up
gene942	HR-1	HR-0	-1.016028178	5.818650463	1.77E-06	4.44E-05	gi|255576633|ref|XP_002529206.1|	down
gene16193	HR-1	HR-0	-1.062454368	5.614645128	1.80E-06	4.49E-05	gi|702466862|ref|XP_010029570.1|	down
gene4200	HR-1	HR-0	1.139358322	6.615232909	1.84E-06	4.59E-05	gi|224103497|ref|XP_002313079.1|	up
gene2557	HR-1	HR-0	-1.793216765	4.680843836	1.86E-06	4.63E-05	gi|694352679|ref|XP_009357914.1|	down
gene2516	HR-1	HR-0	-1.742711366	3.654906698	1.93E-06	4.80E-05	gi|703099028|ref|XP_010096541.1|	down
gene8028	HR-1	HR-0	1.072616673	6.61022786	1.96E-06	4.85E-05	gi|645249171|ref|XP_008230628.1|	up
gene24844	HR-1	HR-0	-4.783048948	-0.392265619	1.96E-06	4.85E-05	gi|658002537|ref|XP_008393762.1|	down
gene17871	HR-1	HR-0	-2.922154835	2.128993773	1.96E-06	4.85E-05	gi|703064644|ref|XP_010087253.1|	down
gene2473	HR-1	HR-0	-1.140210966	5.719808726	1.99E-06	4.91E-05	gi|595823247|ref|XP_007205037.1|	down
gene15036	HR-1	HR-0	2.162509365	3.026068158	2.00E-06	4.94E-05	gi|703084222|ref|XP_010092416.1|	up
gene12559	HR-1	HR-0	-1.031161988	6.10520508	2.01E-06	4.95E-05	gi|703121781|ref|XP_010102421.1|	down
gene32139	HR-1	HR-0	10.29429572	1.127989181	2.03E-06	5.00E-05	gi|225458011|ref|XP_002280149.1|	up
gene23529	HR-1	HR-0	1.010499478	5.769838526	2.06E-06	5.07E-05	gi|643705359|gb|KDP21905.1|	up
gene23720	HR-1	HR-0	1.035008586	6.12164943	2.11E-06	5.18E-05	gi|645240077|ref|XP_008226436.1|	up
gene21749	HR-1	HR-0	2.762019219	2.007929913	2.11E-06	5.18E-05	gi|225459793|ref|XP_002284799.1|	up
gene26925	HR-1	HR-0	2.302047634	2.834555361	2.16E-06	5.28E-05	gi|703069947|ref|XP_010088647.1|	up
gene17746	HR-1	HR-0	-1.024584217	6.105975734	2.18E-06	5.33E-05	gi|645258543|ref|XP_008234933.1|	down
gene3854	HR-1	HR-0	2.0115432	3.486947823	2.22E-06	5.41E-05	gi|645216527|ref|XP_008221590.1|	up
gene30696	HR-1	HR-0	-1.778024158	3.58750259	2.22E-06	5.41E-05	gi|645233652|ref|XP_008223448.1|	down
gene7135	HR-1	HR-0	3.037563517	2.259317216	2.22E-06	5.41E-05	gi|657944921|ref|XP_008377156.1|	up
gene9150	HR-1	HR-0	1.191851632	5.053486633	2.23E-06	5.43E-05	gi|645248355|ref|XP_008230259.1|	up
gene3468	HR-1	HR-0	2.025549924	3.246775621	2.27E-06	5.51E-05	gi|643736609|gb|KDP42899.1|	up
gene9582	HR-1	HR-0	1.044315433	5.581283665	2.28E-06	5.53E-05	gi|703073043|ref|XP_010089443.1|	up
gene10432	HR-1	HR-0	-1.105653595	5.212451955	2.30E-06	5.59E-05	gi|658000653|ref|XP_008392782.1|	down
gene13721	HR-1	HR-0	2.428421759	3.669893431	2.31E-06	5.60E-05	gi|71793966|emb|CAJ21172.1|	up
gene22890	HR-1	HR-0	3.289154047	1.458539023	2.34E-06	5.66E-05	gi|703123046|ref|XP_010102713.1|	up
gene18222	HR-1	HR-0	2.396942739	2.712671775	2.35E-06	5.67E-05	gi|694415737|ref|XP_009336031.1|	up
gene17816	HR-1	HR-0	1.239108145	5.172385672	2.44E-06	5.88E-05	gi|224068739|ref|XP_002302813.1|	up
gene18689	HR-1	HR-0	10.4119218	1.242698678	2.48E-06	5.97E-05	gi|118482417|gb|ABK93131.1|	up
Ziziphus_jujuba_newGene_2702	HR-1	HR-0	4.881184782	3.163026822	2.51E-06	6.03E-05	NA	up
gene14893	HR-1	HR-0	1.264524993	5.073728695	2.57E-06	6.16E-05	gi|694408674|ref|XP_009379006.1|	up
gene12294	HR-1	HR-0	1.035705254	6.701398415	2.57E-06	6.16E-05	gi|590574354|ref|XP_007012378.1|	up
gene2595	HR-1	HR-0	1.596487223	3.932302707	2.61E-06	6.23E-05	gi|645243783|ref|XP_008228133.1|	up
gene14734	HR-1	HR-0	-2.574673938	3.224560104	2.69E-06	6.43E-05	gi|703107981|ref|XP_010098882.1|	down
gene27438	HR-1	HR-0	2.330121647	4.914123982	2.70E-06	6.45E-05	gi|694381029|ref|XP_009366612.1|	up
gene7455	HR-1	HR-0	-1.358663304	4.835692717	2.73E-06	6.50E-05	gi|643715368|gb|KDP27467.1|	down
gene23302	HR-1	HR-0	1.800475599	3.676674886	2.73E-06	6.51E-05	gi|449440457|ref|XP_004138001.1|	up
gene5369	HR-1	HR-0	-1.241717336	5.284759462	2.77E-06	6.58E-05	gi|703155006|ref|XP_010111090.1|	down
gene12171	HR-1	HR-0	1.09322534	5.743636559	2.82E-06	6.68E-05	gi|596299931|ref|XP_007227715.1|	up
gene1456	HR-1	HR-0	2.436161108	2.602217232	2.87E-06	6.78E-05	gi|645264589|ref|XP_008237749.1|	up
gene16685	HR-1	HR-0	-1.241188944	6.082452044	2.92E-06	6.88E-05	gi|595837015|ref|XP_007207372.1|	down
Ziziphus_jujuba_newGene_2233	HR-1	HR-0	3.364445388	1.256319004	2.94E-06	6.92E-05	gi|595823325|ref|XP_007205051.1|	up
gene6879	HR-1	HR-0	-1.137740255	5.165973061	2.94E-06	6.92E-05	gi|595938204|ref|XP_007215641.1|	down
Ziziphus_jujuba_newGene_1608	HR-1	HR-0	1.361100413	4.398826931	3.04E-06	7.14E-05	gi|697112245|ref|XP_009609998.1|	up
gene28672	HR-1	HR-0	-2.37468947	2.448718667	3.05E-06	7.15E-05	gi|703144818|ref|XP_010108377.1|	down
gene17565	HR-1	HR-0	-2.677977612	2.834806641	3.06E-06	7.16E-05	gi|567902566|ref|XP_006443771.1|	down
gene28071	HR-1	HR-0	-2.592282993	2.57699455	3.16E-06	7.36E-05	gi|643734394|gb|KDP41124.1|	down
gene12346	HR-1	HR-0	1.174479851	5.145156984	3.17E-06	7.37E-05	gi|703100983|ref|XP_010097066.1|	up
gene23587	HR-1	HR-0	-1.239039294	4.762577659	3.19E-06	7.41E-05	gi|645271515|ref|XP_008240950.1|	down
gene19294	HR-1	HR-0	1.053943965	7.890047802	3.22E-06	7.47E-05	gi|703077457|ref|XP_010090598.1|	up
gene19665	HR-1	HR-0	-1.01261344	6.128265778	3.24E-06	7.51E-05	gi|595931383|ref|XP_007215324.1|	down
gene1854	HR-1	HR-0	2.45319056	2.43101243	3.26E-06	7.54E-05	gi|590611709|ref|XP_007022180.1|	up
gene19560	HR-1	HR-0	-1.818647833	4.880855292	3.29E-06	7.58E-05	gi|590647992|ref|XP_007032052.1|	down
gene15466	HR-1	HR-0	2.587857086	2.24209832	3.35E-06	7.72E-05	gi|702290512|ref|XP_010047174.1|	up
gene7706	HR-1	HR-0	1.148665649	4.947761696	3.43E-06	7.88E-05	gi|595824602|ref|XP_007205265.1|	up
gene11689	HR-1	HR-0	-5.235085785	-0.593789885	3.50E-06	8.01E-05	gi|147798373|emb|CAN74522.1|	down
gene5539	HR-1	HR-0	1.27193998	5.991822383	3.50E-06	8.01E-05	gi|571495944|ref|XP_006593451.1|	up
gene19004	HR-1	HR-0	1.144818316	5.005977459	3.75E-06	8.51E-05	gi|595793963|ref|XP_007200730.1|	up
gene4073	HR-1	HR-0	-1.250459665	4.609438674	3.81E-06	8.62E-05	gi|595828856|ref|XP_007205760.1|	down
gene3970	HR-1	HR-0	1.444138054	4.234057262	3.81E-06	8.63E-05	gi|659115235|ref|XP_008457454.1|	up
Ziziphus_jujuba_newGene_4174	HR-1	HR-0	4.445154678	-0.149854235	3.82E-06	8.65E-05	NA	up
Ziziphus_jujuba_newGene_5934	HR-1	HR-0	-2.702586259	5.17331963	3.84E-06	8.66E-05	gi|357488185|ref|XP_003614380.1|	down
gene16059	HR-1	HR-0	-1.622673513	6.472051813	3.85E-06	8.69E-05	gi|643717179|gb|KDP28805.1|	down
Ziziphus_jujuba_newGene_534	HR-1	HR-0	-9.963342979	0.810052878	3.95E-06	8.90E-05	gi|147811749|emb|CAN59755.1|	down
gene5893	HR-1	HR-0	1.681711967	3.89324952	3.98E-06	8.96E-05	gi|645230628|ref|XP_008222021.1|	up
Ziziphus_jujuba_newGene_8026	HR-1	HR-0	-9.971373205	0.81813471	4.00E-06	9.00E-05	gi|31431244|gb|AAP53052.1|	down
gene22073	HR-1	HR-0	-3.080814484	1.34772609	4.11E-06	9.22E-05	gi|743907964|ref|XP_011047425.1|	down
gene20439	HR-1	HR-0	-1.03957477	5.928247809	4.15E-06	9.31E-05	gi|225425642|ref|XP_002272064.1|	down
Ziziphus_jujuba_newGene_7340	HR-1	HR-0	-1.411254981	4.592688156	4.26E-06	9.55E-05	NA	down
gene24856	HR-1	HR-0	1.022551914	5.713406982	4.31E-06	9.65E-05	gi|703096020|ref|XP_010095706.1|	up
gene20541	HR-1	HR-0	1.4193254	4.187626579	4.32E-06	9.65E-05	gi|645277590|ref|XP_008243842.1|	up
gene17963	HR-1	HR-0	-2.582000157	2.001549989	4.34E-06	9.69E-05	gi|703064644|ref|XP_010087253.1|	down
gene25059	HR-1	HR-0	1.05384194	5.7462316	4.40E-06	9.81E-05	gi|645230876|ref|XP_008222133.1|	up
gene24561	HR-1	HR-0	-1.070841072	5.261141309	4.41E-06	9.82E-05	gi|590722535|ref|XP_007051922.1|	down
gene27223	HR-1	HR-0	-1.153461881	5.443990021	4.42E-06	9.84E-05	gi|643725680|gb|KDP34641.1|	down
gene12819	HR-1	HR-0	-2.795676566	3.359233457	4.46E-06	9.92E-05	gi|255550982|ref|XP_002516539.1|	down
gene24894	HR-1	HR-0	4.088951679	0.050052988	4.50E-06	1.00E-04	gi|657987378|ref|XP_008385840.1|	up
gene14955	HR-1	HR-0	2.68345717	1.89681934	4.60E-06	0.000102063	gi|703066686|ref|XP_010087773.1|	up
gene6976	HR-1	HR-0	-1.192651627	5.689762772	4.61E-06	0.000102075	gi|645257280|ref|XP_008234341.1|	down
gene6693	HR-1	HR-0	1.068012362	7.024025189	4.62E-06	0.000102307	gi|449441270|ref|XP_004138405.1|	up
gene8763	HR-1	HR-0	1.340606072	6.15668594	4.68E-06	0.000103524	gi|743780066|ref|XP_010920410.1|	up
gene10541	HR-1	HR-0	1.005642958	6.107122508	4.75E-06	0.00010499	gi|694358168|ref|XP_009359486.1|	up
gene23311	HR-1	HR-0	1.057862541	5.464908345	4.81E-06	0.000106003	gi|595813826|ref|XP_007203641.1|	up
gene7115	HR-1	HR-0	1.15296541	4.87981909	4.96E-06	0.000108877	gi|645256823|ref|XP_008234128.1|	up
gene24459	HR-1	HR-0	1.799529318	3.466783475	4.97E-06	0.00010908	gi|645233810|ref|XP_008223521.1|	up
gene2006	HR-1	HR-0	1.148842609	5.077835792	5.00E-06	0.000109659	gi|567875973|ref|XP_006430576.1|	up
gene17835	HR-1	HR-0	1.124879593	5.54038904	5.06E-06	0.000110526	gi|596108408|ref|XP_007221467.1|	up
gene30393	HR-1	HR-0	3.543992875	0.373601112	5.06E-06	0.000110526	gi|359485399|ref|XP_002274770.2|	up
gene10497	HR-1	HR-0	1.466822514	4.194023064	5.12E-06	0.000111641	gi|645268475|ref|XP_008239544.1|	up
gene15334	HR-1	HR-0	2.349413119	3.476592475	5.34E-06	0.000116369	gi|657963381|ref|XP_008373300.1|	up
gene29937	HR-1	HR-0	9.610323656	0.462742932	5.36E-06	0.000116596	gi|255538780|ref|XP_002510455.1|	up
gene25091	HR-1	HR-0	-2.285984076	2.649130657	5.43E-06	0.000118012	gi|645220796|ref|XP_008241870.1|	down
gene24590	HR-1	HR-0	-1.403388212	4.752147609	5.46E-06	0.000118533	gi|645238899|ref|XP_008225895.1|	down
gene19985	HR-1	HR-0	1.005385332	6.305460112	5.52E-06	0.000119534	gi|643714070|gb|KDP26735.1|	up
gene1173	HR-1	HR-0	-9.65309972	0.51757223	5.55E-06	0.000120097	gi|645233882|ref|XP_008223555.1|	down
gene6896	HR-1	HR-0	1.042150441	5.60464665	5.61E-06	0.000121064	gi|645257475|ref|XP_008234429.1|	up
gene21519	HR-1	HR-0	1.913428699	3.29686499	5.61E-06	0.000121071	gi|568845169|ref|XP_006476450.1|	up
gene763	HR-1	HR-0	3.055289892	1.341152141	5.81E-06	0.000125027	gi|593694212|ref|XP_007147627.1|	up
gene16832	HR-1	HR-0	3.646458432	0.511439751	5.87E-06	0.000125887	gi|703139128|ref|XP_010106904.1|	up
gene29622	HR-1	HR-0	-9.683434265	0.538609034	5.94E-06	0.000127348	gi|590602239|ref|XP_007019702.1|	down
gene26532	HR-1	HR-0	-1.017396216	9.562757526	5.98E-06	0.000127832	gi|255537890|ref|XP_002510010.1|	down
gene18662	HR-1	HR-0	1.503733378	4.172677889	6.00E-06	0.000128296	gi|703098089|ref|XP_010096290.1|	up
gene17069	HR-1	HR-0	2.112589225	2.87777519	6.05E-06	0.000129132	gi|703136967|ref|XP_010106297.1|	up
gene25476	HR-1	HR-0	-1.259636114	4.570017446	6.10E-06	0.00012995	gi|703087575|ref|XP_010093308.1|	down
gene19338	HR-1	HR-0	-1.503468373	4.167350703	6.12E-06	0.000130177	gi|703095680|ref|XP_010095605.1|	down
gene2621	HR-1	HR-0	1.002424535	7.387059049	6.18E-06	0.000131237	gi|703066410|ref|XP_010087703.1|	up
gene3180	HR-1	HR-0	-1.556664118	3.867601845	6.23E-06	0.000132204	gi|590618058|ref|XP_007023953.1|	down
gene10454	HR-1	HR-0	2.353444476	3.131025622	6.23E-06	0.000132204	gi|255545772|ref|XP_002513946.1|	up
gene408	HR-1	HR-0	-1.986532676	3.500612359	6.36E-06	0.00013431	gi|590566365|ref|XP_007010211.1|	down
gene6083	HR-1	HR-0	9.840710859	0.688805638	6.37E-06	0.000134355	gi|657961462|ref|XP_008372326.1|	up
gene21592	HR-1	HR-0	1.564221904	4.064087206	6.43E-06	0.000135381	gi|645267161|ref|XP_008238942.1|	up
gene3637	HR-1	HR-0	1.000173046	5.828919707	6.47E-06	0.000136251	gi|659130926|ref|XP_008465422.1|	up
gene8831	HR-1	HR-0	-1.650641662	3.764773952	6.52E-06	0.000137175	gi|703147207|ref|XP_010108993.1|	down
gene8942	HR-1	HR-0	-2.4231248	2.178554481	6.60E-06	0.000138513	gi|703109522|ref|XP_010099317.1|	down
gene31158	HR-1	HR-0	4.216511666	2.695386034	6.60E-06	0.000138513	gi|645258914|ref|XP_008235111.1|	up
gene565	HR-1	HR-0	-1.656351016	3.870411545	6.63E-06	0.000138785	gi|720055495|ref|XP_010273402.1|	down
gene24251	HR-1	HR-0	2.443018521	2.234514325	6.64E-06	0.000138866	gi|645220265|ref|XP_008239469.1|	up
gene17740	HR-1	HR-0	-1.065857595	5.179997369	6.67E-06	0.000139317	gi|593687870|ref|XP_007144589.1|	down
gene11515	HR-1	HR-0	1.591929892	3.759722377	6.72E-06	0.000140143	gi|645269267|ref|XP_008239921.1|	up
Ziziphus_jujuba_newGene_1048	HR-1	HR-0	1.72679125	3.649065199	6.73E-06	0.00014033	gi|703118708|ref|XP_010101667.1|	up
gene16993	HR-1	HR-0	-1.496768281	4.202080483	6.76E-06	0.000140735	gi|703065987|ref|XP_010087595.1|	down
gene29931	HR-1	HR-0	-2.575285502	3.740649797	6.81E-06	0.000141608	gi|643706106|gb|KDP22238.1|	down
gene26314	HR-1	HR-0	-2.19710317	2.734205213	6.87E-06	0.000142668	gi|702387703|ref|XP_010065081.1|	down
gene5543	HR-1	HR-0	-8.723594712	-0.368284526	6.94E-06	0.000144115	gi|743813779|ref|XP_011019589.1|	down
gene14850	HR-1	HR-0	-2.777510608	2.103353637	6.99E-06	0.000144892	gi|727455120|ref|XP_010509445.1|	down
gene15578	HR-1	HR-0	-1.125354917	5.167047296	7.01E-06	0.000145224	gi|567904570|ref|XP_006444773.1|	down
gene5558	HR-1	HR-0	1.02539074	7.812551826	7.05E-06	0.000145927	gi|571495944|ref|XP_006593451.1|	up
gene7690	HR-1	HR-0	-1.009276402	7.581730089	7.09E-06	0.000146483	gi|645215060|ref|XP_008224817.1|	down
gene6678	HR-1	HR-0	-3.546591036	0.894483778	7.14E-06	0.000147273	gi|590561578|ref|XP_007008849.1|	down
gene11992	HR-1	HR-0	-1.235816546	4.747431097	7.19E-06	0.000148094	gi|703115970|ref|XP_010101025.1|	down
gene25046	HR-1	HR-0	-1.049896336	5.387016375	7.28E-06	0.000149946	gi|225425821|ref|XP_002264828.1|	down
gene26507	HR-1	HR-0	1.682234062	3.755629999	7.31E-06	0.000150233	gi|658026223|ref|XP_008348532.1|	up
gene22199	HR-1	HR-0	1.009301404	5.607274359	7.38E-06	0.000151498	gi|694405922|ref|XP_009377794.1|	up
gene31165	HR-1	HR-0	-9.541784096	0.402903599	7.50E-06	0.000153521	gi|720044462|ref|XP_010269896.1|	down
gene24378	HR-1	HR-0	1.536955466	4.094879241	7.64E-06	0.000155756	gi|596278777|ref|XP_007225208.1|	up
gene24824	HR-1	HR-0	9.498954054	0.351752338	7.69E-06	0.000156332	gi|694311964|ref|XP_009360272.1|	up
gene29667	HR-1	HR-0	1.525783629	4.090113204	7.74E-06	0.000157094	gi|147783182|emb|CAN68669.1|	up
gene13264	HR-1	HR-0	1.529391072	4.080285969	7.75E-06	0.000157094	NA	up
gene1425	HR-1	HR-0	-1.700494714	3.765311522	7.76E-06	0.000157114	gi|302142715|emb|CBI19918.3|	down
gene30363	HR-1	HR-0	-3.325376558	1.516614781	7.77E-06	0.000157114	gi|590705158|ref|XP_007047358.1|	down
gene48	HR-1	HR-0	1.242586735	4.591912625	7.83E-06	0.000158146	gi|645234136|ref|XP_008223673.1|	up
gene9915	HR-1	HR-0	-2.297190039	2.606864604	7.84E-06	0.000158146	gi|596021819|ref|XP_007219043.1|	down
gene4461	HR-1	HR-0	1.565004682	3.785195794	7.87E-06	0.000158558	gi|703123297|ref|XP_010102788.1|	up
gene26003	HR-1	HR-0	5.534522232	-0.410366138	7.91E-06	0.000159092	gi|694188379|gb|AIS71930.1|	up
gene21394	HR-1	HR-0	1.550118316	3.880959476	7.97E-06	0.000160272	gi|289466351|gb|ADC94861.1|	up
gene18351	HR-1	HR-0	3.887458846	0.184652904	7.99E-06	0.000160539	gi|729312651|ref|XP_010530660.1|	up
Ziziphus_jujuba_newGene_3825	HR-1	HR-0	1.871216877	3.316559993	8.03E-06	0.000160737	gi|297736922|emb|CBI26123.3|	up
gene23503	HR-1	HR-0	1.255475731	4.515238848	8.15E-06	0.000162762	gi|703131055|ref|XP_010104789.1|	up
gene16390	HR-1	HR-0	1.595912477	3.76630402	8.15E-06	0.000162793	gi|595814629|ref|XP_007203772.1|	up
gene21114	HR-1	HR-0	1.215275028	4.994695306	8.17E-06	0.000162928	gi|703117543|ref|XP_010101400.1|	up
gene3935	HR-1	HR-0	2.594310575	3.130812452	8.21E-06	0.000163656	gi|502142727|ref|XP_004505085.1|	up
gene13754	HR-1	HR-0	2.663615678	2.524024148	8.27E-06	0.000164662	gi|743911883|ref|XP_010999807.1|	up
gene22488	HR-1	HR-0	-1.55358961	4.231683318	8.56E-06	0.000169811	gi|590622840|ref|XP_007025158.1|	down
gene8019	HR-1	HR-0	-2.331467152	2.628569285	8.66E-06	0.00017139	gi|590645661|ref|XP_007031406.1|	down
gene23304	HR-1	HR-0	-1.956413314	3.335946144	8.67E-06	0.00017139	gi|590631448|ref|XP_007027567.1|	down
gene18364	HR-1	HR-0	4.211944748	0.161498827	8.69E-06	0.000171444	gi|703099933|ref|XP_010096782.1|	up
Ziziphus_jujuba_newGene_1110	HR-1	HR-0	1.252780155	5.27479764	9.07E-06	0.000177982	NA	up
gene11934	HR-1	HR-0	1.765777256	3.414766353	9.17E-06	0.000179837	gi|470127013|ref|XP_004299474.1|	up
gene13799	HR-1	HR-0	-1.279372117	5.443602856	9.24E-06	0.000181055	gi|645264015|ref|XP_008237496.1|	down
gene33169	HR-1	HR-0	1.052480423	5.403329891	9.47E-06	0.000185055	gi|470141913|ref|XP_004306669.1|	up
gene27589	HR-1	HR-0	-5.228329366	0.053128327	9.50E-06	0.000185601	gi|720024428|ref|XP_010263628.1|	down
gene3042	HR-1	HR-0	1.230647436	4.716769224	9.58E-06	0.000186819	gi|703101399|ref|XP_010097177.1|	up
gene18300	HR-1	HR-0	-1.010843323	5.364139214	9.61E-06	0.000187219	gi|595798478|ref|XP_007201393.1|	down
gene3956	HR-1	HR-0	-2.866787203	1.742269794	9.62E-06	0.000187219	gi|225434861|ref|XP_002280641.1|	down
gene30853	HR-1	HR-0	2.275224889	4.756630865	9.68E-06	0.00018804	gi|596137802|ref|XP_007222371.1|	up
gene30981	HR-1	HR-0	-9.366607899	0.238976325	9.68E-06	0.00018804	gi|568823639|ref|XP_006466218.1|	down
gene24023	HR-1	HR-0	1.450361439	8.103880963	1.02E-05	0.000196358	gi|567918630|ref|XP_006451321.1|	up
gene15092	HR-1	HR-0	1.490805576	3.982027103	1.02E-05	0.000196358	gi|225432698|ref|XP_002278762.1|	up
gene6225	HR-1	HR-0	1.105137336	5.023124999	1.03E-05	0.000198125	gi|449520924|ref|XP_004167482.1|	up
gene13859	HR-1	HR-0	6.910276459	0.428979583	1.03E-05	0.000198125	gi|566259320|ref|XP_006389220.1|	up
gene31569	HR-1	HR-0	-9.281413307	0.15536124	1.05E-05	0.000201694	gi|703067678|ref|XP_010088031.1|	down
gene13238	HR-1	HR-0	-1.088507923	4.934009955	1.07E-05	0.000205374	gi|643723265|gb|KDP32870.1|	down
gene26762	HR-1	HR-0	2.605817793	2.63830924	1.07E-05	0.000205473	gi|568839366|ref|XP_006473655.1|	up
gene17986	HR-1	HR-0	2.419522166	2.085315551	1.08E-05	0.000206585	gi|643716593|gb|KDP28219.1|	up
gene20351	HR-1	HR-0	1.001396243	5.81816448	1.11E-05	0.000213211	gi|643734495|gb|KDP41165.1|	up
gene635	HR-1	HR-0	2.098246425	2.83689467	1.12E-05	0.0002141	gi|703154632|ref|XP_010110992.1|	up
gene32194	HR-1	HR-0	-2.040117897	3.548014021	1.13E-05	0.000215952	gi|659123955|ref|XP_008461922.1|	down
Ziziphus_jujuba_newGene_7353	HR-1	HR-0	1.086402678	6.118991059	1.14E-05	0.000216352	gi|703162903|ref|XP_010113174.1|	up
Ziziphus_jujuba_newGene_8897	HR-1	HR-0	-3.469600767	0.629061207	1.14E-05	0.000217347	gi|595972626|ref|XP_007217657.1|	down
gene6194	HR-1	HR-0	2.066215162	2.908960589	1.15E-05	0.000218401	gi|590563017|ref|XP_007009249.1|	up
gene12329	HR-1	HR-0	-3.702450898	0.402526709	1.16E-05	0.00022089	gi|703100911|ref|XP_010097046.1|	down
gene25006	HR-1	HR-0	-1.701119268	4.667585953	1.17E-05	0.00022092	gi|694400421|ref|XP_009375302.1|	down
gene11701	HR-1	HR-0	-2.014852044	4.277668205	1.17E-05	0.000220942	gi|590666394|ref|XP_007036964.1|	down
gene8386	HR-1	HR-0	-1.777738028	3.328388012	1.17E-05	0.000221308	gi|645219004|ref|XP_008233519.1|	down
gene24724	HR-1	HR-0	-1.33535955	4.398844113	1.18E-05	0.000222313	gi|703139388|ref|XP_010106967.1|	down
gene9316	HR-1	HR-0	1.003871359	5.84718118	1.19E-05	0.000223466	gi|590712545|ref|XP_007049410.1|	up
Ziziphus_jujuba_newGene_8027	HR-1	HR-0	-4.430297939	2.856864494	1.19E-05	0.000224166	gi|170660043|gb|ACB28470.1|	down
gene22968	HR-1	HR-0	9.184277952	0.057163833	1.21E-05	0.000227077	gi|225441317|ref|XP_002275980.1|	up
gene22357	HR-1	HR-0	-9.715601067	0.576021946	1.21E-05	0.000227939	gi|731382169|ref|XP_010644207.1|	down
gene3973	HR-1	HR-0	1.095759906	5.554618119	1.22E-05	0.000229026	gi|703137714|ref|XP_010106526.1|	up
gene12668	HR-1	HR-0	-1.011798555	5.407073385	1.22E-05	0.00022938	gi|596127323|ref|XP_007222014.1|	down
gene3168	HR-1	HR-0	-1.732558302	3.470873894	1.23E-05	0.000229864	gi|643729143|gb|KDP37023.1|	down
gene572	HR-1	HR-0	-1.38359508	4.525009858	1.23E-05	0.000230506	gi|645237852|ref|XP_008225402.1|	down
gene21026	HR-1	HR-0	-2.479122821	1.892097166	1.25E-05	0.000233347	gi|359473010|ref|XP_003631229.1|	down
gene27034	HR-1	HR-0	1.286152055	4.827496573	1.27E-05	0.000235952	gi|703065252|ref|XP_010087401.1|	up
Ziziphus_jujuba_newGene_5500	HR-1	HR-0	-9.138690093	0.02011596	1.29E-05	0.00023953	NA	down
gene23982	HR-1	HR-0	-1.781298715	3.366662579	1.32E-05	0.000244367	gi|645253335|ref|XP_008232530.1|	down
gene27386	HR-1	HR-0	2.223814068	2.512995566	1.32E-05	0.000244479	gi|645217187|ref|XP_008224697.1|	up
Ziziphus_jujuba_newGene_2784	HR-1	HR-0	-10.00721195	0.857528039	1.33E-05	0.000246463	gi|596034850|ref|XP_007219605.1|	down
gene15764	HR-1	HR-0	4.392947323	-0.391524701	1.42E-05	0.000260073	gi|694365818|ref|XP_009361696.1|	up
gene24152	HR-1	HR-0	-1.026346233	5.182461277	1.42E-05	0.000260073	gi|596021724|ref|XP_007219035.1|	down
gene10367	HR-1	HR-0	2.007969834	2.911954508	1.46E-05	0.000266378	gi|645268475|ref|XP_008239544.1|	up
gene22208	HR-1	HR-0	-1.344565576	5.791574208	1.46E-05	0.000266741	gi|388515285|gb|AFK45704.1|	down
gene9812	HR-1	HR-0	-1.060929739	11.69483756	1.47E-05	0.000267363	gi|255582745|ref|XP_002532149.1|	down
gene23985	HR-1	HR-0	-3.769471543	0.237821332	1.50E-05	0.00027237	gi|645220723|ref|XP_008241503.1|	down
gene14809	HR-1	HR-0	1.052693757	5.167386157	1.51E-05	0.000274957	gi|449465372|ref|XP_004150402.1|	up
gene11997	HR-1	HR-0	2.368993666	2.225811063	1.53E-05	0.000277038	gi|703115996|ref|XP_010101031.1|	up
gene13934	HR-1	HR-0	-2.481708257	1.891880692	1.58E-05	0.000286375	gi|703126444|ref|XP_010103583.1|	down
Ziziphus_jujuba_newGene_3529	HR-1	HR-0	9.012181726	-0.113949697	1.59E-05	0.00028739	gi|694359665|ref|XP_009359892.1|	up
Ziziphus_jujuba_newGene_7229	HR-1	HR-0	4.767515105	-0.490543994	1.60E-05	0.000288917	NA	up
gene5737	HR-1	HR-0	1.073903348	4.983499916	1.64E-05	0.000295252	gi|224053250|ref|XP_002297737.1|	up
gene22912	HR-1	HR-0	3.704604904	0.023261607	1.64E-05	0.000295252	gi|595806248|ref|XP_007202419.1|	up
gene12204	HR-1	HR-0	-4.693266355	-0.75355239	1.66E-05	0.000299868	gi|747043250|ref|XP_011082852.1|	down
gene13700	HR-1	HR-0	-1.090708696	4.956788312	1.68E-05	0.000302719	gi|224082406|ref|XP_002306682.1|	down
gene20290	HR-1	HR-0	3.527299971	2.110330338	1.69E-05	0.000303352	gi|596123175|ref|XP_007221838.1|	up
gene17984	HR-1	HR-0	3.549265377	0.033606245	1.70E-05	0.00030428	gi|703125783|ref|XP_010103392.1|	up
gene26066	HR-1	HR-0	1.785235198	3.649447035	1.75E-05	0.000312753	gi|645228569|ref|XP_008221058.1|	up
gene17212	HR-1	HR-0	-1.493034113	3.774662803	1.77E-05	0.000314953	gi|703077333|ref|XP_010090566.1|	down
gene32107	HR-1	HR-0	4.999684232	1.65559222	1.80E-05	0.000319603	gi|703139466|ref|XP_010106987.1|	up
gene26092	HR-1	HR-0	-2.309990689	5.292228025	1.82E-05	0.000323286	gi|2213877|gb|AAB61597.1|	down
Ziziphus_jujuba_newGene_2856	HR-1	HR-0	3.006799697	1.395643142	1.85E-05	0.000328414	gi|657945909|ref|XP_008382082.1|	up
Ziziphus_jujuba_newGene_1652	HR-1	HR-0	4.317495075	0.718268768	1.87E-05	0.000330753	gi|596295262|ref|XP_007226976.1|	up
gene24018	HR-1	HR-0	-1.399154975	4.274771873	1.88E-05	0.000331912	gi|645274722|ref|XP_008242475.1|	down
gene23039	HR-1	HR-0	1.544955255	3.941069694	1.88E-05	0.000331912	gi|645231207|ref|XP_008222289.1|	up
gene28256	HR-1	HR-0	1.916704031	3.370850438	1.90E-05	0.000334679	gi|703087635|ref|XP_010093324.1|	up
Ziziphus_jujuba_newGene_2977	HR-1	HR-0	-8.983611878	-0.12969178	1.91E-05	0.000335697	gi|567920934|ref|XP_006452473.1|	down
Ziziphus_jujuba_newGene_4885	HR-1	HR-0	2.420536212	2.684641349	1.91E-05	0.000335974	gi|566205985|ref|XP_006374256.1|	up
gene12212	HR-1	HR-0	-1.244778789	4.604226906	1.92E-05	0.000336606	gi|645226857|ref|XP_008220236.1|	down
gene15539	HR-1	HR-0	1.052426246	5.060899924	1.92E-05	0.000336807	gi|596050352|ref|XP_007220556.1|	up
gene12160	HR-1	HR-0	1.033991373	5.202662474	1.93E-05	0.000337196	gi|703113960|ref|XP_010100516.1|	up
gene21412	HR-1	HR-0	1.899801823	3.342243095	1.94E-05	0.000339018	gi|703131805|ref|XP_010104971.1|	up
gene5589	HR-1	HR-0	-1.268517789	6.161483338	1.96E-05	0.000341748	gi|694390081|ref|XP_009370634.1|	down
gene13640	HR-1	HR-0	-1.377959245	4.17996624	1.96E-05	0.000342138	gi|297734031|emb|CBI15278.3|	down
gene6750	HR-1	HR-0	-1.216152374	4.425499617	1.96E-05	0.000342552	gi|567886794|ref|XP_006435919.1|	down
gene14895	HR-1	HR-0	2.582797846	2.720053408	1.97E-05	0.000343155	gi|703087961|ref|XP_010093411.1|	up
Ziziphus_jujuba_newGene_4954	HR-1	HR-0	3.000199733	1.058483539	1.98E-05	0.000344014	NA	up
gene25072	HR-1	HR-0	-3.478623585	0.284089221	1.98E-05	0.000344014	gi|694419019|ref|XP_009337480.1|	down
gene9758	HR-1	HR-0	1.316592758	4.560795934	2.02E-05	0.000351206	gi|645286124|ref|XP_008245665.1|	up
gene16701	HR-1	HR-0	-2.078832811	2.730198095	2.02E-05	0.000351229	gi|645220108|ref|XP_008238749.1|	down
gene20857	HR-1	HR-0	2.403610567	1.976414167	2.07E-05	0.000358078	gi|590696042|ref|XP_007045058.1|	up
gene26308	HR-1	HR-0	1.248994683	5.596346798	2.07E-05	0.000358078	gi|703105010|ref|XP_010098144.1|	up
gene5462	HR-1	HR-0	1.115888815	5.058308284	2.11E-05	0.000364004	gi|645265499|ref|XP_008238179.1|	up
gene6646	HR-1	HR-0	-1.796462253	3.225366738	2.15E-05	0.000370799	gi|645256077|ref|XP_008233787.1|	down
gene23163	HR-1	HR-0	1.23613257	4.546845799	2.16E-05	0.000372491	gi|645272423|ref|XP_008241389.1|	up
gene2709	HR-1	HR-0	-1.192233395	4.697807438	2.20E-05	0.000377947	gi|645279475|ref|XP_008244741.1|	down
Ziziphus_jujuba_newGene_4093	HR-1	HR-0	-3.052030147	4.922882827	2.20E-05	0.000378238	NA	down
gene7298	HR-1	HR-0	3.986367547	1.967207477	2.21E-05	0.000379906	gi|703103929|ref|XP_010097859.1|	up
gene27931	HR-1	HR-0	2.088514266	2.563563558	2.22E-05	0.000380945	gi|595882254|ref|XP_007212559.1|	up
gene16607	HR-1	HR-0	1.092233648	5.153550075	2.23E-05	0.000382963	gi|590704764|ref|XP_007047250.1|	up
gene22749	HR-1	HR-0	-2.509776409	2.112651049	2.26E-05	0.000387193	gi|566168327|ref|XP_006385089.1|	down
gene28773	HR-1	HR-0	1.34311396	4.13661006	2.28E-05	0.000389689	gi|645232161|ref|XP_008222737.1|	up
gene13977	HR-1	HR-0	-8.740300767	-0.355636695	2.31E-05	0.000394435	gi|731417345|ref|XP_010660268.1|	down
gene21988	HR-1	HR-0	-3.509814082	0.884849455	2.44E-05	0.000413433	gi|694421498|ref|XP_009338597.1|	down
gene6098	HR-1	HR-0	2.499708943	2.321100396	2.44E-05	0.000413889	gi|703126168|ref|XP_010103502.1|	up
gene8266	HR-1	HR-0	-1.120051106	4.752013314	2.47E-05	0.000419091	gi|568849614|ref|XP_006478544.1|	down
gene4795	HR-1	HR-0	1.263151154	4.954227016	2.51E-05	0.00042457	gi|702361554|ref|XP_010059974.1|	up
gene1030	HR-1	HR-0	-1.980807614	5.173672384	2.52E-05	0.000425734	gi|703066475|ref|XP_010087722.1|	down
gene5959	HR-1	HR-0	1.158273633	4.561735263	2.53E-05	0.000426979	gi|567906869|ref|XP_006445748.1|	up
gene23307	HR-1	HR-0	4.253269807	-0.195221061	2.55E-05	0.000429635	gi|645272301|ref|XP_008241330.1|	up
gene28934	HR-1	HR-0	-1.800596298	3.938198557	2.57E-05	0.000433004	gi|470129172|ref|XP_004300499.1|	down
Ziziphus_jujuba_newGene_8524	HR-1	HR-0	3.783421292	1.85290589	2.60E-05	0.000437052	NA	up
gene28483	HR-1	HR-0	4.349285589	-0.23233508	2.61E-05	0.000437635	gi|703108658|ref|XP_010099089.1|	up
gene17436	HR-1	HR-0	-1.114508526	4.628773617	2.63E-05	0.000441469	gi|596047176|ref|XP_007220266.1|	down
gene19048	HR-1	HR-0	1.17953642	4.522143306	2.63E-05	0.000441631	gi|703070055|ref|XP_010088681.1|	up
gene7825	HR-1	HR-0	-2.341638887	2.631545745	2.65E-05	0.000443384	gi|703124141|ref|XP_010102980.1|	down
gene263	HR-1	HR-0	-1.094384232	4.7268825	2.65E-05	0.000443384	gi|645250826|ref|XP_008231393.1|	down
gene7780	HR-1	HR-0	-1.773401225	3.175352773	2.68E-05	0.000448307	gi|356558769|ref|XP_003547675.1|	down
gene30315	HR-1	HR-0	2.618370863	2.530843617	2.70E-05	0.000449483	gi|568839366|ref|XP_006473655.1|	up
Ziziphus_jujuba_newGene_1175	HR-1	HR-0	1.946948913	3.011810295	2.70E-05	0.000449774	gi|255550992|ref|XP_002516544.1|	up
gene19164	HR-1	HR-0	1.151138009	5.103442798	2.76E-05	0.000458835	gi|255574756|ref|XP_002528286.1|	up
gene16501	HR-1	HR-0	-1.8355448	3.379213356	2.77E-05	0.000459606	gi|703163671|ref|XP_010113410.1|	down
gene2870	HR-1	HR-0	1.124083702	6.705321476	2.77E-05	0.00046065	gi|645245309|ref|XP_008228820.1|	up
gene2456	HR-1	HR-0	-3.313443257	1.24005481	2.78E-05	0.000460774	gi|645215863|ref|XP_008218454.1|	down
gene12103	HR-1	HR-0	1.618037406	5.802676162	2.78E-05	0.000460774	gi|596286577|ref|XP_007225640.1|	up
gene32130	HR-1	HR-0	-2.037836414	3.374742207	2.78E-05	0.000460774	gi|703134678|ref|XP_010105697.1|	down
gene18420	HR-1	HR-0	-3.637109959	-0.389544205	2.81E-05	0.000464739	gi|225427810|ref|XP_002270504.1|	down
gene24843	HR-1	HR-0	-3.527185339	-0.260483163	2.86E-05	0.000471771	gi|703118806|ref|XP_010101690.1|	down
gene25683	HR-1	HR-0	-1.291968011	4.559140337	2.89E-05	0.000476577	gi|590705512|ref|XP_007047459.1|	down
gene24461	HR-1	HR-0	-1.154306804	4.682165646	2.90E-05	0.000476943	gi|645233742|ref|XP_008223490.1|	down
gene32981	HR-1	HR-0	2.922643433	0.961950989	2.90E-05	0.000476943	gi|296081204|emb|CBI18230.3|	up
gene21252	HR-1	HR-0	1.158515201	6.833519432	2.98E-05	0.000487785	gi|657949205|ref|XP_008341815.1|	up
gene23619	HR-1	HR-0	1.328857214	4.131622713	2.98E-05	0.000487785	gi|641861678|gb|KDO80366.1|	up
gene24253	HR-1	HR-0	-2.943958261	0.889722668	2.99E-05	0.000489505	gi|60657596|gb|AAX33319.1|	down
Ziziphus_jujuba_newGene_9030	HR-1	HR-0	-2.367950963	2.730669119	3.00E-05	0.000489688	gi|697105205|ref|XP_009606417.1|	down
gene576	HR-1	HR-0	1.953343328	2.920475419	3.02E-05	0.000493111	gi|659068293|ref|XP_008443704.1|	up
gene4709	HR-1	HR-0	-1.575619419	3.594070397	3.03E-05	0.000493417	gi|657957777|ref|XP_008370391.1|	down
Ziziphus_jujuba_newGene_4557	HR-1	HR-0	-3.487283762	1.467168809	3.05E-05	0.000497681	NA	down
gene13237	HR-1	HR-0	2.612357338	1.720026379	3.11E-05	0.000506457	gi|596242136|ref|XP_007224496.1|	up
Ziziphus_jujuba_newGene_7163	HR-1	HR-0	7.543990453	1.550928749	3.15E-05	0.000512409	gi|645258025|ref|XP_008234690.1|	up
gene610	HR-1	HR-0	1.331420331	11.46536671	3.17E-05	0.000514624	gi|659078310|ref|XP_008439659.1|	up
gene17163	HR-1	HR-0	1.776681687	3.617097085	3.17E-05	0.000514624	gi|697128797|ref|XP_009618447.1|	up
gene17150	HR-1	HR-0	-2.525902731	1.997630371	3.17E-05	0.000514624	gi|702451449|ref|XP_010025709.1|	down
gene19550	HR-1	HR-0	1.777628682	4.987192225	3.22E-05	0.00052065	gi|590648091|ref|XP_007032079.1|	up
gene7396	HR-1	HR-0	-1.185923514	4.684555669	3.25E-05	0.000523511	gi|643732449|gb|KDP39545.1|	down
gene24716	HR-1	HR-0	2.850553672	1.710589563	3.29E-05	0.000529178	gi|657989837|ref|XP_008387135.1|	up
gene20130	HR-1	HR-0	-1.320510162	4.216781923	3.30E-05	0.000530572	gi|645230405|ref|XP_008221920.1|	down
gene10668	HR-1	HR-0	1.19880356	4.401567588	3.31E-05	0.0005319	gi|595848717|ref|XP_007209584.1|	up
gene382	HR-1	HR-0	2.08636621	2.667728128	3.31E-05	0.000532189	gi|595881925|ref|XP_007212512.1|	up
gene6606	HR-1	HR-0	-1.058611754	4.828215197	3.35E-05	0.000536946	gi|743943623|ref|XP_011016321.1|	down
gene31884	HR-1	HR-0	-1.554776352	4.183139547	3.36E-05	0.000537335	gi|566171051|ref|XP_006383211.1|	down
gene20542	HR-1	HR-0	1.895379086	3.208865887	3.38E-05	0.000540678	gi|645277588|ref|XP_008243841.1|	up
gene5615	HR-1	HR-0	-1.061230786	4.781634912	3.40E-05	0.000543102	gi|470142882|ref|XP_004307119.1|	down
gene30486	HR-1	HR-0	-2.829375873	1.836344167	3.42E-05	0.000546418	gi|645218087|ref|XP_008228919.1|	down
gene26303	HR-1	HR-0	-1.213248107	4.58212081	3.46E-05	0.000552238	gi|359482888|ref|XP_002283588.2|	down
gene27218	HR-1	HR-0	-1.060878273	5.007504322	3.57E-05	0.000567237	gi|703118724|ref|XP_010101671.1|	down
gene13944	HR-1	HR-0	-1.222566735	4.497136448	3.63E-05	0.000575923	gi|596279117|ref|XP_007225211.1|	down
gene11755	HR-1	HR-0	-1.00690644	5.233274983	3.65E-05	0.000578492	gi|672110961|ref|XP_008798212.1|	down
gene25691	HR-1	HR-0	2.718396643	4.035038666	3.76E-05	0.00059497	gi|694188379|gb|AIS71930.1|	up
gene16440	HR-1	HR-0	-1.962611483	2.765004729	3.77E-05	0.000595768	gi|719979176|ref|XP_010249387.1|	down
gene13925	HR-1	HR-0	1.292597592	4.305896252	3.81E-05	0.000600149	gi|658052339|ref|XP_008361907.1|	up
gene27789	HR-1	HR-0	-2.667528627	4.181678266	4.01E-05	0.000630217	gi|113203757|gb|ABI33979.1|	down
gene12898	HR-1	HR-0	1.212909699	4.768959758	4.03E-05	0.000634222	gi|703107218|ref|XP_010098694.1|	up
gene22592	HR-1	HR-0	-1.034102512	4.83903727	4.09E-05	0.000642156	gi|645279603|ref|XP_008244801.1|	down
gene2385	HR-1	HR-0	1.623147205	4.030309477	4.11E-05	0.000644343	gi|703100320|ref|XP_010096889.1|	up
gene21486	HR-1	HR-0	1.38506633	6.316492015	4.15E-05	0.000649763	gi|470147949|ref|XP_004309539.1|	up
gene11299	HR-1	HR-0	1.125456691	4.553003884	4.17E-05	0.000653033	gi|596254926|ref|XP_007224772.1|	up
gene10616	HR-1	HR-0	1.135897118	6.662875033	4.18E-05	0.000654545	gi|359491185|ref|XP_002276558.2|	up
gene1724	HR-1	HR-0	-1.841186399	3.816960137	4.20E-05	0.000656348	gi|743914772|ref|XP_011001323.1|	down
gene2764	HR-1	HR-0	3.314091677	3.445088416	4.22E-05	0.000658657	gi|225442541|ref|XP_002284183.1|	up
gene18234	HR-1	HR-0	2.003251279	2.678719669	4.25E-05	0.000663585	gi|703149921|ref|XP_010109724.1|	up
gene3267	HR-1	HR-0	1.531844259	3.594861101	4.31E-05	0.0006704	gi|703084743|ref|XP_010092553.1|	up
gene23227	HR-1	HR-0	-1.416511528	3.946217199	4.36E-05	0.000677931	gi|703094865|ref|XP_010095380.1|	down
Ziziphus_jujuba_newGene_4191	HR-1	HR-0	-4.002614603	0.444303961	4.47E-05	0.000692995	gi|567857168|ref|XP_006421267.1|	down
gene22356	HR-1	HR-0	2.568870169	1.802022762	4.52E-05	0.000699508	gi|645265193|ref|XP_008238035.1|	up
Ziziphus_jujuba_newGene_6339	HR-1	HR-0	8.121161258	-0.935956412	4.52E-05	0.000699508	gi|470103942|ref|XP_004288384.1|	up
gene28520	HR-1	HR-0	1.389247826	3.957055308	4.52E-05	0.000699508	gi|645275374|ref|XP_008242783.1|	up
gene12414	HR-1	HR-0	-1.030135386	4.881310036	4.54E-05	0.000701378	gi|703102082|ref|XP_010097365.1|	down
gene17522	HR-1	HR-0	-1.667692209	3.478205332	4.55E-05	0.000702232	gi|643713855|gb|KDP26520.1|	down
gene7151	HR-1	HR-0	3.405616267	-0.172251911	4.56E-05	0.000702445	gi|402483605|gb|AFQ59977.1|	up
gene15472	HR-1	HR-0	-1.061026394	5.598698751	4.56E-05	0.000702445	gi|596061913|ref|XP_007221124.1|	down
gene28121	HR-1	HR-0	-2.190609892	2.208788885	4.60E-05	0.000707072	gi|224079694|ref|XP_002305915.1|	down
gene16273	HR-1	HR-0	-1.772723588	3.584627041	4.63E-05	0.000711036	gi|703163408|ref|XP_010113332.1|	down
gene12627	HR-1	HR-0	4.57749095	0.159551662	4.64E-05	0.000712925	gi|743912049|ref|XP_010999895.1|	up
gene32869	HR-1	HR-0	-8.178311406	-0.871073758	4.67E-05	0.000716482	gi|703151032|ref|XP_010110012.1|	down
gene7061	HR-1	HR-0	-1.473373108	3.850055061	4.80E-05	0.000733658	gi|694389763|ref|XP_009370488.1|	down
gene26286	HR-1	HR-0	-1.394211497	5.559764051	4.82E-05	0.00073525	gi|703105010|ref|XP_010098144.1|	down
gene16809	HR-1	HR-0	1.560222522	3.5737103	4.84E-05	0.000737269	gi|645219720|ref|XP_008237041.1|	up
gene12706	HR-1	HR-0	-3.606019552	-0.411323999	4.84E-05	0.000737269	gi|703118806|ref|XP_010101690.1|	down
gene23169	HR-1	HR-0	-4.566685273	0.148136444	4.88E-05	0.000743237	gi|590630995|ref|XP_007027440.1|	down
gene3192	HR-1	HR-0	1.947927709	2.688325572	4.89E-05	0.000743237	gi|703074579|ref|XP_010089854.1|	up
gene23890	HR-1	HR-0	-1.445489409	4.218661737	4.90E-05	0.000744594	gi|255568914|ref|XP_002525427.1|	down
gene23101	HR-1	HR-0	1.101962024	5.382458867	5.10E-05	0.000771306	gi|590577212|ref|XP_007013173.1|	up
gene15554	HR-1	HR-0	-1.061256736	4.935806044	5.10E-05	0.00077151	gi|657943067|ref|XP_008352493.1|	down
Ziziphus_jujuba_newGene_4940	HR-1	HR-0	2.901109268	0.836641296	5.15E-05	0.00077813	gi|596042068|ref|XP_007220118.1|	up
gene21744	HR-1	HR-0	3.161801684	0.978030777	5.23E-05	0.000788638	gi|595839747|ref|XP_007207899.1|	up
gene16237	HR-1	HR-0	3.880330165	0.351985487	5.26E-05	0.00079234	gi|590702835|ref|XP_007046716.1|	up
gene27169	HR-1	HR-0	1.591796052	3.434353244	5.36E-05	0.000803806	gi|657957641|ref|XP_008370323.1|	up
gene12196	HR-1	HR-0	1.659996102	3.729266874	5.45E-05	0.000814172	gi|147770378|emb|CAN78155.1|	up
gene3077	HR-1	HR-0	-1.032781916	5.033106063	5.54E-05	0.000826326	gi|703101581|ref|XP_010097226.1|	down
gene12018	HR-1	HR-0	-2.238545759	1.934226931	5.57E-05	0.000830764	gi|568839757|ref|XP_006473845.1|	down
gene23159	HR-1	HR-0	1.312083483	5.60735153	5.61E-05	0.000834571	gi|359481931|ref|XP_002268663.2|	up
gene12360	HR-1	HR-0	-1.601673502	3.357445001	5.63E-05	0.000837252	gi|645227310|ref|XP_008220454.1|	down
gene21653	HR-1	HR-0	-1.487612072	4.022506188	5.70E-05	0.000845216	gi|694416275|ref|XP_009336267.1|	down
gene5555	HR-1	HR-0	-1.794171106	3.976769302	5.71E-05	0.00084636	gi|255538804|ref|XP_002510467.1|	down
gene13051	HR-1	HR-0	-1.63744911	3.480153235	5.72E-05	0.000848096	gi|596212549|ref|XP_007223872.1|	down
gene4050	HR-1	HR-0	2.135178071	5.529671305	5.74E-05	0.000850298	gi|703137494|ref|XP_010106457.1|	up
gene15106	HR-1	HR-0	1.328378307	4.029844906	5.76E-05	0.000851428	gi|703078547|ref|XP_010090920.1|	up
gene7354	HR-1	HR-0	1.940917268	2.779234245	5.76E-05	0.000851686	gi|694405456|ref|XP_009377579.1|	up
gene25746	HR-1	HR-0	-1.371086311	4.136334256	5.79E-05	0.000853978	gi|596027569|ref|XP_007219267.1|	down
gene25690	HR-1	HR-0	2.105249655	4.886924073	5.80E-05	0.00085492	gi|743780066|ref|XP_010920410.1|	up
gene15923	HR-1	HR-0	-2.612016325	1.373312453	5.80E-05	0.00085492	gi|728839664|gb|KHG19107.1|	down
gene10666	HR-1	HR-0	-1.009441193	5.398321316	5.92E-05	0.000869382	gi|703122046|ref|XP_010102484.1|	down
gene16073	HR-1	HR-0	1.134859548	4.480277581	5.92E-05	0.000869382	gi|659074783|ref|XP_008437793.1|	up
gene14999	HR-1	HR-0	-1.005117758	5.880059177	5.94E-05	0.000871366	gi|359477491|ref|XP_003631984.1|	down
gene21996	HR-1	HR-0	-1.416845581	4.131359467	5.96E-05	0.000872869	gi|595828583|ref|XP_007205748.1|	down
gene29809	HR-1	HR-0	-2.206914578	3.189181886	5.96E-05	0.000873084	gi|595814673|ref|XP_007203780.1|	down
gene8059	HR-1	HR-0	-2.87308184	1.564796811	5.98E-05	0.000874685	gi|703146340|ref|XP_010108770.1|	down
gene26487	HR-1	HR-0	2.848146547	0.846322074	6.04E-05	0.000880562	gi|52077492|dbj|BAD45136.1|	up
Ziziphus_jujuba_newGene_7451	HR-1	HR-0	-7.914354372	-1.091240821	6.06E-05	0.000882947	gi|703118724|ref|XP_010101671.1|	down
gene29002	HR-1	HR-0	3.276025186	-0.136020964	6.07E-05	0.000883297	gi|703158160|ref|XP_010111916.1|	up
gene22454	HR-1	HR-0	-1.717415897	3.137533534	6.08E-05	0.000884659	gi|595826398|ref|XP_007205567.1|	down
gene27933	HR-1	HR-0	1.989476061	2.510387116	6.09E-05	0.000885962	gi|359487055|ref|XP_002271587.2|	up
gene23190	HR-1	HR-0	2.738166014	5.161895993	6.13E-05	0.000889214	gi|595837738|ref|XP_007207513.1|	up
gene507	HR-1	HR-0	1.100356014	4.674728895	6.13E-05	0.000889214	gi|703137960|ref|XP_010106623.1|	up
gene11981	HR-1	HR-0	1.359415181	3.858898832	6.16E-05	0.000893084	gi|703130088|ref|XP_010104521.1|	up
gene11770	HR-1	HR-0	2.935902145	2.160515005	6.18E-05	0.000895174	NA	up
gene1364	HR-1	HR-0	1.302577445	4.068042503	6.21E-05	0.000899204	gi|703106780|ref|XP_010098584.1|	up
gene29832	HR-1	HR-0	1.854632143	2.862311028	6.25E-05	0.000904396	gi|595800722|ref|XP_007201718.1|	up
gene32769	HR-1	HR-0	-1.380466323	4.015839931	6.36E-05	0.000916871	gi|657947501|ref|XP_008390123.1|	down
Ziziphus_jujuba_newGene_5741	HR-1	HR-0	-4.832399388	6.45648628	6.42E-05	0.000924581	gi|357488191|ref|XP_003614383.1|	down
gene4228	HR-1	HR-0	1.077388195	4.565231282	6.56E-05	0.000943035	gi|734592591|gb|AJA29669.1|	up
gene20412	HR-1	HR-0	7.812208031	-1.209600238	6.59E-05	0.000947037	gi|703146171|ref|XP_010108724.1|	up
gene4615	HR-1	HR-0	-1.647860688	3.826339621	6.63E-05	0.000951863	gi|645221894|ref|XP_008246334.1|	down
gene27781	HR-1	HR-0	3.064553597	0.441684439	6.65E-05	0.000952639	gi|697117538|ref|XP_009612708.1|	up
gene1420	HR-1	HR-0	-1.181316054	4.542723004	6.70E-05	0.000958184	gi|703133103|ref|XP_010105284.1|	down
gene2638	HR-1	HR-0	2.696871546	1.00750459	6.83E-05	0.000976344	gi|703066379|ref|XP_010087695.1|	up
Ziziphus_jujuba_newGene_109	HR-1	HR-0	-3.257142531	0.8952701	6.88E-05	0.000982567	gi|645246692|ref|XP_008229473.1|	down
gene4507	HR-1	HR-0	-1.31684586	6.006465622	6.90E-05	0.000983563	gi|590591668|ref|XP_007017081.1|	down
Ziziphus_jujuba_newGene_8978	HR-1	HR-0	2.448877044	1.650505114	6.91E-05	0.00098411	gi|595839212|ref|XP_007207799.1|	up
gene22069	HR-1	HR-0	1.91235502	2.664060383	7.02E-05	0.000997966	gi|645220384|ref|XP_008240016.1|	up
gene8129	HR-1	HR-0	-2.666969463	1.374962712	7.04E-05	0.000999687	gi|703068071|ref|XP_010088142.1|	down
gene5563	HR-1	HR-0	1.081084513	4.759115898	7.07E-05	0.001003125	gi|703082526|ref|XP_010091975.1|	up
gene20564	HR-1	HR-0	-2.404998852	1.52892145	7.30E-05	0.0010329	gi|224101459|ref|XP_002312290.1|	down
gene26368	HR-1	HR-0	-2.53840821	1.639549284	7.37E-05	0.00104148	gi|590712987|ref|XP_007049515.1|	down
gene1249	HR-1	HR-0	-2.324567793	2.058121698	7.48E-05	0.001054825	gi|645236583|ref|XP_008224807.1|	down
gene24703	HR-1	HR-0	-1.322660986	4.042291587	7.50E-05	0.00105641	gi|703152538|ref|XP_010110448.1|	down
gene7018	HR-1	HR-0	-1.816940989	3.195875991	7.51E-05	0.001056669	gi|645239614|ref|XP_008226211.1|	down
gene16257	HR-1	HR-0	-2.422479257	1.52331936	7.53E-05	0.001057732	gi|694372182|ref|XP_009363487.1|	down
gene8718	HR-1	HR-0	-1.801688466	3.076424391	7.55E-05	0.001060479	gi|703152228|ref|XP_010110338.1|	down
gene12598	HR-1	HR-0	1.548047655	3.492116317	7.56E-05	0.001061688	gi|643728964|gb|KDP36901.1|	up
gene30769	HR-1	HR-0	-1.679116496	3.329402944	7.64E-05	0.00107061	gi|645226482|ref|XP_008220061.1|	down
gene13226	HR-1	HR-0	1.006664808	4.920537037	7.71E-05	0.001079066	gi|470109200|ref|XP_004290889.1|	up
gene2246	HR-1	HR-0	-2.340692816	1.914400091	7.73E-05	0.001080428	gi|595901970|ref|XP_007213904.1|	down
gene32065	HR-1	HR-0	-1.827572095	3.419279325	7.83E-05	0.001092052	gi|703159986|ref|XP_010112387.1|	down
gene9519	HR-1	HR-0	2.840944583	1.407652583	7.83E-05	0.001092052	gi|225447308|ref|XP_002280024.1|	up
gene21538	HR-1	HR-0	-3.747040452	-0.541088633	7.87E-05	0.001095777	gi|703131856|ref|XP_010104983.1|	down
gene2898	HR-1	HR-0	-1.914896305	2.644361217	7.92E-05	0.001102593	gi|595931085|ref|XP_007215297.1|	down
gene12459	HR-1	HR-0	-1.364489492	3.96438112	8.09E-05	0.001123593	gi|470136646|ref|XP_004304095.1|	down
gene26939	HR-1	HR-0	-2.864504521	4.415813287	8.11E-05	0.001125005	gi|703127650|ref|XP_010103891.1|	down
gene5554	HR-1	HR-0	-1.308406162	4.782328789	8.14E-05	0.00112857	gi|659088035|ref|XP_008444765.1|	down
gene13212	HR-1	HR-0	2.034636063	2.601579137	8.18E-05	0.001133747	gi|658064267|ref|XP_008368080.1|	up
gene25285	HR-1	HR-0	1.19091249	4.413513148	8.19E-05	0.001133774	gi|703086759|ref|XP_010093090.1|	up
gene24509	HR-1	HR-0	-1.022894648	4.757072707	8.21E-05	0.001135804	gi|645233744|ref|XP_008223491.1|	down
gene25989	HR-1	HR-0	-7.441884707	0.241055794	8.23E-05	0.001138824	gi|470109080|ref|XP_004290830.1|	down
gene1907	HR-1	HR-0	1.227232975	8.266908954	8.45E-05	0.001165696	gi|596147028|ref|XP_007222676.1|	up
gene23609	HR-1	HR-0	1.085056483	4.541054142	8.47E-05	0.001167547	gi|703135083|ref|XP_010105795.1|	up
gene2742	HR-1	HR-0	-1.148913671	6.658208241	8.48E-05	0.001168052	gi|645244189|ref|XP_008228319.1|	down
gene25241	HR-1	HR-0	1.127773505	4.930815859	8.55E-05	0.001174941	gi|567906869|ref|XP_006445748.1|	up
gene74	HR-1	HR-0	1.974797968	2.412254535	8.56E-05	0.001175352	gi|596218191|ref|XP_007223970.1|	up
Ziziphus_jujuba_newGene_7815	HR-1	HR-0	3.955271586	-0.218135737	8.63E-05	0.001181142	gi|658008834|ref|XP_008339610.1|	up
gene14849	HR-1	HR-0	-1.551667526	5.193732989	8.63E-05	0.001181142	NA	down
gene1754	HR-1	HR-0	-1.234186316	4.40033568	8.68E-05	0.001187235	gi|703079437|ref|XP_010091152.1|	down
gene25812	HR-1	HR-0	1.010195151	5.807872648	8.75E-05	0.0011949	gi|590578151|ref|XP_007013426.1|	up
gene2609	HR-1	HR-0	-2.434602029	3.71405706	8.76E-05	0.0011949	gi|703158428|ref|XP_010111987.1|	down
gene2037	HR-1	HR-0	1.697189139	3.296374807	8.76E-05	0.0011949	gi|596040936|ref|XP_007220035.1|	up
Ziziphus_jujuba_newGene_6425	HR-1	HR-0	2.844324316	1.570649755	8.77E-05	0.001195536	gi|629084180|gb|KCW50537.1|	up
gene13091	HR-1	HR-0	-1.201069022	4.206370533	9.02E-05	0.001226492	gi|565374981|ref|XP_006354020.1|	down
gene26350	HR-1	HR-0	2.700706512	1.506323309	9.08E-05	0.001232709	gi|357486455|ref|XP_003613515.1|	up
gene19291	HR-1	HR-0	-1.880587279	2.797095661	9.20E-05	0.001244836	gi|595793181|ref|XP_007200339.1|	down
gene7443	HR-1	HR-0	-1.401272149	4.836153581	9.23E-05	0.001247059	gi|694346114|ref|XP_009357312.1|	down
gene27366	HR-1	HR-0	-2.7353195	1.25436355	9.30E-05	0.001255859	gi|703121199|ref|XP_010102270.1|	down
gene4875	HR-1	HR-0	2.039109672	2.573923165	9.41E-05	0.001269969	gi|595835963|ref|XP_007207161.1|	up
gene25619	HR-1	HR-0	3.182801302	0.473522774	9.52E-05	0.001281181	gi|568857001|ref|XP_006482059.1|	up
gene27507	HR-1	HR-0	1.290584036	4.046032907	9.60E-05	0.001288791	gi|470130684|ref|XP_004301233.1|	up
gene12356	HR-1	HR-0	1.392864721	3.864844064	9.63E-05	0.001291347	gi|590573945|ref|XP_007012263.1|	up
gene520	HR-1	HR-0	3.734546781	1.889954635	9.82E-05	0.001313821	gi|595885509|ref|XP_007213169.1|	up
Ziziphus_jujuba_newGene_283	HR-1	HR-0	-1.190579446	4.218182825	9.85E-05	0.001317364	gi|731424380|ref|XP_010662862.1|	down
gene5068	HR-1	HR-0	-1.065567568	4.539463171	9.92E-05	0.001325126	gi|595825924|ref|XP_007205486.1|	down
gene7997	HR-1	HR-0	-1.25136322	4.340744696	9.96E-05	0.001327786	gi|596022656|ref|XP_007219103.1|	down
gene30404	HR-1	HR-0	2.233749543	2.23744141	0.000101005	0.001344805	gi|568839366|ref|XP_006473655.1|	up
gene9744	HR-1	HR-0	1.196867371	4.21559706	0.000101049	0.001344805	gi|595968678|ref|XP_007217406.1|	up
gene30476	HR-1	HR-0	1.132666957	4.451493499	0.000101147	0.001345199	gi|595937516|ref|XP_007215595.1|	up
gene3105	HR-1	HR-0	-1.126276028	4.400256801	0.000101247	0.00134563	gi|703101679|ref|XP_010097254.1|	down
gene2653	HR-1	HR-0	3.152803888	-0.025777667	0.000102329	0.001357271	gi|703062816|ref|XP_010086812.1|	up
gene27283	HR-1	HR-0	-5.303933048	-0.526533539	0.000102495	0.001358553	gi|566165894|ref|XP_006384219.1|	down
gene3578	HR-1	HR-0	-1.050770158	4.58786959	0.000102803	0.001361731	gi|590587438|ref|XP_007015964.1|	down
Ziziphus_jujuba_newGene_8714	HR-1	HR-0	-2.955839606	0.509962788	0.000103047	0.001364049	gi|470144217|ref|XP_004307757.1|	down
gene19138	HR-1	HR-0	1.035916616	5.376996586	0.000103451	0.001368471	gi|225452857|ref|XP_002283741.1|	up
gene8510	HR-1	HR-0	-1.484715238	3.771658024	0.000103741	0.001371205	gi|743912428|ref|XP_011000093.1|	down
gene21565	HR-1	HR-0	2.34442005	2.299860472	0.000103865	0.001371205	gi|595847711|ref|XP_007209382.1|	up
gene11875	HR-1	HR-0	2.261127196	1.752350902	0.000107597	0.001414799	gi|694361094|ref|XP_009360313.1|	up
gene31948	HR-1	HR-0	-1.371748345	3.911007976	0.00010806	0.001419944	gi|694351851|ref|XP_009357662.1|	down
gene24202	HR-1	HR-0	2.110130788	2.505751856	0.000109171	0.001431682	gi|703132236|ref|XP_010105077.1|	up
Ziziphus_jujuba_newGene_4277	HR-1	HR-0	4.321523768	-0.893712314	0.000110666	0.001447453	gi|700254925|gb|AIU49083.1|	up
gene13915	HR-1	HR-0	1.953135998	2.423323008	0.0001113	0.001454773	gi|645215868|ref|XP_008218477.1|	up
gene30863	HR-1	HR-0	1.558800067	3.342191381	0.00011313	0.001476745	gi|645278788|ref|XP_008244392.1|	up
Ziziphus_jujuba_newGene_4913	HR-1	HR-0	3.812078319	-0.586447803	0.000114508	0.001492337	gi|645253615|ref|XP_008232656.1|	up
gene23107	HR-1	HR-0	1.972632598	2.898603921	0.000115485	0.001503511	gi|568843711|ref|XP_006475742.1|	up
gene8681	HR-1	HR-0	-1.627376354	3.178696797	0.000117167	0.001523408	gi|224062667|ref|XP_002300870.1|	down
gene19941	HR-1	HR-0	2.148247699	3.463567955	0.000118839	0.001544131	gi|703113001|ref|XP_010100275.1|	up
gene25840	HR-1	HR-0	-1.417626329	3.721671882	0.000119606	0.001553077	gi|645218189|ref|XP_008229329.1|	down
gene2558	HR-1	HR-0	1.021054128	4.617606051	0.000119939	0.001556371	gi|595924150|ref|XP_007214898.1|	up
gene19883	HR-1	HR-0	-2.398593361	1.477369066	0.000121061	0.001568876	gi|596122494|ref|XP_007221824.1|	down
gene24301	HR-1	HR-0	2.682356259	0.673717651	0.000122867	0.001589148	gi|703132525|ref|XP_010105146.1|	up
gene43	HR-1	HR-0	3.767922088	0.647833513	0.000123068	0.001590714	gi|703124169|ref|XP_010102986.1|	up
gene16388	HR-1	HR-0	1.002332328	8.942725072	0.000123304	0.001592714	gi|698567023|ref|XP_009773655.1|	up
gene20921	HR-1	HR-0	1.059716465	4.781541664	0.000124248	0.001601774	gi|645272185|ref|XP_008241274.1|	up
gene9362	HR-1	HR-0	-1.135991917	4.372276426	0.000125659	0.001618905	gi|645247090|ref|XP_008229668.1|	down
gene1720	HR-1	HR-0	-2.919321145	1.556766097	0.000126112	0.001623685	gi|703084504|ref|XP_010092493.1|	down
gene17678	HR-1	HR-0	1.566261823	3.32215163	0.000128178	0.001647064	gi|703064048|ref|XP_010087106.1|	up
gene359	HR-1	HR-0	-2.709591838	1.136269844	0.000128572	0.00165082	gi|566194005|ref|XP_006377446.1|	down
gene23062	HR-1	HR-0	-2.074592982	2.033969753	0.000128677	0.00165082	gi|729292736|ref|XP_010530736.1|	down
gene17948	HR-1	HR-0	-1.042029131	5.06559273	0.000128721	0.00165082	gi|743918324|ref|XP_011003162.1|	down
gene27250	HR-1	HR-0	-6.938598968	1.328934114	0.000130354	0.001668512	gi|595864742|ref|XP_007211827.1|	down
gene12349	HR-1	HR-0	1.181613877	5.74778838	0.000131073	0.001676635	gi|225429556|ref|XP_002279783.1|	up
gene24767	HR-1	HR-0	3.640539805	0.203450949	0.000132527	0.001689758	gi|743912049|ref|XP_010999895.1|	up
gene10215	HR-1	HR-0	-1.356630139	3.803640526	0.000133277	0.00169823	gi|703137398|ref|XP_010106426.1|	down
gene20515	HR-1	HR-0	1.381859536	3.69367519	0.00013616	0.001732013	gi|645229761|ref|XP_008221611.1|	up
gene27232	HR-1	HR-0	2.780674885	0.642954157	0.000136273	0.001732013	gi|567920890|ref|XP_006452451.1|	up
gene1398	HR-1	HR-0	2.385947487	1.453975086	0.000136279	0.001732013	gi|590625034|ref|XP_007025771.1|	up
gene4618	HR-1	HR-0	1.736560301	2.87231077	0.000136583	0.001733649	gi|645221906|ref|XP_008246339.1|	up
gene11647	HR-1	HR-0	1.272863909	3.954310047	0.000137062	0.001738611	gi|657951099|ref|XP_008351182.1|	up
gene15679	HR-1	HR-0	2.144394958	1.919902429	0.000140345	0.001775692	gi|658064796|ref|XP_008368344.1|	up
gene20419	HR-1	HR-0	1.615157624	4.058214523	0.000140612	0.00177794	gi|703146139|ref|XP_010108714.1|	up
gene26874	HR-1	HR-0	2.544331868	1.056103652	0.00014501	0.001827703	gi|596285804|ref|XP_007225515.1|	up
gene24761	HR-1	HR-0	3.721260663	-0.644777084	0.000145424	0.001831752	gi|658029483|ref|XP_008350192.1|	up
gene30350	HR-1	HR-0	2.071776408	5.858760518	0.00014686	0.001846528	gi|313586545|gb|ADR71283.1|	up
gene2640	HR-1	HR-0	2.057706017	2.177948126	0.000146878	0.001846528	gi|703066369|ref|XP_010087693.1|	up
gene14251	HR-1	HR-0	1.140744063	4.669583535	0.000147625	0.001853568	gi|703127068|ref|XP_010103739.1|	up
gene6014	HR-1	HR-0	1.141039769	4.425818498	0.000148413	0.001859921	gi|643719805|gb|KDP30480.1|	up
gene19063	HR-1	HR-0	1.645302069	4.095422195	0.000148546	0.001860399	gi|703141977|ref|XP_010107637.1|	up
gene523	HR-1	HR-0	1.828326961	2.603840817	0.000148773	0.001862059	gi|643726727|gb|KDP35375.1|	up
gene24421	HR-1	HR-0	-1.047433332	5.68909718	0.000150635	0.001884178	gi|225431800|ref|XP_002272426.1|	down
gene18142	HR-1	HR-0	3.870166396	-0.514497293	0.00015077	0.001884667	gi|694329409|ref|XP_009355470.1|	up
gene7693	HR-1	HR-0	1.30416465	3.783607165	0.000153283	0.001911618	gi|703103731|ref|XP_010097806.1|	up
gene668	HR-1	HR-0	4.200370748	-0.125292841	0.000153312	0.001911618	gi|645238143|ref|XP_008225538.1|	up
gene7345	HR-1	HR-0	-1.687658577	3.535048462	0.000154294	0.001922641	gi|590673380|ref|XP_007038876.1|	down
gene24981	HR-1	HR-0	1.533191723	3.467473331	0.000155782	0.001936301	gi|643718833|gb|KDP29932.1|	up
gene23785	HR-1	HR-0	-1.744269233	2.960561522	0.000157355	0.001953398	gi|470115898|ref|XP_004294128.1|	down
gene6655	HR-1	HR-0	2.62249139	1.191956961	0.000158057	0.001960885	gi|703065691|ref|XP_010087519.1|	up
gene9461	HR-1	HR-0	2.935641507	0.729641188	0.000159474	0.001975976	gi|645247562|ref|XP_008229894.1|	up
gene16025	HR-1	HR-0	-2.056471482	2.57074324	0.000160233	0.001981466	gi|645254809|ref|XP_008233209.1|	down
gene18296	HR-1	HR-0	1.834716782	2.78909437	0.000160317	0.001981466	gi|645259585|ref|XP_008235431.1|	up
gene14703	HR-1	HR-0	1.3640344	4.553093116	0.000161075	0.001989577	gi|743937445|ref|XP_011013129.1|	up
gene2164	HR-1	HR-0	2.256477263	1.541646674	0.000161707	0.001994888	gi|645240746|ref|XP_008226745.1|	up
gene13770	HR-1	HR-0	1.378339959	3.64916301	0.000162341	0.001999757	gi|657979050|ref|XP_008381471.1|	up
gene8927	HR-1	HR-0	-2.616596164	1.003382189	0.000162405	0.001999757	gi|568868173|ref|XP_006487389.1|	down
gene5898	HR-1	HR-0	-1.409687455	4.188417741	0.000163323	0.002009809	gi|661896655|emb|CDO99844.1|	down
gene23601	HR-1	HR-0	1.080762445	4.666426016	0.000163449	0.002010111	gi|657990105|ref|XP_008387277.1|	up
gene9308	HR-1	HR-0	3.807441224	1.459548195	0.000165285	0.00203016	gi|703140929|ref|XP_010107367.1|	up
gene7052	HR-1	HR-0	2.734740708	0.737752165	0.000166633	0.002044175	gi|643706382|gb|KDP22514.1|	up
gene20950	HR-1	HR-0	1.276710941	4.045950051	0.000166806	0.002045009	gi|645276256|ref|XP_008243202.1|	up
gene30274	HR-1	HR-0	-2.627208782	0.821991894	0.000166908	0.002045009	gi|703114560|ref|XP_010100691.1|	down
gene25952	HR-1	HR-0	1.854534594	2.524207367	0.000168913	0.002065729	gi|595819106|ref|XP_007204452.1|	up
gene23600	HR-1	HR-0	2.564438891	1.50627444	0.000169364	0.002069975	gi|703133695|ref|XP_010105454.1|	up
gene23705	HR-1	HR-0	-1.637310219	3.244167138	0.000172107	0.002099545	gi|595864553|ref|XP_007211793.1|	down
gene21177	HR-1	HR-0	1.820747876	2.942105617	0.000172205	0.002099545	gi|645251927|ref|XP_008231892.1|	up
gene21922	HR-1	HR-0	1.537096399	3.304441136	0.000172209	0.002099545	gi|658006485|ref|XP_008338408.1|	up
gene26594	HR-1	HR-0	-3.450544741	1.566217457	0.000173084	0.002108917	gi|703082298|ref|XP_010091915.1|	down
gene17960	HR-1	HR-0	-2.579479162	1.591780277	0.000174418	0.002122557	gi|645243066|ref|XP_008227811.1|	down
gene31068	HR-1	HR-0	-2.528088108	2.183745428	0.000175564	0.002133867	gi|703141471|ref|XP_010107510.1|	down
Ziziphus_jujuba_newGene_4574	HR-1	HR-0	6.583977773	0.13019995	0.000176869	0.002148406	gi|731415432|ref|XP_010659552.1|	up
Ziziphus_jujuba_newGene_2449	HR-1	HR-0	-4.288192427	0.269612369	0.000179867	0.00218152	gi|694381886|ref|XP_009366989.1|	down
Ziziphus_jujuba_newGene_1076	HR-1	HR-0	-1.30723776	3.946449771	0.000180366	0.002184991	gi|567922056|ref|XP_006453034.1|	down
gene18124	HR-1	HR-0	-1.248273258	3.952473057	0.000180433	0.002184991	gi|703076755|ref|XP_010090415.1|	down
gene18581	HR-1	HR-0	-2.654616826	1.003114445	0.000180776	0.002187803	gi|470121499|ref|XP_004296803.1|	down
gene13248	HR-1	HR-0	-1.180535529	4.605574219	0.000181432	0.002192165	gi|645225443|ref|XP_008219582.1|	down
gene4853	HR-1	HR-0	-1.086198801	4.84469844	0.000181469	0.002192165	gi|590643453|ref|XP_007030807.1|	down
Ziziphus_jujuba_newGene_2841	HR-1	HR-0	-4.741810505	-1.034494235	0.000184058	0.00221936	gi|728824119|gb|KHG05614.1|	down
gene14765	HR-1	HR-0	1.878174807	2.621332545	0.000185149	0.002229851	gi|645234856|ref|XP_008224005.1|	up
gene534	HR-1	HR-0	3.735219772	-0.089011355	0.000186255	0.002240394	gi|703089816|ref|XP_010093911.1|	up
Ziziphus_jujuba_newGene_507	HR-1	HR-0	-1.686066047	3.250566934	0.0001879	0.002256056	NA	down
gene24472	HR-1	HR-0	2.598771831	0.977719497	0.000188103	0.002256213	gi|643716194|gb|KDP27967.1|	up
Ziziphus_jujuba_newGene_1770	HR-1	HR-0	-3.779626264	-0.394151259	0.000188217	0.002256213	gi|118483238|gb|ABK93522.1|	down
gene18746	HR-1	HR-0	1.217518966	4.048646007	0.000188256	0.002256213	gi|703143125|ref|XP_010107931.1|	up
Ziziphus_jujuba_newGene_7482	HR-1	HR-0	-4.794505498	1.714644441	0.000189262	0.002266899	gi|596000624|ref|XP_007218091.1|	down
gene26901	HR-1	HR-0	1.793638929	2.678284741	0.00018958	0.00226933	gi|703080243|ref|XP_010091370.1|	up
gene13916	HR-1	HR-0	-4.081410116	-0.605352497	0.000190802	0.002282574	gi|645215863|ref|XP_008218454.1|	down
gene31092	HR-1	HR-0	-1.26736686	3.888456101	0.000191619	0.002290338	gi|703129827|ref|XP_010104458.1|	down
gene21197	HR-1	HR-0	1.949430978	2.785824627	0.000191682	0.002290338	gi|697112245|ref|XP_009609998.1|	up
gene958	HR-1	HR-0	-1.234991535	4.045642848	0.000193259	0.002304994	gi|225462035|ref|XP_002268527.1|	down
gene618	HR-1	HR-0	1.092941147	4.524046332	0.000194014	0.002311216	gi|645281057|ref|XP_008245456.1|	up
gene21277	HR-1	HR-0	-1.01522623	4.936899623	0.000194442	0.002312379	gi|720043835|ref|XP_010269690.1|	down
gene22048	HR-1	HR-0	-5.326248829	3.386906977	0.000194463	0.002312379	gi|657957058|ref|XP_008370017.1|	down
gene2811	HR-1	HR-0	1.478242373	3.314905658	0.000194796	0.002314943	gi|703104712|ref|XP_010098076.1|	up
gene9007	HR-1	HR-0	-1.891307562	2.404178534	0.000195713	0.002324446	gi|645248595|ref|XP_008230368.1|	down
gene3255	HR-1	HR-0	2.383773562	1.587464929	0.000196642	0.00233268	gi|470113815|ref|XP_004293115.1|	up
gene6325	HR-1	HR-0	1.294867056	3.746757639	0.000197141	0.002337193	gi|596013913|ref|XP_007218721.1|	up
gene11535	HR-1	HR-0	1.432478922	3.504860544	0.000200193	0.002367692	gi|225457409|ref|XP_002282049.1|	up
gene31667	HR-1	HR-0	1.421089824	3.679755184	0.000202202	0.002387163	gi|694388425|ref|XP_009369921.1|	up
gene32860	HR-1	HR-0	1.502445911	3.426368251	0.00020331	0.002397381	gi|658024021|ref|XP_008347412.1|	up
gene12416	HR-1	HR-0	-1.061078352	4.587954787	0.000206003	0.002426245	gi|596186955|ref|XP_007223352.1|	down
gene19230	HR-1	HR-0	1.774324368	2.873819186	0.000208471	0.002453844	gi|703103528|ref|XP_010097752.1|	up
gene9306	HR-1	HR-0	1.318923334	3.86131647	0.000210568	0.002474116	gi|703140929|ref|XP_010107367.1|	up
Ziziphus_jujuba_newGene_4829	HR-1	HR-0	1.345237992	3.799110033	0.000211059	0.002476934	gi|694420471|ref|XP_009338141.1|	up
gene13568	HR-1	HR-0	1.150259722	6.026412552	0.000211917	0.002485531	gi|645224341|ref|XP_008219064.1|	up
Ziziphus_jujuba_newGene_7626	HR-1	HR-0	-3.34230798	1.989725283	0.000213147	0.00249847	gi|703139540|ref|XP_010107006.1|	down
gene12703	HR-1	HR-0	-1.816673531	2.611438466	0.000213327	0.002499106	gi|645226959|ref|XP_008220286.1|	down
Ziziphus_jujuba_newGene_5745	HR-1	HR-0	3.01992283	0.531137264	0.000214667	0.002508846	gi|568831830|ref|XP_006470154.1|	up
gene29981	HR-1	HR-0	-1.80704271	4.531929465	0.000217183	0.00253526	gi|470120943|ref|XP_004296545.1|	down
gene26343	HR-1	HR-0	1.899205782	3.003643916	0.000217823	0.002541225	gi|568843711|ref|XP_006475742.1|	up
gene2853	HR-1	HR-0	-2.520783777	1.666595244	0.000220052	0.002563684	gi|645244773|ref|XP_008228574.1|	down
gene656	HR-1	HR-0	-1.401787619	3.691529445	0.000220137	0.002563684	gi|645238113|ref|XP_008225525.1|	down
gene1448	HR-1	HR-0	-6.126788271	7.99460118	0.000221623	0.002579464	gi|698447947|ref|XP_009771635.1|	down
gene24495	HR-1	HR-0	1.681096191	3.20238889	0.000222817	0.002591842	gi|645233810|ref|XP_008223521.1|	up
gene16723	HR-1	HR-0	-1.181011052	4.154039657	0.000224541	0.002608825	gi|703064805|ref|XP_010087295.1|	down
gene23936	HR-1	HR-0	1.662251368	3.005657573	0.00022674	0.002628187	gi|703144951|ref|XP_010108410.1|	up
gene18188	HR-1	HR-0	-1.419567842	3.901084725	0.000227046	0.002630191	gi|645259806|ref|XP_008235538.1|	down
gene26645	HR-1	HR-0	2.636840827	1.711889176	0.000228562	0.002643113	gi|645264293|ref|XP_008237621.1|	up
gene3982	HR-1	HR-0	1.039695559	4.452587697	0.000230049	0.002658745	gi|470116981|ref|XP_004294649.1|	up
gene18961	HR-1	HR-0	-2.531654071	1.448167749	0.000230897	0.002666994	gi|703125442|ref|XP_010103306.1|	down
gene4834	HR-1	HR-0	1.520262533	3.331515877	0.000231686	0.002673953	gi|643708572|gb|KDP23488.1|	up
gene28101	HR-1	HR-0	-1.068762526	4.51151823	0.000231771	0.002673953	gi|595847551|ref|XP_007209349.1|	down
gene3057	HR-1	HR-0	1.906055729	2.365909385	0.000232784	0.002684079	gi|703101481|ref|XP_010097199.1|	up
gene20435	HR-1	HR-0	-1.319835987	3.79840251	0.000234787	0.002705597	gi|449434764|ref|XP_004135166.1|	down
gene4704	HR-1	HR-0	1.653770419	2.949475786	0.000235397	0.002711041	gi|645274089|ref|XP_008242183.1|	up
gene6975	HR-1	HR-0	1.173218279	4.2095603	0.000235868	0.002713305	gi|596021109|ref|XP_007218972.1|	up
gene28387	HR-1	HR-0	-1.407664112	3.672505787	0.000238338	0.002736945	gi|470103445|ref|XP_004288147.1|	down
gene17350	HR-1	HR-0	3.996044462	-0.744984256	0.00024289	0.002783171	gi|643713174|gb|KDP26141.1|	up
gene31438	HR-1	HR-0	2.296260178	1.571981516	0.000242927	0.002783171	gi|596198573|ref|XP_007223663.1|	up
Ziziphus_jujuba_newGene_9032	HR-1	HR-0	1.626459304	3.407961101	0.000245559	0.002805187	NA	up
gene2969	HR-1	HR-0	-2.932662118	0.059929039	0.000246782	0.002817537	gi|645244796|ref|XP_008228583.1|	down
gene22375	HR-1	HR-0	1.856035004	2.763201433	0.000250345	0.002849402	gi|703101375|ref|XP_010097170.1|	up
gene13539	HR-1	HR-0	3.21824191	0.457234325	0.000250438	0.002849402	gi|595797946|ref|XP_007201331.1|	up
gene24321	HR-1	HR-0	-1.052709778	4.766412024	0.000253433	0.002881814	gi|225431800|ref|XP_002272426.1|	down
gene25254	HR-1	HR-0	3.978023773	-0.607449747	0.000255757	0.002906565	gi|595845387|ref|XP_007208923.1|	up
gene21227	HR-1	HR-0	1.369179296	3.63426276	0.000257346	0.002919592	gi|590679607|ref|XP_007040629.1|	up
gene13679	HR-1	HR-0	-1.064559742	4.404622805	0.000259157	0.002935082	gi|694416797|ref|XP_009336508.1|	down
gene987	HR-1	HR-0	1.335475861	4.187347463	0.000262234	0.002964838	gi|571540025|ref|XP_006601388.1|	up
gene10705	HR-1	HR-0	4.010375689	4.845376156	0.000263697	0.002977971	gi|694411100|ref|XP_009333922.1|	up
Ziziphus_jujuba_newGene_8661	HR-1	HR-0	-6.313408539	0.4204425	0.000265156	0.002985916	gi|641860384|gb|KDO79073.1|	down
gene8180	HR-1	HR-0	-1.41174137	3.384687932	0.000265364	0.002986557	gi|703123660|ref|XP_010102871.1|	down
gene5523	HR-1	HR-0	-1.921024184	2.090562718	0.00026579	0.002989645	gi|595838582|ref|XP_007207679.1|	down
gene1076	HR-1	HR-0	1.214434902	4.056832853	0.000266351	0.002992521	NA	up
Ziziphus_jujuba_newGene_1974	HR-1	HR-0	3.436628155	2.134533219	0.0002665	0.002992521	NA	up
Ziziphus_jujuba_newGene_5743	HR-1	HR-0	-2.766105825	6.029703874	0.000267684	0.003004115	gi|357488189|ref|XP_003614382.1|	down
gene18340	HR-1	HR-0	-1.645155932	3.045488447	0.000268125	0.003007351	gi|645279414|ref|XP_008244708.1|	down
gene27466	HR-1	HR-0	1.065659243	4.560899487	0.000269984	0.003023737	gi|645251444|ref|XP_008231681.1|	up
gene24200	HR-1	HR-0	3.235502662	-0.255274686	0.000270045	0.003023737	gi|643705372|gb|KDP21918.1|	up
gene15465	HR-1	HR-0	1.178392038	4.052744628	0.000271275	0.003035786	gi|595999941|ref|XP_007218035.1|	up
gene19982	HR-1	HR-0	2.60617008	1.209087431	0.00027423	0.003065384	gi|643714072|gb|KDP26737.1|	up
gene18112	HR-1	HR-0	1.565159448	3.216245312	0.000281234	0.003133044	gi|645259459|ref|XP_008235371.1|	up
gene906	HR-1	HR-0	-1.977829813	2.098705176	0.000284833	0.003169566	gi|694367211|ref|XP_009362085.1|	down
gene3287	HR-1	HR-0	-1.100969881	4.371150959	0.000294078	0.003259595	gi|427199347|gb|AFY26892.1|	down
gene28157	HR-1	HR-0	1.195431701	3.994030416	0.000294278	0.00325999	gi|645265930|ref|XP_008238387.1|	up
gene15579	HR-1	HR-0	2.392052283	1.657129819	0.000296642	0.003282496	gi|470141834|ref|XP_004306631.1|	up
gene12539	HR-1	HR-0	2.004177903	2.055781637	0.000297896	0.003294527	gi|720024906|ref|XP_010263782.1|	up
gene26011	HR-1	HR-0	-1.132405164	4.276577382	0.000300323	0.00331951	gi|703129598|ref|XP_010104402.1|	down
gene11769	HR-1	HR-0	3.443840757	0.246851797	0.000301369	0.003329213	gi|147798373|emb|CAN74522.1|	up
gene21921	HR-1	HR-0	-1.538041182	6.407518154	0.000302907	0.003344329	gi|657977518|ref|XP_008380677.1|	down
Ziziphus_jujuba_newGene_1863	HR-1	HR-0	1.723397521	2.771434229	0.000303699	0.003349328	NA	up
gene4301	HR-1	HR-0	-2.481168649	1.233413307	0.000304252	0.003353557	gi|567863800|ref|XP_006424552.1|	down
gene30296	HR-1	HR-0	2.308347186	2.061822008	0.000305934	0.003370222	gi|703083376|ref|XP_010092197.1|	up
gene21980	HR-1	HR-0	-2.052049693	1.940766614	0.000306138	0.003370583	gi|255558804|ref|XP_002520425.1|	down
gene13161	HR-1	HR-0	1.878715862	2.128031896	0.00030653	0.003373022	gi|645225473|ref|XP_008219596.1|	up
Ziziphus_jujuba_newGene_5339	HR-1	HR-0	2.313623243	1.638037519	0.000307582	0.003382718	gi|567872549|ref|XP_006428864.1|	up
Ziziphus_jujuba_newGene_6446	HR-1	HR-0	-3.454453812	0.750155616	0.000308814	0.003394379	gi|470120400|ref|XP_004296291.1|	down
Ziziphus_jujuba_newGene_8821	HR-1	HR-0	2.37845265	1.345167551	0.000309789	0.0034032	gi|596062440|ref|XP_007221171.1|	up
gene24605	HR-1	HR-0	-1.007941908	7.557797912	0.000312104	0.003422921	gi|727458510|ref|XP_010511120.1|	down
gene20075	HR-1	HR-0	-1.334526933	4.116491396	0.000317118	0.003470153	gi|595964807|ref|XP_007217073.1|	down
gene19407	HR-1	HR-0	1.029310466	6.749688756	0.000317288	0.003470153	gi|703097971|ref|XP_010096257.1|	up
gene10872	HR-1	HR-0	-3.181852966	0.10198036	0.000318908	0.003482092	gi|743878235|ref|XP_011035591.1|	down
gene14938	HR-1	HR-0	3.032269813	-0.315929599	0.000322077	0.003510873	gi|502104355|ref|XP_004492513.1|	up
gene23155	HR-1	HR-0	-2.014837386	2.224751583	0.000323238	0.003521581	gi|703107667|ref|XP_010098805.1|	down
gene27683	HR-1	HR-0	-1.537386686	3.091784178	0.000324286	0.003531053	gi|590724902|ref|XP_007052600.1|	down
gene23315	HR-1	HR-0	1.378886461	3.759517341	0.000325116	0.003538139	gi|225441018|ref|XP_002283772.1|	up
gene25180	HR-1	HR-0	1.37549833	3.432335508	0.000326982	0.003554537	gi|703102842|ref|XP_010097570.1|	up
gene18255	HR-1	HR-0	1.303524529	3.605385006	0.000328887	0.003570887	gi|645259663|ref|XP_008235468.1|	up
Ziziphus_jujuba_newGene_1487	HR-1	HR-0	-1.824792152	2.490566029	0.000329008	0.003570887	gi|359475549|ref|XP_003631700.1|	down
gene22714	HR-1	HR-0	1.841708175	2.258601503	0.000330667	0.003584953	gi|255582044|ref|XP_002531819.1|	up
gene26769	HR-1	HR-0	-1.783226491	4.718565199	0.000330687	0.003584953	gi|587759653|gb|AHK12770.1|	down
gene21073	HR-1	HR-0	1.20853532	3.869947725	0.000332138	0.003598708	gi|700189961|gb|KGN45194.1|	up
gene32035	HR-1	HR-0	2.25391584	3.300840741	0.000333482	0.003609316	gi|694388425|ref|XP_009369921.1|	up
Ziziphus_jujuba_newGene_2123	HR-1	HR-0	1.462347822	3.76711099	0.000334069	0.003609735	NA	up
gene15359	HR-1	HR-0	-1.396392446	3.474059244	0.000336652	0.003631694	gi|595793169|ref|XP_007200333.1|	down
gene21008	HR-1	HR-0	-1.113459212	4.498070764	0.000337651	0.003640481	gi|470123491|ref|XP_004297759.1|	down
gene3934	HR-1	HR-0	2.849716599	0.116042571	0.00034292	0.003693258	gi|502180002|ref|XP_004516546.1|	up
gene31167	HR-1	HR-0	3.686720228	0.038509126	0.000346478	0.003725484	gi|225463197|ref|XP_002270756.1|	up
gene9023	HR-1	HR-0	1.77370803	2.442179304	0.000353319	0.003792853	gi|595841665|ref|XP_007208255.1|	up
gene33280	HR-1	HR-0	-2.735815895	0.040070693	0.000355302	0.003809997	gi|703065340|ref|XP_010087422.1|	down
gene20742	HR-1	HR-0	-3.062289662	-0.758761144	0.000357902	0.003830343	gi|567911741|ref|XP_006448184.1|	down
gene28311	HR-1	HR-0	3.443963745	0.359960204	0.000357974	0.003830343	gi|643716194|gb|KDP27967.1|	up
gene6152	HR-1	HR-0	-1.247935092	4.634568259	0.000360325	0.003851328	gi|703126210|ref|XP_010103517.1|	down
gene13898	HR-1	HR-0	1.720457986	2.760744886	0.000362194	0.003865036	gi|703147978|ref|XP_010109227.1|	up
gene2145	HR-1	HR-0	-1.862572494	2.563933901	0.000364154	0.003881753	gi|702290512|ref|XP_010047174.1|	down
gene23792	HR-1	HR-0	1.848392999	2.274277815	0.000366282	0.003902336	gi|595845258|ref|XP_007208895.1|	up
gene21484	HR-1	HR-0	2.455965206	1.289487401	0.000369337	0.00392591	gi|590675224|ref|XP_007039388.1|	up
Ziziphus_jujuba_newGene_5543	HR-1	HR-0	-1.957064449	4.333764927	0.000371862	0.003943554	gi|449526892|ref|XP_004170447.1|	down
gene11867	HR-1	HR-0	2.006081641	1.864634493	0.000371947	0.003943554	gi|743805127|ref|XP_011017546.1|	up
gene5542	HR-1	HR-0	-2.141987283	3.1780173	0.000372715	0.003948331	gi|703121743|ref|XP_010102411.1|	down
gene16186	HR-1	HR-0	1.256917197	3.931549047	0.000373658	0.00395321	gi|645251832|ref|XP_008231855.1|	up
gene23565	HR-1	HR-0	-1.601262362	3.041884453	0.000374752	0.003958436	gi|703084555|ref|XP_010092506.1|	down
Ziziphus_jujuba_newGene_159	HR-1	HR-0	1.113462195	4.348024371	0.00037654	0.003973074	gi|657975542|ref|XP_008379624.1|	up
gene2652	HR-1	HR-0	1.611866464	3.950859617	0.000377337	0.003979352	gi|645244303|ref|XP_008228371.1|	up
gene23625	HR-1	HR-0	1.162999197	4.105855652	0.000378915	0.003991738	gi|595808431|ref|XP_007202759.1|	up
gene568	HR-1	HR-0	2.470834924	0.692331939	0.000382366	0.004019518	gi|703094026|ref|XP_010095120.1|	up
gene26293	HR-1	HR-0	1.003812664	4.47198767	0.00038511	0.004046216	gi|702375932|ref|XP_010062522.1|	up
gene11250	HR-1	HR-0	-1.008425315	4.877078582	0.000388623	0.004079831	gi|470126642|ref|XP_004299292.1|	down
gene25143	HR-1	HR-0	1.121562798	4.083736949	0.000388915	0.004079831	gi|703080720|ref|XP_010091496.1|	up
gene28386	HR-1	HR-0	-2.206776708	1.60044692	0.000389881	0.004085479	gi|595863429|ref|XP_007211582.1|	down
gene16524	HR-1	HR-0	-1.784959723	2.477071833	0.00039094	0.004092234	gi|470103294|ref|XP_004288076.1|	down
gene22335	HR-1	HR-0	2.663807303	0.61363575	0.000392749	0.004106826	gi|645250619|ref|XP_008231295.1|	up
gene27090	HR-1	HR-0	1.701192248	3.098647454	0.000394172	0.004115176	gi|590670355|ref|XP_007038033.1|	up
Ziziphus_jujuba_newGene_8901	HR-1	HR-0	2.30252762	1.266884478	0.000395298	0.004124749	gi|645249128|ref|XP_008230609.1|	up
gene30817	HR-1	HR-0	1.490868395	3.202349625	0.000401817	0.004190554	gi|595792365|ref|XP_007199931.1|	up
gene19325	HR-1	HR-0	2.835368468	0.045494396	0.000402273	0.004193102	gi|595792347|ref|XP_007199922.1|	up
gene23173	HR-1	HR-0	-1.568757426	3.144562221	0.000408333	0.004238388	gi|255556894|ref|XP_002519480.1|	down
gene29644	HR-1	HR-0	1.030430718	5.224197637	0.000408912	0.004242171	gi|743793731|ref|XP_011047973.1|	up
gene18978	HR-1	HR-0	1.569463177	3.120126878	0.000418981	0.004335243	gi|595801600|ref|XP_007201846.1|	up
gene23495	HR-1	HR-0	1.268109839	3.610545163	0.000421519	0.004356948	gi|359481646|ref|XP_003632654.1|	up
gene12331	HR-1	HR-0	1.103759575	4.886685619	0.000424747	0.004385723	gi|590574106|ref|XP_007012309.1|	up
gene12477	HR-1	HR-0	1.243303434	3.897263404	0.000430034	0.004433368	gi|703136125|ref|XP_010106070.1|	up
gene7480	HR-1	HR-0	-2.396677635	1.043543978	0.000430959	0.004440589	gi|593787730|ref|XP_007156904.1|	down
gene17530	HR-1	HR-0	-1.209881945	3.824182741	0.000431445	0.004443272	gi|703117569|ref|XP_010101406.1|	down
gene33190	HR-1	HR-0	-3.574874852	0.627163187	0.000432696	0.004453842	gi|388492218|gb|AFK34175.1|	down
Ziziphus_jujuba_newGene_2246	HR-1	HR-0	-2.379638207	1.093088177	0.000434345	0.004465806	gi|470103445|ref|XP_004288147.1|	down
gene31492	HR-1	HR-0	-1.805275953	3.879348994	0.000434413	0.004465806	gi|125547847|gb|EAY93669.1|	down
gene8449	HR-1	HR-0	1.514670413	3.027352308	0.00043877	0.00450463	gi|595971482|ref|XP_007217570.1|	up
gene945	HR-1	HR-0	-1.791272658	2.675261991	0.000441609	0.004531419	gi|470117449|ref|XP_004294870.1|	down
gene27116	HR-1	HR-0	2.186800694	1.625009302	0.00044414	0.004552665	gi|296087611|emb|CBI34867.3|	up
Ziziphus_jujuba_newGene_8772	HR-1	HR-0	3.538320211	0.313541411	0.00044788	0.004580266	gi|593703743|ref|XP_007152274.1|	up
gene23960	HR-1	HR-0	2.256735685	6.824447173	0.00044878	0.004584639	NA	up
gene17985	HR-1	HR-0	2.128202142	1.653392255	0.000448883	0.004584639	gi|720038732|ref|XP_010268075.1|	up
gene17098	HR-1	HR-0	-1.096022314	4.901448624	0.000453101	0.004622939	gi|590707096|ref|XP_007047909.1|	down
gene14848	HR-1	HR-0	-4.013967494	0.024657358	0.000454657	0.004631647	NA	down
gene32664	HR-1	HR-0	-1.071356353	4.323969195	0.000455651	0.004639374	gi|595850273|ref|XP_007209882.1|	down
gene9180	HR-1	HR-0	-1.187485688	3.937248657	0.000456356	0.004643711	gi|641853484|gb|KDO72302.1|	down
gene27110	HR-1	HR-0	2.355470207	1.260276337	0.0004597	0.004666184	gi|470122977|ref|XP_004297513.1|	up
gene6493	HR-1	HR-0	-1.060181776	4.318794142	0.000459939	0.004666208	gi|596015162|ref|XP_007218780.1|	down
gene4193	HR-1	HR-0	1.639071112	4.136257291	0.000464143	0.004694395	gi|595793715|ref|XP_007200606.1|	up
Ziziphus_jujuba_newGene_8050	HR-1	HR-0	-1.236715256	3.753476865	0.000468284	0.004731443	gi|641854036|gb|KDO72844.1|	down
gene14909	HR-1	HR-0	-1.22378202	4.868012497	0.000473756	0.004781838	gi|657998598|ref|XP_008391709.1|	down
gene21212	HR-1	HR-0	1.593618627	2.946709972	0.000476973	0.004809392	gi|694408690|ref|XP_009379014.1|	up
gene22334	HR-1	HR-0	1.432584011	3.215639721	0.00048044	0.004839416	gi|703082752|ref|XP_010092034.1|	up
gene3933	HR-1	HR-0	2.480077458	0.76635785	0.000481127	0.0048414	gi|351721881|ref|NP_001235177.1|	up
gene2436	HR-1	HR-0	3.319656595	-0.603914482	0.000492456	0.004937802	gi|595911348|ref|XP_007214357.1|	up
gene10698	HR-1	HR-0	1.858441859	2.605158507	0.000494499	0.004953259	gi|590669444|ref|XP_007037775.1|	up
gene31998	HR-1	HR-0	-3.801440324	-0.643744419	0.000496371	0.004961956	gi|703107724|ref|XP_010098819.1|	down
gene21143	HR-1	HR-0	-1.067945016	4.493512514	0.000496674	0.004962468	gi|703112152|ref|XP_010100041.1|	down
gene18810	HR-1	HR-0	1.295708782	3.516245265	0.000497401	0.004964715	gi|643739447|gb|KDP45201.1|	up
gene25001	HR-1	HR-0	1.663136801	2.758683032	0.000503727	0.005022785	gi|703097832|ref|XP_010096220.1|	up
gene27811	HR-1	HR-0	1.800031979	2.507196903	0.000509062	0.005063205	gi|595813656|ref|XP_007203614.1|	up
gene23038	HR-1	HR-0	1.032389775	4.541837542	0.000509437	0.005064384	gi|643708316|gb|KDP23232.1|	up
Ziziphus_jujuba_newGene_4852	HR-1	HR-0	1.263252064	3.852049867	0.000509824	0.005065691	gi|470116595|ref|XP_004294465.1|	up
gene13184	HR-1	HR-0	-1.306890837	3.625451129	0.000517547	0.005134682	gi|470112956|ref|XP_004292695.1|	down
gene32056	HR-1	HR-0	-1.654412994	2.813068088	0.000521132	0.005162472	gi|590711862|ref|XP_007049227.1|	down
Ziziphus_jujuba_newGene_5744	HR-1	HR-0	4.398511949	1.091603567	0.000526796	0.00521335	gi|568882001|ref|XP_006493831.1|	up
gene6977	HR-1	HR-0	-1.44103004	3.27993526	0.000530283	0.005237617	gi|703147528|ref|XP_010109085.1|	down
gene3955	HR-1	HR-0	-1.587201467	2.86466434	0.000530418	0.005237617	gi|225434861|ref|XP_002280641.1|	down
gene28885	HR-1	HR-0	-1.338843377	3.398442009	0.000532689	0.005253263	gi|590662994|ref|XP_007036086.1|	down
gene2507	HR-1	HR-0	1.523902522	3.683615577	0.000533629	0.005257905	gi|703098996|ref|XP_010096533.1|	up
Ziziphus_jujuba_newGene_1599	HR-1	HR-0	-4.888366883	0.644887228	0.000535833	0.00527637	gi|703139285|ref|XP_010106943.1|	down
gene13160	HR-1	HR-0	2.001551713	2.30453503	0.000539905	0.005311173	gi|645225473|ref|XP_008219596.1|	up
gene9833	HR-1	HR-0	1.991670363	1.84992912	0.000542327	0.005329695	gi|703088785|ref|XP_010093624.1|	up
gene31739	HR-1	HR-0	-3.910237962	0.368428808	0.000544591	0.005346627	gi|645254502|ref|XP_008233069.1|	down
gene14214	HR-1	HR-0	-1.818378393	2.260274467	0.000545434	0.005352237	gi|590655909|ref|XP_007034119.1|	down
gene23386	HR-1	HR-0	2.762344309	1.08909353	0.000548118	0.00537058	gi|645272268|ref|XP_008241313.1|	up
gene6363	HR-1	HR-0	-1.437626179	3.889704686	0.000551044	0.005393899	gi|470143579|ref|XP_004307451.1|	down
Ziziphus_jujuba_newGene_6748	HR-1	HR-0	1.011796779	4.539392522	0.000558725	0.005458269	NA	up
Ziziphus_jujuba_newGene_3810	HR-1	HR-0	1.331715382	3.986478534	0.000559604	0.005464155	gi|567889973|ref|XP_006437507.1|	up
gene32324	HR-1	HR-0	2.069010324	1.637065547	0.000559951	0.005464841	gi|356511597|ref|XP_003524510.1|	up
gene24869	HR-1	HR-0	1.038019018	5.0554663	0.000561548	0.005475022	gi|672127290|ref|XP_008787110.1|	up
gene25781	HR-1	HR-0	1.084650219	4.149826889	0.000561864	0.005475405	gi|645240830|ref|XP_008226785.1|	up
gene4605	HR-1	HR-0	1.505567611	3.025374564	0.000566587	0.005518707	gi|641825997|gb|KDO45244.1|	up
gene24722	HR-1	HR-0	1.4753332	3.465096796	0.000567656	0.00552368	gi|645272041|ref|XP_008241203.1|	up
gene21068	HR-1	HR-0	1.362212459	3.962771613	0.000568688	0.005530997	gi|645219791|ref|XP_008237400.1|	up
gene9968	HR-1	HR-0	-2.416053633	5.521223922	0.000569207	0.005533316	gi|702489939|ref|XP_010035546.1|	down
gene22349	HR-1	HR-0	-1.31738736	3.620896136	0.000569802	0.005536384	gi|255557651|ref|XP_002519855.1|	down
gene15750	HR-1	HR-0	1.0406412	5.580408883	0.000570899	0.005544318	gi|694381029|ref|XP_009366612.1|	up
gene15780	HR-1	HR-0	1.169981882	4.051691448	0.000572594	0.005558047	gi|643724711|gb|KDP33912.1|	up
gene15410	HR-1	HR-0	-1.537965307	3.100022745	0.000573303	0.005560512	gi|743894845|ref|XP_011040680.1|	down
gene21129	HR-1	HR-0	-1.66154903	3.009346351	0.000573411	0.005560512	gi|703069479|ref|XP_010088513.1|	down
gene2277	HR-1	HR-0	1.256825221	3.936049464	0.000574002	0.005560543	gi|703096393|ref|XP_010095831.1|	up
gene23115	HR-1	HR-0	1.425035701	3.634786198	0.000574887	0.005563902	gi|255549056|ref|XP_002515584.1|	up
Ziziphus_jujuba_newGene_715	HR-1	HR-0	1.287078358	3.833104375	0.000575642	0.00556848	NA	up
gene28933	HR-1	HR-0	1.316356483	4.256427074	0.0005789	0.005589062	gi|657949205|ref|XP_008341815.1|	up
gene3280	HR-1	HR-0	1.874215205	5.144592274	0.00058971	0.005687864	gi|703118724|ref|XP_010101671.1|	up
gene981	HR-1	HR-0	6.893608118	3.607790305	0.000594799	0.005731361	gi|645216105|ref|XP_008219496.1|	up
gene21140	HR-1	HR-0	-1.095317523	5.883115312	0.000601781	0.005790164	gi|645231380|ref|XP_008222369.1|	down
gene26998	HR-1	HR-0	2.523853866	1.79215036	0.00060658	0.005830659	gi|731422866|ref|XP_003634044.2|	up
gene28735	HR-1	HR-0	1.091831651	4.125326729	0.0006073	0.00583474	gi|703155823|ref|XP_010111304.1|	up
Ziziphus_jujuba_newGene_5960	HR-1	HR-0	1.763601079	3.095888042	0.000609048	0.00584361	gi|645223424|ref|XP_008218623.1|	up
gene28755	HR-1	HR-0	-2.763714216	0.401107621	0.0006091	0.00584361	gi|590597895|ref|XP_007018743.1|	down
gene17157	HR-1	HR-0	-1.209002438	3.820570878	0.000620757	0.005940935	gi|596277665|ref|XP_007225196.1|	down
gene15738	HR-1	HR-0	-1.602145731	2.789662028	0.000622176	0.005948748	gi|359484248|ref|XP_002277344.2|	down
gene16135	HR-1	HR-0	1.68693175	2.600703533	0.000622893	0.00595272	gi|645253342|ref|XP_008232533.1|	up
gene11034	HR-1	HR-0	-1.628743854	2.934888384	0.000625476	0.005971635	gi|595858555|ref|XP_007210768.1|	down
gene3109	HR-1	HR-0	1.162489694	4.012606339	0.000628361	0.005993392	gi|703094699|ref|XP_010095337.1|	up
gene12383	HR-1	HR-0	-1.461943442	3.782875122	0.000635105	0.006051866	gi|592961100|gb|AHL45016.1|	down
gene25817	HR-1	HR-0	-2.296228528	1.394976493	0.000641443	0.006103437	gi|645275334|ref|XP_008242765.1|	down
gene22610	HR-1	HR-0	-1.375691814	3.451708802	0.000643776	0.006121077	gi|566210194|ref|XP_002323655.2|	down
gene3730	HR-1	HR-0	1.637424564	2.699286481	0.000643916	0.006121077	gi|703139824|ref|XP_010107069.1|	up
gene1078	HR-1	HR-0	-1.767775986	2.788897171	0.000650837	0.006183891	gi|645238635|ref|XP_008225769.1|	down
gene11458	HR-1	HR-0	1.433564048	3.813061604	0.000654989	0.006217365	gi|694317538|ref|XP_009338669.1|	up
gene6112	HR-1	HR-0	-2.239295112	2.623919577	0.00066423	0.006292992	gi|645254911|ref|XP_008233255.1|	down
gene3098	HR-1	HR-0	-1.627627058	3.116725373	0.00066593	0.006300527	gi|658000436|ref|XP_008392672.1|	down
gene28963	HR-1	HR-0	-4.893801054	0.603627195	0.000665982	0.006300527	gi|703084364|ref|XP_010092454.1|	down
gene25956	HR-1	HR-0	1.179008368	3.788527549	0.0006722	0.006347203	gi|356570829|ref|XP_003553586.1|	up
gene2693	HR-1	HR-0	1.906608899	2.177079843	0.000672762	0.006349472	gi|645243951|ref|XP_008228213.1|	up
gene24070	HR-1	HR-0	-1.63839423	2.87348669	0.000680248	0.00640939	gi|568848986|ref|XP_006478257.1|	down
gene20774	HR-1	HR-0	1.381199127	3.262603729	0.000682852	0.006429353	gi|703119893|ref|XP_010101980.1|	up
gene7004	HR-1	HR-0	1.267117205	5.437383306	0.000691734	0.006500586	gi|645239908|ref|XP_008226352.1|	up
gene11700	HR-1	HR-0	-2.569468422	0.684528035	0.000693629	0.0065122	gi|595847507|ref|XP_007209339.1|	down
gene4596	HR-1	HR-0	1.569568997	2.864343839	0.000700583	0.006568133	gi|645271598|ref|XP_008240989.1|	up
gene22417	HR-1	HR-0	-2.5433582	-0.016150626	0.00070173	0.006575767	gi|731398825|ref|XP_002264195.2|	down
gene13484	HR-1	HR-0	-3.142525152	1.348167	0.000705177	0.006601804	gi|657975994|ref|XP_008379864.1|	down
gene1657	HR-1	HR-0	1.846058832	2.544608887	0.000705844	0.006604921	gi|658045986|ref|XP_008358680.1|	up
gene22072	HR-1	HR-0	-1.039634393	4.596190112	0.000708683	0.006625217	gi|224090939|ref|XP_002309124.1|	down
Ziziphus_jujuba_newGene_7986	HR-1	HR-0	-1.899367473	1.931973226	0.000709074	0.006625734	gi|694418034|ref|XP_009337038.1|	down
gene19419	HR-1	HR-0	1.226581258	3.660471284	0.000712774	0.006654021	gi|645245468|ref|XP_008228892.1|	up
gene21864	HR-1	HR-0	-1.998321203	1.682930037	0.000713685	0.00665792	gi|694396343|ref|XP_009373456.1|	down
Ziziphus_jujuba_newGene_4058	HR-1	HR-0	3.372303355	0.693888621	0.0007157	0.006662453	gi|641855381|gb|KDO74167.1|	up
Ziziphus_jujuba_newGene_7272	HR-1	HR-0	-2.504891312	1.546641494	0.000716645	0.006666166	gi|703145493|ref|XP_010108544.1|	down
gene28375	HR-1	HR-0	2.183419745	1.504280141	0.000716774	0.006666166	gi|566156294|ref|XP_006386257.1|	up
gene17357	HR-1	HR-0	-2.024156727	1.551101774	0.00071837	0.0066769	gi|703078361|ref|XP_010090867.1|	down
gene32400	HR-1	HR-0	-1.783879615	2.021501331	0.000718868	0.0066769	gi|703111404|ref|XP_010099850.1|	down
gene1670	HR-1	HR-0	-1.147961187	4.100762253	0.000719471	0.006678679	gi|703155397|ref|XP_010111192.1|	down
gene24580	HR-1	HR-0	2.813080854	0.891692767	0.000721836	0.006697488	gi|595813078|ref|XP_007203522.1|	up
gene3279	HR-1	HR-0	1.478458043	3.928398071	0.000726349	0.006736193	gi|470110844|ref|XP_004291672.1|	up
gene26937	HR-1	HR-0	-2.293763603	1.320726827	0.000727493	0.006743198	gi|645231089|ref|XP_008222233.1|	down
gene17893	HR-1	HR-0	-1.789771463	2.333472132	0.000727786	0.006743198	gi|359484066|ref|XP_002271307.2|	down
gene23001	HR-1	HR-0	1.409095248	3.182230747	0.00073003	0.006757651	gi|595812812|ref|XP_007203470.1|	up
Ziziphus_jujuba_newGene_5281	HR-1	HR-0	-5.604820244	-0.293620608	0.000730742	0.006760342	NA	down
gene31608	HR-1	HR-0	-2.168014568	1.538163896	0.000732604	0.006771965	gi|645225703|ref|XP_008219695.1|	down
gene12227	HR-1	HR-0	-2.614777367	0.305468931	0.000749129	0.006902117	gi|596122498|ref|XP_007221825.1|	down
gene3754	HR-1	HR-0	1.691133393	2.330978875	0.000755709	0.006953013	gi|645241725|ref|XP_008227212.1|	up
Ziziphus_jujuba_newGene_3662	HR-1	HR-0	1.73829507	2.484459417	0.000756489	0.00695695	NA	up
gene31992	HR-1	HR-0	2.040934293	1.555543444	0.000758591	0.006973036	gi|703093250|ref|XP_010094868.1|	up
gene27525	HR-1	HR-0	-2.70378497	-0.19066395	0.000759249	0.006975841	gi|657954418|ref|XP_008367734.1|	down
gene9437	HR-1	HR-0	1.293244324	3.411573276	0.000762525	0.006999439	gi|694427677|ref|XP_009341455.1|	up
Ziziphus_jujuba_newGene_1797	HR-1	HR-0	1.598556183	2.878563416	0.000765144	0.00701696	gi|475579110|gb|EMT18268.1|	up
gene20157	HR-1	HR-0	-2.997121501	0.904392236	0.000769544	0.007050765	gi|703113825|ref|XP_010100482.1|	down
gene10254	HR-1	HR-0	1.696026243	2.365767219	0.000774757	0.00709195	gi|657982175|ref|XP_008383125.1|	up
gene14608	HR-1	HR-0	-1.745924483	2.719520023	0.000777086	0.007109977	gi|703160252|ref|XP_010112464.1|	down
gene20442	HR-1	HR-0	1.088894797	4.090616861	0.000785808	0.007176486	gi|495025553|gb|AGL39683.1|	up
Ziziphus_jujuba_newGene_2862	HR-1	HR-0	2.844173542	-0.162837678	0.000789961	0.007211089	gi|255556802|ref|XP_002519434.1|	up
gene12099	HR-1	HR-0	1.723767398	2.536593446	0.000799068	0.007287483	gi|703144477|ref|XP_010108297.1|	up
gene22043	HR-1	HR-0	-1.661715286	2.849629437	0.000800592	0.007298012	gi|590628995|ref|XP_007026867.1|	down
gene3174	HR-1	HR-0	-1.066833656	4.189350642	0.00080497	0.007331161	gi|567869129|ref|XP_006427186.1|	down
gene159	HR-1	HR-0	2.652776303	4.419059345	0.000806891	0.007345276	gi|703078060|ref|XP_010090766.1|	up
gene2607	HR-1	HR-0	1.667813281	4.198784351	0.000811736	0.007385979	gi|147853856|emb|CAN83805.1|	up
gene9455	HR-1	HR-0	2.73215615	-0.197054667	0.000812628	0.007390439	gi|590690227|ref|XP_007043451.1|	up
gene28136	HR-1	HR-0	1.255612442	3.848138277	0.000824449	0.007477551	gi|224132544|ref|XP_002321344.1|	up
gene33110	HR-1	HR-0	-1.948508015	1.934542126	0.00082601	0.007484867	gi|388515285|gb|AFK45704.1|	down
gene27301	HR-1	HR-0	-2.472146013	0.502676652	0.000834863	0.007547759	gi|596016296|ref|XP_007218863.1|	down
Ziziphus_jujuba_newGene_3085	HR-1	HR-0	1.331158329	3.327023738	0.000839039	0.007578573	gi|645277692|ref|XP_008243892.1|	up
gene18328	HR-1	HR-0	-1.787242675	2.582191112	0.000844326	0.007618023	gi|595792189|ref|XP_007199843.1|	down
gene24744	HR-1	HR-0	2.70959121	0.551363932	0.000844562	0.007618023	gi|703139476|ref|XP_010106989.1|	up
gene3335	HR-1	HR-0	1.15365719	3.729796161	0.000850056	0.007664074	gi|645219080|ref|XP_008233930.1|	up
gene5912	HR-1	HR-0	1.14954436	4.007180006	0.000858161	0.007726575	gi|475585756|gb|EMT20125.1|	up
gene30024	HR-1	HR-0	1.926890402	4.777337239	0.000870758	0.00782084	gi|645258914|ref|XP_008235111.1|	up
gene5829	HR-1	HR-0	2.326060079	0.937882143	0.0008762	0.007863914	gi|596037046|ref|XP_007219740.1|	up
gene7502	HR-1	HR-0	1.684883796	2.288237778	0.00087871	0.007879284	gi|702326381|ref|XP_010053631.1|	up
gene26927	HR-1	HR-0	1.898896428	7.552225303	0.000880862	0.007895004	gi|470110735|ref|XP_004291627.1|	up
gene30935	HR-1	HR-0	-1.063575752	4.253620325	0.000883308	0.007913336	gi|590676110|ref|XP_007039641.1|	down
gene2611	HR-1	HR-0	1.083160187	4.23412589	0.000884554	0.007920902	gi|225442069|ref|XP_002271476.1|	up
gene16888	HR-1	HR-0	-1.656859469	2.329007059	0.000891631	0.007968595	NA	down
gene27038	HR-1	HR-0	3.72985081	1.849806875	0.000891759	0.007968595	gi|731411544|ref|XP_010658023.1|	up
gene15097	HR-1	HR-0	1.61282256	2.912774944	0.000895838	0.008000203	gi|645235511|ref|XP_008224305.1|	up
gene6245	HR-1	HR-0	2.786348997	0.181373941	0.000902542	0.008046023	gi|703144818|ref|XP_010108377.1|	up
gene11303	HR-1	HR-0	1.75128813	2.287701468	0.000902597	0.008046023	gi|566183311|ref|XP_002312336.2|	up
gene5858	HR-1	HR-0	4.059504865	0.45217589	0.000904303	0.008057595	gi|694326509|ref|XP_009354166.1|	up
gene11079	HR-1	HR-0	-2.441183787	1.033661897	0.000910814	0.008104078	gi|590681140|ref|XP_007041025.1|	down
Ziziphus_jujuba_newGene_5167	HR-1	HR-0	1.536220424	2.900006206	0.000919023	0.008164983	NA	up
Ziziphus_jujuba_newGene_5939	HR-1	HR-0	-1.144277336	7.205115816	0.000929602	0.00824954	gi|357488225|ref|XP_003614400.1|	down
gene30829	HR-1	HR-0	-1.143072401	3.733354934	0.000934673	0.008290819	gi|590629520|ref|XP_007027013.1|	down
Ziziphus_jujuba_newGene_5655	HR-1	HR-0	3.657942991	-0.60278183	0.000940664	0.008337099	gi|386799243|ref|YP_006291820.1|	up
gene15148	HR-1	HR-0	-1.170534026	4.222438264	0.000940734	0.008337099	gi|593699941|ref|XP_007150409.1|	down
gene19652	HR-1	HR-0	-1.107642016	3.98482971	0.000941408	0.008337871	gi|703154229|ref|XP_010110886.1|	down
gene5802	HR-1	HR-0	1.830292202	2.03833023	0.000942343	0.008340135	gi|731387725|ref|XP_002264771.2|	up
gene17755	HR-1	HR-0	1.230554552	3.834914672	0.000945144	0.00835744	gi|645258483|ref|XP_008234910.1|	up
gene11956	HR-1	HR-0	1.661979697	2.252535232	0.00094612	0.008362327	gi|658002066|ref|XP_008393508.1|	up
gene28189	HR-1	HR-0	1.115798092	4.175100562	0.000947661	0.008372204	gi|645277112|ref|XP_008243611.1|	up
gene23341	HR-1	HR-0	-1.432187474	3.649134442	0.000951965	0.008398969	gi|595821002|ref|XP_007204743.1|	down
gene4629	HR-1	HR-0	1.721967627	2.245268003	0.000962523	0.008484546	gi|657957641|ref|XP_008370323.1|	up
gene149	HR-1	HR-0	-1.511225861	2.871037291	0.000963585	0.008490117	gi|255544288|ref|XP_002513206.1|	down
gene30147	HR-1	HR-0	-2.655463339	1.171939295	0.000966624	0.008507712	gi|593685664|ref|XP_007143527.1|	down
gene21039	HR-1	HR-0	-2.472684329	2.278798867	0.000966874	0.008507712	gi|703099644|ref|XP_010096704.1|	down
gene29076	HR-1	HR-0	1.322806859	3.266134638	0.000968355	0.008513165	gi|596151912|ref|XP_007222778.1|	up
gene21420	HR-1	HR-0	-1.700765919	2.417230133	0.000981301	0.008615486	gi|645244228|ref|XP_008228334.1|	down
gene8882	HR-1	HR-0	-1.078617491	4.051268482	0.000986595	0.008654275	gi|645250339|ref|XP_008231164.1|	down
gene6188	HR-1	HR-0	1.499559535	3.042943253	0.000987587	0.008659129	gi|659117933|ref|XP_008458863.1|	up
gene11627	HR-1	HR-0	2.179351667	1.384829644	0.000988893	0.008666738	gi|645224258|ref|XP_008219023.1|	up
gene798	HR-1	HR-0	-1.283804634	3.844135174	0.000994099	0.00870464	gi|703092626|ref|XP_010094682.1|	down
gene26239	HR-1	HR-0	2.412631524	2.598876258	0.000998887	0.008735087	gi|657994528|ref|XP_008389572.1|	up
gene31983	HR-1	HR-0	1.969451532	1.59734088	0.000998902	0.008735087	gi|703093250|ref|XP_010094868.1|	up
gene7420	HR-1	HR-0	1.816265568	3.927951199	0.00100159	0.008754719	gi|657969807|ref|XP_008376635.1|	up
gene32318	HR-1	HR-0	-1.489932685	3.25921403	0.001002403	0.008754765	gi|225430778|ref|XP_002267187.1|	down
gene15632	HR-1	HR-0	1.716937585	2.275728489	0.001002481	0.008754765	gi|596056471|ref|XP_007220949.1|	up
gene11482	HR-1	HR-0	1.96566785	1.706683411	0.001008507	0.008803496	gi|703074727|ref|XP_010089892.1|	up
gene4130	HR-1	HR-0	1.53049834	2.785124262	0.001014922	0.008847774	gi|703095280|ref|XP_010095495.1|	up
gene11384	HR-1	HR-0	1.055647416	4.477938579	0.001018517	0.008871287	gi|593784329|ref|XP_007155205.1|	up
gene30672	HR-1	HR-0	2.656130419	0.337436397	0.001025783	0.008930638	gi|645259221|ref|XP_008235257.1|	up
gene4755	HR-1	HR-0	2.567463305	1.409311404	0.001032171	0.00897834	gi|645235187|ref|XP_008224155.1|	up
gene30284	HR-1	HR-0	-2.405288421	0.199651933	0.001036243	0.009009796	gi|703114560|ref|XP_010100691.1|	down
gene17810	HR-1	HR-0	2.090903378	1.326377	0.001042764	0.009050567	gi|694440611|ref|XP_009347115.1|	up
gene26096	HR-1	HR-0	-2.260774461	0.708765494	0.001053292	0.009117671	gi|659066900|ref|XP_008466442.1|	down
gene11626	HR-1	HR-0	-1.088906783	4.14341853	0.001053725	0.009117671	gi|694330630|ref|XP_009356011.1|	down
gene33087	HR-1	HR-0	-2.339639377	0.42453687	0.001054217	0.009117942	gi|590650182|ref|XP_007032590.1|	down
gene2963	HR-1	HR-0	-1.026295144	4.185982101	0.001065644	0.009186081	gi|566201041|ref|XP_006376436.1|	down
Ziziphus_jujuba_newGene_4533	HR-1	HR-0	3.562953589	-0.185882545	0.001065814	0.009186081	gi|694188379|gb|AIS71930.1|	up
gene1686	HR-1	HR-0	1.195896962	3.868807588	0.001068306	0.009203544	gi|590624217|ref|XP_007025544.1|	up
gene25043	HR-1	HR-0	2.0415405	1.517435274	0.001071448	0.009222571	gi|645218726|ref|XP_008232126.1|	up
gene29558	HR-1	HR-0	-3.176579132	0.053892461	0.00107317	0.009233374	gi|658006252|ref|XP_008338282.1|	down
Ziziphus_jujuba_newGene_6013	HR-1	HR-0	-4.94694215	0.012232799	0.001078752	0.009277357	gi|703084364|ref|XP_010092454.1|	down
gene5059	HR-1	HR-0	2.380634507	0.173445504	0.001080386	0.009282986	gi|571447111|ref|XP_006577284.1|	up
gene3966	HR-1	HR-0	1.825987819	1.788193828	0.001080537	0.009282986	gi|645216645|ref|XP_008222152.1|	up
gene14579	HR-1	HR-0	1.576855825	7.201668919	0.00108102	0.009282986	gi|590657027|ref|XP_007034442.1|	up
gene4580	HR-1	HR-0	2.711038043	0.460541752	0.001081285	0.009282986	gi|595826015|ref|XP_007205502.1|	up
gene11052	HR-1	HR-0	1.562755519	2.93183932	0.001095421	0.009396186	gi|502077316|ref|XP_004485617.1|	up
gene3619	HR-1	HR-0	-1.306098451	3.339009168	0.001101567	0.00943661	gi|645242660|ref|XP_008227638.1|	down
gene4915	HR-1	HR-0	-1.230252331	5.572924532	0.001102961	0.009442807	gi|703092570|ref|XP_010094667.1|	down
gene26205	HR-1	HR-0	1.048414819	4.649182574	0.001107107	0.009467661	gi|743819271|ref|XP_011020843.1|	up
Ziziphus_jujuba_newGene_7539	HR-1	HR-0	4.226490072	0.529480052	0.00112843	0.009625019	gi|568823639|ref|XP_006466218.1|	up
gene33057	HR-1	HR-0	3.047389838	-0.773153406	0.001137809	0.009696993	gi|728826843|gb|KHG06920.1|	up
gene26254	HR-1	HR-0	-1.199758723	3.787992937	0.001138277	0.009696993	gi|590643060|ref|XP_007030697.1|	down
gene27954	HR-1	HR-0	-1.183592106	3.564343432	0.001138341	0.009696993	gi|590670003|ref|XP_007037934.1|	down
Ziziphus_jujuba_newGene_180	HR-1	HR-0	-1.575596948	2.572992218	0.001140404	0.009706207	gi|645247936|ref|XP_008230072.1|	down
gene12640	HR-1	HR-0	-1.167565657	4.534282533	0.001143861	0.009723068	gi|255538804|ref|XP_002510467.1|	down
gene18443	HR-1	HR-0	-1.024668252	4.333904078	0.00114534	0.009731451	gi|255543867|ref|XP_002512996.1|	down
gene3003	HR-1	HR-0	1.019699222	4.280638486	0.001158057	0.009818394	gi|470110636|ref|XP_004291582.1|	up
gene9453	HR-1	HR-0	2.626321973	1.029135196	0.001164588	0.00986645	gi|703096477|ref|XP_010095855.1|	up
gene6877	HR-1	HR-0	1.49654181	2.966812551	0.001176538	0.009953732	NA	up
gene12264	HR-1	HR-0	-1.108318754	3.905077147	0.001181035	0.009978962	gi|703105971|ref|XP_010098380.1|	down
gene32861	HR-1	HR-0	1.585074642	2.998382888	0.001184821	0.0099993	gi|703078216|ref|XP_010090818.1|	up
