# Supplementary material for: Transcriptome Analysis of Jujube (Ziziphus jujuba Mill.) Response to Heat Stress
Source: Int J Genomics. 2021 Dec 2;2021:3442277. doi: 10.1155/2021/3442277 (PMC8660251; doi:10.1155/2021/3442277)
Supplement: Supplementary Materials — Table S1. The DEGs were detected in the comparisons of HR1 vs. HR0. Table S2. The DEGs were detected in the comparisons of HR3 vs. HR0. Table S3. The DEGs were detected in the comparisons of HR5 vs. HR0. Table S4. The DEGs were detected in the comparisons of HR7 vs. HR0. Table S5. Functional analysis of the DEGs from HR1 vs. HR0. Table S6. Functional analysis of the DEGs from HR3 vs. HR0. Table S7. Functional analysis of the DEGs from HR5 vs. HR0. Table S8. Functional analysis of the DEGs from HR7 vs. HR0. [file 3442277.f1.zip › Table S2.txt]

Gene	sampleA	sampleB	logFC	logCPM	PValue	FDR	GI anno	DEG
gene16134	HR-3	HR-0	7.44867239	6.917300709	5.69E-187	1.14E-182	gi|734398571|gb|KHN30529.1|	up
gene15699	HR-3	HR-0	-6.450153827	9.111979904	3.13E-160	3.13E-156	gi|596019818|ref|XP_007218929.1|	down
gene9751	HR-3	HR-0	6.643839502	7.351214427	2.26E-151	1.51E-147	gi|694407171|ref|XP_009378340.1|	up
gene9720	HR-3	HR-0	-6.539245027	11.20383477	4.20E-138	2.10E-134	gi|255582745|ref|XP_002532149.1|	down
gene13116	HR-3	HR-0	-6.077361027	7.130397368	1.70E-129	6.81E-126	gi|590598622|ref|XP_007018950.1|	down
gene9750	HR-3	HR-0	6.678244422	6.431526889	4.60E-125	1.53E-121	gi|694407171|ref|XP_009378340.1|	up
gene2891	HR-3	HR-0	5.775198101	5.735842821	6.17E-119	1.76E-115	gi|703090384|ref|XP_010094065.1|	up
gene15685	HR-3	HR-0	-4.999984719	7.404586071	2.15E-108	5.37E-105	gi|694381002|ref|XP_009366600.1|	down
gene25993	HR-3	HR-0	-5.908125356	5.959607112	5.64E-107	1.25E-103	gi|703080120|ref|XP_010091335.1|	down
Ziziphus_jujuba_newGene_5182	HR-3	HR-0	-9.80440059	4.98850738	1.19E-104	2.38E-101	NA	down
gene21597	HR-3	HR-0	6.195456437	6.254308461	2.29E-104	4.16E-101	gi|703071530|ref|XP_010089052.1|	up
gene15581	HR-3	HR-0	4.695043984	8.099531794	1.30E-99	2.16E-96	gi|224130632|ref|XP_002320889.1|	up
gene6747	HR-3	HR-0	-7.914519618	5.344091266	9.78E-99	1.50E-95	gi|217384812|gb|ACK43222.1|	down
gene2369	HR-3	HR-0	5.104887112	6.439786169	2.70E-95	3.86E-92	gi|567920742|ref|XP_006452377.1|	up
Ziziphus_jujuba_newGene_8928	HR-3	HR-0	5.396077431	5.875935746	1.57E-87	2.10E-84	gi|643739758|gb|KDP45496.1|	up
gene28274	HR-3	HR-0	4.952143462	5.966687583	1.00E-86	1.25E-83	gi|645257957|ref|XP_008234657.1|	up
gene15604	HR-3	HR-0	4.523027731	9.140389275	1.21E-85	1.42E-82	gi|645254865|ref|XP_008233234.1|	up
gene15727	HR-3	HR-0	5.768280904	6.450844251	9.97E-84	1.11E-80	gi|595815955|ref|XP_007203987.1|	up
gene250	HR-3	HR-0	-7.377929868	4.879974654	3.71E-83	3.91E-80	gi|731415432|ref|XP_010659552.1|	down
gene22615	HR-3	HR-0	-5.697724219	6.748161693	2.83E-82	2.83E-79	gi|590654033|ref|XP_007033589.1|	down
gene22416	HR-3	HR-0	-5.870130396	5.130959571	1.31E-81	1.25E-78	gi|470133527|ref|XP_004302617.1|	down
gene9197	HR-3	HR-0	-4.526926021	7.323391349	2.12E-81	1.93E-78	gi|747104448|ref|XP_011100461.1|	down
gene14575	HR-3	HR-0	-3.703185469	7.590733316	1.63E-80	1.42E-77	gi|255554176|ref|XP_002518128.1|	down
gene9464	HR-3	HR-0	-4.004066614	11.81806193	3.18E-80	2.65E-77	gi|567774767|gb|AHC95482.1|	down
gene7584	HR-3	HR-0	4.797510792	6.387625321	1.55E-78	1.24E-75	gi|645257957|ref|XP_008234657.1|	up
gene10519	HR-3	HR-0	5.444626481	6.343035601	2.74E-78	2.11E-75	gi|567895142|ref|XP_006440059.1|	up
gene19638	HR-3	HR-0	3.695779637	7.057419246	5.81E-76	4.30E-73	gi|470123578|ref|XP_004297800.1|	up
gene16263	HR-3	HR-0	-5.425980768	5.208323644	6.48E-74	4.63E-71	gi|728827483|gb|KHG07208.1|	down
gene23144	HR-3	HR-0	3.489491031	7.260788923	3.12E-73	2.15E-70	gi|470101946|ref|XP_004287427.1|	up
gene13722	HR-3	HR-0	-4.007636584	10.9482714	3.51E-73	2.34E-70	gi|703152639|ref|XP_010110474.1|	down
gene17758	HR-3	HR-0	3.876372645	6.518072829	7.52E-73	4.85E-70	gi|731395314|ref|XP_002276328.2|	up
gene9241	HR-3	HR-0	-3.681375801	5.978061308	1.93E-72	1.21E-69	NA	down
gene4389	HR-3	HR-0	-7.400240447	4.460173853	6.65E-71	4.03E-68	gi|388252789|gb|AFK24458.1|	down
gene25916	HR-3	HR-0	-4.059250899	7.237764868	1.70E-70	9.99E-68	gi|502151531|ref|XP_004508486.1|	down
gene27768	HR-3	HR-0	-3.328579529	6.820249534	2.96E-70	1.69E-67	gi|595999498|ref|XP_007217995.1|	down
gene5597	HR-3	HR-0	-3.540844236	8.436695888	2.34E-69	1.30E-66	gi|590569614|ref|XP_007011118.1|	down
gene11556	HR-3	HR-0	10.1905032	4.260990714	5.57E-69	3.01E-66	gi|225456741|ref|XP_002268569.1|	up
gene6204	HR-3	HR-0	-3.407411451	13.21735508	1.28E-68	6.75E-66	gi|567774771|gb|AHC95484.1|	down
gene2463	HR-3	HR-0	-3.559474982	6.421638594	3.86E-68	1.98E-65	gi|703083971|ref|XP_010092349.1|	down
gene7186	HR-3	HR-0	4.219914128	6.12834664	1.17E-67	5.82E-65	gi|590672712|ref|XP_007038688.1|	up
gene9216	HR-3	HR-0	-5.008231217	7.311710448	1.80E-67	8.78E-65	NA	down
gene24086	HR-3	HR-0	3.904241933	6.227556405	1.51E-66	7.18E-64	gi|567872595|ref|XP_006428887.1|	up
gene24394	HR-3	HR-0	-4.386039146	5.508766155	1.77E-66	8.25E-64	gi|631901704|gb|AHZ31602.1|	down
gene23016	HR-3	HR-0	-3.329113927	10.55725585	5.58E-64	2.54E-61	gi|734355718|gb|KHN13947.1|	down
gene31367	HR-3	HR-0	6.216107394	5.690957823	4.63E-63	2.06E-60	gi|566203730|ref|XP_002320958.2|	up
gene28984	HR-3	HR-0	-4.965725206	7.750693627	1.46E-62	6.33E-60	gi|703149462|ref|XP_010109609.1|	down
gene20442	HR-3	HR-0	4.2789645	6.938100712	2.34E-62	9.93E-60	gi|495025553|gb|AGL39683.1|	up
gene9812	HR-3	HR-0	-3.984180642	11.36244178	2.21E-61	9.20E-59	gi|255582745|ref|XP_002532149.1|	down
gene22770	HR-3	HR-0	3.244882457	6.504128139	3.79E-61	1.55E-58	gi|703074268|ref|XP_010089774.1|	up
gene17416	HR-3	HR-0	-4.352026707	5.261869289	2.06E-59	8.25E-57	gi|255556695|ref|XP_002519381.1|	down
gene26529	HR-3	HR-0	3.034160249	7.476076943	1.15E-57	4.50E-55	gi|694414235|ref|XP_009335346.1|	up
gene17658	HR-3	HR-0	-5.512705705	5.632478882	1.94E-57	7.45E-55	gi|388496040|gb|AFK36086.1|	down
Ziziphus_jujuba_newGene_7333	HR-3	HR-0	3.610009275	7.17615089	4.00E-57	1.51E-54	gi|590608672|ref|XP_007021328.1|	up
gene24389	HR-3	HR-0	-3.163947131	9.006085364	6.01E-56	2.23E-53	gi|381146575|gb|AFF59689.1|	down
gene18364	HR-3	HR-0	8.320652222	4.278515426	1.97E-55	7.16E-53	gi|703099933|ref|XP_010096782.1|	up
gene15133	HR-3	HR-0	3.397732614	5.729608366	2.11E-55	7.53E-53	gi|224099789|ref|XP_002311619.1|	up
gene22186	HR-3	HR-0	-5.038106368	7.065743495	3.92E-55	1.37E-52	gi|356521008|ref|XP_003529150.1|	down
gene24297	HR-3	HR-0	3.161321667	8.646231326	3.98E-55	1.37E-52	gi|703132545|ref|XP_010105150.1|	up
gene14777	HR-3	HR-0	-3.939744713	5.307696741	4.32E-55	1.46E-52	gi|703150000|ref|XP_010109745.1|	down
gene20982	HR-3	HR-0	-3.083734174	8.145981624	7.96E-55	2.65E-52	gi|255566845|ref|XP_002524406.1|	down
Ziziphus_jujuba_newGene_4556	HR-3	HR-0	-5.037015587	5.819422375	2.10E-54	6.87E-52	NA	down
gene6564	HR-3	HR-0	4.308847424	6.617755953	3.48E-54	1.12E-51	gi|694318795|ref|XP_009344315.1|	up
gene20886	HR-3	HR-0	3.811525658	5.492086055	7.05E-54	2.24E-51	gi|694331004|ref|XP_009356186.1|	up
gene6579	HR-3	HR-0	5.314409986	6.808119496	7.76E-54	2.43E-51	gi|643739039|gb|KDP44853.1|	up
gene9645	HR-3	HR-0	-3.466366657	5.670786137	9.07E-54	2.79E-51	gi|703109704|ref|XP_010099368.1|	down
gene27473	HR-3	HR-0	4.050741626	5.905735778	1.10E-53	3.34E-51	NA	up
gene29940	HR-3	HR-0	3.680498154	6.613257065	6.23E-53	1.86E-50	gi|590608672|ref|XP_007021328.1|	up
gene19975	HR-3	HR-0	-3.868487554	5.706684884	2.10E-52	6.18E-50	gi|703113068|ref|XP_010100292.1|	down
gene9218	HR-3	HR-0	-4.20534678	4.963322751	3.04E-52	8.82E-50	gi|645246697|ref|XP_008229475.1|	down
gene5386	HR-3	HR-0	-12.811502	3.616821816	4.20E-52	1.20E-49	gi|596133461|ref|XP_007222208.1|	down
gene9316	HR-3	HR-0	2.839224614	7.430946075	1.91E-51	5.37E-49	gi|590712545|ref|XP_007049410.1|	up
gene19229	HR-3	HR-0	-3.562417204	6.270336438	2.13E-51	5.90E-49	gi|703144927|ref|XP_010108404.1|	down
gene23150	HR-3	HR-0	-3.080565493	6.684611632	2.72E-51	7.44E-49	gi|703107687|ref|XP_010098810.1|	down
gene3970	HR-3	HR-0	3.150839187	5.785086624	5.90E-51	1.59E-48	gi|659115235|ref|XP_008457454.1|	up
gene5948	HR-3	HR-0	-2.887610427	6.171590939	9.30E-50	2.48E-47	gi|645235263|ref|XP_008224185.1|	down
gene26197	HR-3	HR-0	8.929928873	4.126908533	1.36E-49	3.59E-47	gi|470149182|ref|XP_004310120.1|	up
gene28521	HR-3	HR-0	-2.711230054	7.75611712	1.65E-49	4.27E-47	gi|224090403|ref|XP_002308981.1|	down
gene16059	HR-3	HR-0	-3.011767896	6.378852399	4.83E-49	1.24E-46	gi|643717179|gb|KDP28805.1|	down
gene27113	HR-3	HR-0	-5.857555248	4.488807945	5.54E-49	1.40E-46	gi|645224879|ref|XP_008219318.1|	down
gene28752	HR-3	HR-0	-5.463149102	4.970978623	2.12E-48	5.30E-46	gi|645224879|ref|XP_008219318.1|	down
gene17709	HR-3	HR-0	3.764666616	5.4569712	2.54E-48	6.26E-46	gi|645259513|ref|XP_008235397.1|	up
gene860	HR-3	HR-0	2.78359507	6.52391588	2.74E-48	6.65E-46	gi|645236261|ref|XP_008224651.1|	up
Ziziphus_jujuba_newGene_7503	HR-3	HR-0	3.477093865	6.347411442	2.76E-48	6.65E-46	gi|698480630|ref|XP_009787357.1|	up
gene10448	HR-3	HR-0	-5.974653273	4.653344912	7.87E-48	1.87E-45	gi|645224879|ref|XP_008219318.1|	down
gene21764	HR-3	HR-0	5.521641069	4.680124918	1.11E-47	2.60E-45	gi|703131304|ref|XP_010104849.1|	up
gene13096	HR-3	HR-0	-4.871454769	4.528689121	1.50E-47	3.49E-45	gi|658005597|ref|XP_008337948.1|	down
Ziziphus_jujuba_newGene_8905	HR-3	HR-0	-4.952831206	4.950590797	2.16E-47	4.97E-45	gi|595939554|ref|XP_007215760.1|	down
gene22457	HR-3	HR-0	-2.950542149	6.212324886	2.49E-47	5.66E-45	gi|568854326|ref|XP_006480781.1|	down
gene23111	HR-3	HR-0	-3.946871213	5.325268944	5.57E-47	1.25E-44	gi|567918132|ref|XP_006451072.1|	down
gene5096	HR-3	HR-0	-2.660974554	7.941661013	7.41E-47	1.65E-44	gi|227206250|dbj|BAH57180.1|	down
gene24003	HR-3	HR-0	-3.856765883	9.504479024	1.05E-46	2.31E-44	gi|694322983|ref|XP_009352586.1|	down
gene6028	HR-3	HR-0	-4.712374833	5.405458132	2.08E-46	4.52E-44	gi|590563163|ref|XP_007009290.1|	down
gene3508	HR-3	HR-0	-3.127057187	12.11636208	2.28E-46	4.89E-44	gi|470110546|ref|XP_004291541.1|	down
gene14909	HR-3	HR-0	-7.96595949	4.503459172	2.33E-46	4.96E-44	gi|657998598|ref|XP_008391709.1|	down
gene8364	HR-3	HR-0	-3.028334016	5.821775889	3.85E-46	8.11E-44	gi|703147017|ref|XP_010108946.1|	down
gene6326	HR-3	HR-0	-3.496927267	7.648263762	1.30E-45	2.71E-43	gi|488468938|gb|AGL07711.1|	down
gene14294	HR-3	HR-0	-4.775653606	4.770896822	1.83E-45	3.76E-43	gi|631901704|gb|AHZ31602.1|	down
gene13680	HR-3	HR-0	3.107871784	6.953014064	2.00E-45	4.08E-43	gi|645263937|ref|XP_008237459.1|	up
gene33092	HR-3	HR-0	-4.033701434	4.853277513	3.75E-45	7.57E-43	gi|596286791|ref|XP_007225673.1|	down
gene15517	HR-3	HR-0	6.972904399	4.130995801	4.07E-45	8.14E-43	gi|645254790|ref|XP_008233201.1|	up
gene9614	HR-3	HR-0	-4.120798486	8.622569855	3.44E-44	6.81E-42	gi|159149178|gb|ABW91146.1|	down
gene27642	HR-3	HR-0	-2.786600793	6.634712019	5.47E-44	1.07E-41	gi|728837400|gb|KHG16843.1|	down
gene22208	HR-3	HR-0	-5.040700872	5.499592431	6.22E-44	1.21E-41	gi|388515285|gb|AFK45704.1|	down
gene18041	HR-3	HR-0	3.660418032	5.209425594	1.21E-43	2.32E-41	gi|645258885|ref|XP_008235097.1|	up
gene17967	HR-3	HR-0	3.750256898	5.15159046	1.38E-43	2.64E-41	gi|703094568|ref|XP_010095302.1|	up
gene20432	HR-3	HR-0	-6.57522058	5.488318577	1.97E-43	3.72E-41	gi|217384814|gb|ACK43223.1|	down
gene20127	HR-3	HR-0	-2.570953035	9.704692436	2.15E-43	4.02E-41	gi|703113453|ref|XP_010100388.1|	down
gene29808	HR-3	HR-0	-4.94495164	5.14448763	3.33E-43	6.16E-41	gi|502151531|ref|XP_004508486.1|	down
gene27016	HR-3	HR-0	-2.888784201	6.299929142	5.78E-43	1.06E-40	gi|703071045|ref|XP_010088933.1|	down
Ziziphus_jujuba_newGene_8895	HR-3	HR-0	5.214071017	4.416431113	1.07E-42	1.94E-40	NA	up
gene27471	HR-3	HR-0	-3.23966959	6.793124078	1.08E-42	1.94E-40	gi|657942556|ref|XP_008383420.1|	down
gene6714	HR-3	HR-0	-2.639813207	6.61230149	3.37E-42	6.01E-40	gi|703063841|ref|XP_010087054.1|	down
Ziziphus_jujuba_newGene_3604	HR-3	HR-0	4.39346439	6.147697551	9.87E-42	1.75E-39	gi|645265871|ref|XP_008238358.1|	up
gene31593	HR-3	HR-0	2.640254335	9.232761955	1.23E-41	2.16E-39	gi|694395698|ref|XP_009373164.1|	up
gene22013	HR-3	HR-0	-3.049336715	5.878111998	1.58E-41	2.75E-39	gi|694448787|ref|XP_009350195.1|	down
gene3897	HR-3	HR-0	3.513724285	8.320901213	2.48E-41	4.28E-39	gi|703137782|ref|XP_010106553.1|	up
gene21836	HR-3	HR-0	-3.809102658	5.483378711	7.24E-41	1.24E-38	gi|470128717|ref|XP_004300282.1|	down
gene4097	HR-3	HR-0	-2.427817167	9.072318196	1.35E-40	2.29E-38	gi|225435157|ref|XP_002281752.1|	down
gene23602	HR-3	HR-0	2.716337896	6.672810358	2.01E-40	3.37E-38	gi|470137276|ref|XP_004304395.1|	up
gene7812	HR-3	HR-0	-2.560895375	9.782065054	2.35E-40	3.92E-38	gi|703116522|ref|XP_010101150.1|	down
gene25593	HR-3	HR-0	-2.403060643	7.865330487	3.78E-40	6.25E-38	gi|694396464|ref|XP_009373511.1|	down
gene14140	HR-3	HR-0	-2.463406184	6.801469915	5.45E-40	8.94E-38	gi|502148965|ref|XP_004507340.1|	down
gene6705	HR-3	HR-0	-5.554147047	4.781232941	1.31E-39	2.12E-37	gi|703063814|ref|XP_010087047.1|	down
gene17148	HR-3	HR-0	-2.49729635	5.89424603	1.50E-39	2.42E-37	gi|645238854|ref|XP_008225871.1|	down
gene16154	HR-3	HR-0	-2.5454134	7.724396477	6.87E-39	1.10E-36	gi|470102605|ref|XP_004287742.1|	down
gene2890	HR-3	HR-0	5.931012177	4.770973372	9.50E-39	1.51E-36	gi|643735310|gb|KDP41951.1|	up
gene3052	HR-3	HR-0	-2.727977295	6.415553565	9.85E-39	1.55E-36	gi|643729174|gb|KDP37054.1|	down
gene2811	HR-3	HR-0	3.356994111	5.025271964	1.15E-38	1.79E-36	gi|703104712|ref|XP_010098076.1|	up
gene3185	HR-3	HR-0	2.330692912	8.216067952	1.15E-38	1.79E-36	gi|743878377|ref|XP_011035631.1|	up
gene662	HR-3	HR-0	-2.317599351	6.923622357	2.01E-38	3.08E-36	gi|703076881|ref|XP_010090447.1|	down
gene20920	HR-3	HR-0	-2.376297005	11.74868853	2.31E-38	3.52E-36	gi|719968115|ref|XP_010263805.1|	down
gene10699	HR-3	HR-0	-2.772697669	7.54262132	2.56E-38	3.88E-36	gi|590669444|ref|XP_007037775.1|	down
gene21562	HR-3	HR-0	5.845962671	4.063877401	6.56E-38	9.86E-36	gi|694354964|ref|XP_009358598.1|	up
gene7914	HR-3	HR-0	-5.008355069	4.665662295	7.81E-38	1.16E-35	gi|694411493|ref|XP_009334107.1|	down
gene20303	HR-3	HR-0	-4.200247377	5.19720391	9.10E-38	1.35E-35	gi|645229951|ref|XP_008221701.1|	down
gene7836	HR-3	HR-0	-2.310605808	8.165340062	1.04E-37	1.52E-35	gi|449520712|ref|XP_004167377.1|	down
gene15404	HR-3	HR-0	4.116626547	5.724918012	1.28E-37	1.87E-35	gi|566197926|ref|XP_006376937.1|	up
gene19288	HR-3	HR-0	-2.615077452	6.160725621	1.62E-37	2.34E-35	gi|703159366|ref|XP_010112231.1|	down
gene14843	HR-3	HR-0	-2.345616684	7.425661226	1.65E-37	2.37E-35	gi|703130831|ref|XP_010104732.1|	down
gene8066	HR-3	HR-0	-2.456616455	9.401872172	1.73E-37	2.47E-35	gi|703146364|ref|XP_010108776.1|	down
gene26661	HR-3	HR-0	-12.49173884	3.298000661	2.85E-37	4.03E-35	gi|703138334|ref|XP_010106712.1|	down
gene21484	HR-3	HR-0	5.493489368	4.236146496	2.91E-37	4.10E-35	gi|590675224|ref|XP_007039388.1|	up
gene15232	HR-3	HR-0	-2.35931502	7.009099974	5.29E-37	7.39E-35	gi|343466207|gb|AEM42997.1|	down
gene6619	HR-3	HR-0	2.662360857	7.466011936	9.31E-37	1.29E-34	gi|225448425|ref|XP_002270733.1|	up
gene18505	HR-3	HR-0	-3.02387925	6.516844617	1.24E-36	1.71E-34	gi|703097766|ref|XP_010096202.1|	down
gene4620	HR-3	HR-0	-9.296759788	3.18943015	2.11E-36	2.88E-34	gi|703142127|ref|XP_010107680.1|	down
gene5396	HR-3	HR-0	3.18567464	5.653046228	2.25E-36	3.06E-34	gi|645223115|ref|XP_008218475.1|	up
gene18458	HR-3	HR-0	-2.249468016	7.702769362	2.30E-36	3.11E-34	gi|571491391|ref|XP_006591920.1|	down
gene3843	HR-3	HR-0	-3.224747118	6.828490573	3.35E-36	4.49E-34	gi|590602427|ref|XP_007019750.1|	down
gene12174	HR-3	HR-0	-2.394303989	8.594086283	4.98E-36	6.64E-34	gi|703118700|ref|XP_010101665.1|	down
gene13348	HR-3	HR-0	-2.950147215	6.437885989	5.95E-36	7.88E-34	gi|596186983|ref|XP_007223355.1|	down
gene7053	HR-3	HR-0	-2.888504627	10.08097901	6.84E-36	9.00E-34	gi|703079986|ref|XP_010091300.1|	down
gene18972	HR-3	HR-0	-2.360471882	8.141357426	7.44E-36	9.72E-34	gi|643718447|gb|KDP29662.1|	down
gene16388	HR-3	HR-0	2.404406372	10.15420918	9.10E-36	1.18E-33	gi|698567023|ref|XP_009773655.1|	up
gene21491	HR-3	HR-0	-3.861295507	5.25765574	2.29E-35	2.95E-33	gi|703112726|ref|XP_010100194.1|	down
gene33079	HR-3	HR-0	-2.411724004	6.335771359	4.95E-35	6.34E-33	gi|451989264|gb|ADK32333.2|	down
gene32435	HR-3	HR-0	5.815764415	3.640583265	5.46E-35	6.95E-33	gi|470108743|ref|XP_004290668.1|	up
gene6310	HR-3	HR-0	-2.343570587	6.572491541	6.17E-35	7.81E-33	gi|703093775|ref|XP_010095038.1|	down
gene636	HR-3	HR-0	-2.448869798	6.367556513	6.39E-35	8.04E-33	gi|470114741|ref|XP_004293568.1|	down
gene7040	HR-3	HR-0	-2.350749443	5.959729036	8.04E-35	1.00E-32	gi|703136678|ref|XP_010106222.1|	down
gene12932	HR-3	HR-0	-2.291256429	6.524660883	1.10E-34	1.37E-32	gi|76782190|gb|ABA54865.1|	down
gene15614	HR-3	HR-0	-2.24613932	7.167679072	1.11E-34	1.37E-32	gi|659116608|ref|XP_008458161.1|	down
gene16897	HR-3	HR-0	-2.185850657	10.08769739	1.38E-34	1.70E-32	gi|698511618|ref|XP_009800891.1|	down
gene13243	HR-3	HR-0	-3.105022103	5.060502292	2.04E-34	2.49E-32	gi|645225425|ref|XP_008219572.1|	down
gene6287	HR-3	HR-0	-2.194727203	6.862117112	2.80E-34	3.39E-32	gi|657943901|ref|XP_008371417.1|	down
gene17816	HR-3	HR-0	2.4700093	6.276289135	3.24E-34	3.90E-32	gi|224068739|ref|XP_002302813.1|	up
gene31113	HR-3	HR-0	-2.385963439	6.002376006	3.42E-34	4.09E-32	gi|703106879|ref|XP_010098610.1|	down
gene12750	HR-3	HR-0	2.447922383	5.965835798	3.79E-34	4.52E-32	gi|728836585|gb|KHG16028.1|	up
gene3216	HR-3	HR-0	-12.15653486	2.964606118	4.22E-34	4.99E-32	gi|147819070|emb|CAN74125.1|	down
gene9314	HR-3	HR-0	2.600819559	7.176402064	1.06E-33	1.25E-31	gi|590712568|ref|XP_007049415.1|	up
gene15775	HR-3	HR-0	-2.423558711	8.203283254	1.22E-33	1.43E-31	gi|645274185|ref|XP_008242222.1|	down
gene5881	HR-3	HR-0	-2.368990373	6.179806621	2.83E-33	3.29E-31	gi|629085141|gb|KCW51498.1|	down
gene8017	HR-3	HR-0	-2.574819049	6.154443386	2.99E-33	3.45E-31	gi|595974632|ref|XP_007217782.1|	down
gene31774	HR-3	HR-0	3.902141099	4.423375849	3.30E-33	3.79E-31	gi|645275506|ref|XP_008242849.1|	up
gene4667	HR-3	HR-0	-2.125034356	9.315893727	3.86E-33	4.40E-31	gi|643708446|gb|KDP23362.1|	down
gene17673	HR-3	HR-0	-2.197993626	8.089759614	4.25E-33	4.83E-31	gi|703064067|ref|XP_010087111.1|	down
gene574	HR-3	HR-0	-2.954966478	5.673629126	5.74E-33	6.48E-31	gi|703094010|ref|XP_010095115.1|	down
gene3075	HR-3	HR-0	-2.16543033	7.150318716	9.43E-33	1.06E-30	gi|703101574|ref|XP_010097224.1|	down
gene10497	HR-3	HR-0	2.828757922	5.442602277	1.00E-32	1.12E-30	gi|645268475|ref|XP_008239544.1|	up
gene861	HR-3	HR-0	2.301307449	6.126979084	1.41E-32	1.56E-30	gi|703098852|ref|XP_010096496.1|	up
gene12160	HR-3	HR-0	2.317811863	6.319820355	2.69E-32	2.97E-30	gi|703113960|ref|XP_010100516.1|	up
gene17440	HR-3	HR-0	-2.089846634	8.708582364	2.86E-32	3.14E-30	gi|641831248|gb|KDO50313.1|	down
gene12448	HR-3	HR-0	-2.133454684	6.979859071	3.34E-32	3.65E-30	gi|645227971|ref|XP_008220772.1|	down
gene4042	HR-3	HR-0	2.432203817	7.337371093	3.71E-32	4.03E-30	gi|590589469|ref|XP_007016460.1|	up
gene7767	HR-3	HR-0	4.353167597	6.03453043	4.08E-32	4.40E-30	gi|645250341|ref|XP_008231166.1|	up
Ziziphus_jujuba_newGene_6609	HR-3	HR-0	-4.762405492	4.496978838	4.99E-32	5.37E-30	NA	down
gene18014	HR-3	HR-0	-2.150308525	10.02189331	6.58E-32	7.03E-30	gi|590719181|ref|XP_007050984.1|	down
gene31081	HR-3	HR-0	-2.372719327	5.788175785	8.23E-32	8.75E-30	gi|703106879|ref|XP_010098610.1|	down
gene3952	HR-3	HR-0	-2.069343892	7.981856915	9.54E-32	1.01E-29	gi|590588983|ref|XP_007016336.1|	down
gene11621	HR-3	HR-0	-2.147081283	6.716639418	1.19E-31	1.26E-29	gi|645269717|ref|XP_008240126.1|	down
gene13799	HR-3	HR-0	-2.782851624	5.285475188	1.28E-31	1.34E-29	gi|645264015|ref|XP_008237496.1|	down
gene4316	HR-3	HR-0	2.251867979	6.328604778	1.40E-31	1.46E-29	gi|595830216|ref|XP_007206026.1|	up
gene27868	HR-3	HR-0	-2.822987494	5.447895936	1.62E-31	1.68E-29	gi|703071045|ref|XP_010088933.1|	down
gene10139	HR-3	HR-0	-2.65334526	6.261025604	3.14E-31	3.23E-29	gi|224059600|ref|XP_002299927.1|	down
gene21486	HR-3	HR-0	2.636309574	7.458809049	3.17E-31	3.25E-29	gi|470147949|ref|XP_004309539.1|	up
gene13545	HR-3	HR-0	11.92097289	2.736328557	6.29E-31	6.42E-29	gi|694407171|ref|XP_009378340.1|	up
gene6440	HR-3	HR-0	-2.335479751	6.602796022	1.07E-30	1.09E-28	gi|729424607|ref|XP_010558749.1|	down
gene18444	HR-3	HR-0	-2.122393518	12.43994115	1.18E-30	1.19E-28	gi|643715701|gb|KDP27642.1|	down
gene3827	HR-3	HR-0	-3.213138508	7.171604893	1.99E-30	1.99E-28	gi|567864738|ref|XP_006425018.1|	down
gene15799	HR-3	HR-0	2.067061958	8.137346015	2.21E-30	2.21E-28	gi|595802986|ref|XP_007201943.1|	up
gene30817	HR-3	HR-0	3.348809506	4.895645819	2.24E-30	2.22E-28	gi|595792365|ref|XP_007199931.1|	up
gene24341	HR-3	HR-0	-8.325472908	3.127595667	2.36E-30	2.33E-28	gi|590661029|ref|XP_007035561.1|	down
gene3023	HR-3	HR-0	-3.329238126	5.179657156	2.55E-30	2.51E-28	gi|703117335|ref|XP_010101355.1|	down
gene2674	HR-3	HR-0	-2.215673823	6.198570564	3.48E-30	3.41E-28	gi|702383274|ref|XP_010064035.1|	down
gene15130	HR-3	HR-0	-3.742801537	4.523524033	5.04E-30	4.92E-28	gi|225432636|ref|XP_002278244.1|	down
gene2624	HR-3	HR-0	-2.221099673	6.751465723	7.47E-30	7.25E-28	gi|470140002|ref|XP_004305734.1|	down
gene12102	HR-3	HR-0	-2.006192225	7.997087333	7.99E-30	7.69E-28	gi|645227676|ref|XP_008220631.1|	down
gene19300	HR-3	HR-0	-2.613093702	5.527341729	8.01E-30	7.69E-28	gi|703159366|ref|XP_010112231.1|	down
gene20223	HR-3	HR-0	-2.039545506	11.0850219	8.95E-30	8.56E-28	gi|225425563|ref|XP_002265947.1|	down
gene25005	HR-3	HR-0	-2.360321307	6.8844511	1.08E-29	1.03E-27	gi|645262451|ref|XP_008236768.1|	down
gene3768	HR-3	HR-0	-2.038969678	8.253804144	1.85E-29	1.75E-27	gi|747075308|ref|XP_011084683.1|	down
gene21813	HR-3	HR-0	-2.18072279	6.619588898	2.02E-29	1.91E-27	gi|566160686|ref|XP_006385389.1|	down
gene7677	HR-3	HR-0	-4.888924331	3.928187306	2.03E-29	1.91E-27	gi|657951163|ref|XP_008351440.1|	down
gene23643	HR-3	HR-0	-2.147257785	6.30418997	2.28E-29	2.13E-27	gi|645271261|ref|XP_008240829.1|	down
gene5016	HR-3	HR-0	2.117973915	6.097919019	2.60E-29	2.42E-27	gi|645222359|ref|XP_008246552.1|	up
gene15010	HR-3	HR-0	-2.180432372	5.98706338	2.87E-29	2.65E-27	gi|731417735|ref|XP_010660408.1|	down
gene13458	HR-3	HR-0	-2.12626671	5.933046893	3.41E-29	3.14E-27	gi|703063088|ref|XP_010086879.1|	down
gene29334	HR-3	HR-0	-2.011707911	6.731284599	4.31E-29	3.96E-27	gi|645248531|ref|XP_008230340.1|	down
gene3022	HR-3	HR-0	-3.082020834	5.288397365	5.03E-29	4.59E-27	gi|703117326|ref|XP_010101353.1|	down
gene20510	HR-3	HR-0	-3.003195856	5.292671317	6.35E-29	5.77E-27	gi|645229745|ref|XP_008221604.1|	down
gene9866	HR-3	HR-0	3.486818197	4.593500316	9.07E-29	8.21E-27	gi|703080627|ref|XP_010091472.1|	up
gene21598	HR-3	HR-0	3.381462048	5.144507307	9.74E-29	8.74E-27	gi|672148349|ref|XP_008797179.1|	up
gene10789	HR-3	HR-0	-2.835340753	5.249528839	9.75E-29	8.74E-27	gi|645280010|ref|XP_008244993.1|	down
gene26888	HR-3	HR-0	-2.079512241	8.206542434	1.35E-28	1.21E-26	gi|703129120|ref|XP_010104288.1|	down
gene23606	HR-3	HR-0	2.147698865	11.27795042	1.76E-28	1.57E-26	gi|703122283|ref|XP_010102539.1|	up
gene25483	HR-3	HR-0	-1.97255825	6.886718103	2.41E-28	2.14E-26	gi|645228303|ref|XP_008220932.1|	down
gene7209	HR-3	HR-0	-2.211085629	8.564968039	3.05E-28	2.69E-26	gi|567858482|ref|XP_006421924.1|	down
gene14682	HR-3	HR-0	-2.052691858	7.979738702	3.19E-28	2.79E-26	NA	down
gene2328	HR-3	HR-0	1.981881843	10.11832309	3.40E-28	2.97E-26	gi|593258825|ref|XP_007132953.1|	up
gene15619	HR-3	HR-0	-2.862784411	4.977183174	3.68E-28	3.20E-26	gi|645239684|ref|XP_008226246.1|	down
gene17455	HR-3	HR-0	-2.415257237	6.676585214	3.92E-28	3.39E-26	gi|702388199|ref|XP_010065204.1|	down
gene24398	HR-3	HR-0	-4.892334664	3.642040671	4.30E-28	3.70E-26	gi|631901704|gb|AHZ31602.1|	down
gene15870	HR-3	HR-0	2.087097157	6.360298996	5.11E-28	4.38E-26	gi|645274608|ref|XP_008242418.1|	up
gene10053	HR-3	HR-0	2.06784874	9.318649742	6.50E-28	5.56E-26	gi|694327724|ref|XP_009354716.1|	up
gene4758	HR-3	HR-0	-4.207809135	4.017514466	8.22E-28	6.99E-26	gi|596295482|ref|XP_007227011.1|	down
gene15591	HR-3	HR-0	2.028861366	6.264356278	1.19E-27	1.01E-25	gi|596000256|ref|XP_007218055.1|	up
gene17637	HR-3	HR-0	-2.039857957	9.230636272	1.25E-27	1.05E-25	gi|356536733|ref|XP_003536890.1|	down
gene11898	HR-3	HR-0	-2.053561532	6.525307454	1.40E-27	1.17E-25	gi|568848625|ref|XP_006478102.1|	down
gene11775	HR-3	HR-0	-2.496587377	5.836964975	1.64E-27	1.37E-25	gi|658002039|ref|XP_008393492.1|	down
gene1232	HR-3	HR-0	-2.01666797	10.19154182	1.90E-27	1.59E-25	gi|568826153|ref|XP_006467438.1|	down
gene15167	HR-3	HR-0	-1.970155336	10.5797959	2.03E-27	1.68E-25	gi|645232792|ref|XP_008223033.1|	down
gene14421	HR-3	HR-0	2.720604888	5.27223582	2.05E-27	1.69E-25	gi|645232384|ref|XP_008222839.1|	up
gene24395	HR-3	HR-0	-4.283268615	3.968610159	2.47E-27	2.03E-25	gi|631901704|gb|AHZ31602.1|	down
gene15155	HR-3	HR-0	-2.726264357	7.37223346	3.00E-27	2.45E-25	gi|641856074|gb|KDO74854.1|	down
gene12744	HR-3	HR-0	-2.01528871	5.922709645	3.06E-27	2.50E-25	gi|703133801|ref|XP_010105478.1|	down
gene24378	HR-3	HR-0	2.842992206	5.303730333	3.74E-27	3.04E-25	gi|596278777|ref|XP_007225208.1|	up
gene2435	HR-3	HR-0	-2.36144799	6.110833444	4.03E-27	3.26E-25	gi|470148545|ref|XP_004309817.1|	down
gene5876	HR-3	HR-0	-2.052016054	6.440714477	4.09E-27	3.29E-25	gi|629085141|gb|KCW51498.1|	down
gene866	HR-3	HR-0	-2.064315802	6.997568472	4.83E-27	3.87E-25	gi|643717590|gb|KDP29033.1|	down
gene16985	HR-3	HR-0	-1.913680374	7.89804398	6.30E-27	5.04E-25	gi|703065939|ref|XP_010087582.1|	down
gene3083	HR-3	HR-0	2.982882986	5.353396882	7.07E-27	5.63E-25	gi|694378358|ref|XP_009365421.1|	up
gene336	HR-3	HR-0	2.034266283	6.286807072	8.22E-27	6.52E-25	gi|645250702|ref|XP_008231332.1|	up
gene22031	HR-3	HR-0	-4.615588605	3.88202589	8.53E-27	6.74E-25	gi|590629033|ref|XP_007026877.1|	down
gene4522	HR-3	HR-0	2.030633524	6.955765578	8.84E-27	6.96E-25	gi|645215606|ref|XP_008240294.1|	up
gene25406	HR-3	HR-0	-2.562495914	7.195156002	8.93E-27	7.00E-25	gi|595850789|ref|XP_007209990.1|	down
gene610	HR-3	HR-0	-3.178303271	9.946573921	1.08E-26	8.41E-25	gi|659078310|ref|XP_008439659.1|	down
gene9110	HR-3	HR-0	-1.93632453	6.690496704	1.27E-26	9.90E-25	gi|470136221|ref|XP_004303895.1|	down
gene16384	HR-3	HR-0	2.644588542	5.569400682	1.33E-26	1.03E-24	gi|703100839|ref|XP_010097025.1|	up
Ziziphus_jujuba_newGene_6746	HR-3	HR-0	-1.988336399	5.920237446	1.72E-26	1.33E-24	gi|743823282|ref|XP_011021917.1|	down
gene12805	HR-3	HR-0	2.344638645	6.135115876	2.26E-26	1.74E-24	gi|645227267|ref|XP_008220435.1|	up
gene16151	HR-3	HR-0	-7.056347451	3.682475511	2.32E-26	1.77E-24	gi|694434911|ref|XP_009344657.1|	down
gene29548	HR-3	HR-0	-2.19106228	5.757001551	2.49E-26	1.90E-24	gi|703152167|ref|XP_010110310.1|	down
gene14375	HR-3	HR-0	-2.015047648	6.459218812	2.93E-26	2.23E-24	gi|596171100|ref|XP_007223132.1|	down
gene16614	HR-3	HR-0	-1.870142081	8.998849043	3.00E-26	2.27E-24	gi|5902708|sp|O81360.1|ABA2_PRUAR	down
gene16641	HR-3	HR-0	2.284103236	5.855983456	3.25E-26	2.45E-24	gi|645272908|ref|XP_008241620.1|	up
gene7375	HR-3	HR-0	-2.838158636	5.100733954	3.92E-26	2.95E-24	gi|703118988|ref|XP_010101743.1|	down
gene18086	HR-3	HR-0	-1.868365457	8.244078203	4.16E-26	3.12E-24	gi|645258741|ref|XP_008235026.1|	down
gene32894	HR-3	HR-0	1.886021853	7.231712936	4.31E-26	3.21E-24	gi|297746508|emb|CBI16564.3|	up
gene7417	HR-3	HR-0	-2.862774708	4.847540553	4.49E-26	3.34E-24	gi|643706106|gb|KDP22238.1|	down
gene3239	HR-3	HR-0	-1.922281931	9.353057271	4.65E-26	3.44E-24	gi|703120092|ref|XP_010102022.1|	down
gene9268	HR-3	HR-0	-2.98062774	4.782807731	6.42E-26	4.74E-24	gi|703096314|ref|XP_010095810.1|	down
gene13986	HR-3	HR-0	2.257058489	5.889172869	7.82E-26	5.75E-24	gi|645232276|ref|XP_008222791.1|	up
gene26311	HR-3	HR-0	-1.888147585	7.271539179	9.23E-26	6.76E-24	gi|595962559|ref|XP_007216984.1|	down
gene2133	HR-3	HR-0	-2.375376638	10.27937969	1.09E-25	7.91E-24	gi|225461315|ref|XP_002284493.1|	down
gene24561	HR-3	HR-0	-3.056222951	5.007076375	1.09E-25	7.91E-24	gi|590722535|ref|XP_007051922.1|	down
gene7681	HR-3	HR-0	-1.848415772	7.668408244	1.17E-25	8.47E-24	gi|604303560|gb|EYU23006.1|	down
gene26289	HR-3	HR-0	-2.758990517	6.664811974	1.37E-25	9.88E-24	gi|595962559|ref|XP_007216984.1|	down
gene21778	HR-3	HR-0	-2.002597288	6.111519261	1.41E-25	1.01E-23	gi|703131174|ref|XP_010104817.1|	down
gene3909	HR-3	HR-0	2.260789494	6.419532263	1.42E-25	1.01E-23	gi|351721881|ref|NP_001235177.1|	up
Ziziphus_jujuba_newGene_9075	HR-3	HR-0	-3.685025892	4.973566197	1.81E-25	1.29E-23	NA	down
gene12349	HR-3	HR-0	1.967555389	6.4790475	1.86E-25	1.32E-23	gi|225429556|ref|XP_002279783.1|	up
gene23572	HR-3	HR-0	-1.893990431	8.189952908	1.89E-25	1.34E-23	gi|512127094|gb|AGN95841.1|	down
gene4221	HR-3	HR-0	-3.492750475	5.200014934	2.12E-25	1.49E-23	gi|590589779|ref|XP_007016547.1|	down
gene4227	HR-3	HR-0	-2.006795609	7.692350466	2.14E-25	1.51E-23	gi|393715842|dbj|BAM28755.1|	down
gene9823	HR-3	HR-0	1.943579829	7.029015741	2.24E-25	1.57E-23	gi|703126024|ref|XP_010103457.1|	up
gene21592	HR-3	HR-0	2.700056101	5.128505878	2.39E-25	1.67E-23	gi|645267161|ref|XP_008238942.1|	up
gene23831	HR-3	HR-0	3.729264612	4.444583669	2.64E-25	1.84E-23	gi|470142369|ref|XP_004306883.1|	up
Ziziphus_jujuba_newGene_4529	HR-3	HR-0	-11.51138881	2.323601584	2.70E-25	1.88E-23	gi|590603690|ref|XP_007020070.1|	down
gene7863	HR-3	HR-0	6.992472107	2.961352279	3.11E-25	2.15E-23	gi|694392514|ref|XP_009371729.1|	up
gene11136	HR-3	HR-0	-1.812488953	7.704051614	3.17E-25	2.18E-23	gi|595859173|ref|XP_007210898.1|	down
gene27867	HR-3	HR-0	-8.782287351	3.034059583	3.68E-25	2.53E-23	gi|571488292|ref|XP_003537885.2|	down
gene31283	HR-3	HR-0	2.248002772	8.200958212	4.82E-25	3.30E-23	gi|728827104|gb|KHG07039.1|	up
gene16429	HR-3	HR-0	2.735040261	4.876689417	5.92E-25	4.04E-23	gi|703164019|ref|XP_010113494.1|	up
gene30886	HR-3	HR-0	2.170373376	9.637864629	6.01E-25	4.07E-23	gi|645250656|ref|XP_008231312.1|	up
gene16141	HR-3	HR-0	-1.852879586	10.21034893	6.01E-25	4.07E-23	gi|255557841|ref|XP_002519950.1|	down
gene1541	HR-3	HR-0	1.921981895	8.031729667	6.12E-25	4.13E-23	gi|302143818|emb|CBI22679.3|	up
gene22338	HR-3	HR-0	-1.96939117	6.45755657	1.03E-24	6.92E-23	gi|703082744|ref|XP_010092032.1|	down
gene23093	HR-3	HR-0	-1.865358613	6.537235961	1.06E-24	7.14E-23	gi|703124442|ref|XP_010103050.1|	down
gene15757	HR-3	HR-0	-2.93468335	4.664856209	1.36E-24	9.10E-23	gi|703070871|ref|XP_010088891.1|	down
gene28045	HR-3	HR-0	1.855404184	7.433984215	1.58E-24	1.05E-22	gi|657979587|ref|XP_008381762.1|	up
gene19754	HR-3	HR-0	-1.834371374	7.619656909	1.62E-24	1.08E-22	gi|703148271|ref|XP_010109302.1|	down
gene11822	HR-3	HR-0	-2.174154062	6.103606786	2.03E-24	1.35E-22	gi|2213877|gb|AAB61597.1|	down
gene15774	HR-3	HR-0	-2.794562889	5.737287877	2.28E-24	1.50E-22	gi|470102375|ref|XP_004287630.1|	down
gene6399	HR-3	HR-0	-2.25391543	5.552708369	2.46E-24	1.62E-22	gi|590564464|ref|XP_007009666.1|	down
gene3307	HR-3	HR-0	-1.800507391	7.162652274	2.58E-24	1.69E-22	gi|657986612|ref|XP_008385441.1|	down
gene13161	HR-3	HR-0	4.020485848	4.142196898	2.70E-24	1.77E-22	gi|645225473|ref|XP_008219596.1|	up
gene21879	HR-3	HR-0	-1.824916083	8.468454952	2.81E-24	1.83E-22	gi|694404352|ref|XP_009377058.1|	down
gene3587	HR-3	HR-0	-1.874035577	6.587021217	2.91E-24	1.89E-22	gi|595824935|ref|XP_007205322.1|	down
Ziziphus_jujuba_newGene_3825	HR-3	HR-0	3.232805196	4.615659451	2.95E-24	1.91E-22	gi|297736922|emb|CBI26123.3|	up
gene24151	HR-3	HR-0	-1.844787755	6.914177266	3.23E-24	2.09E-22	gi|596044618|ref|XP_007220200.1|	down
gene23226	HR-3	HR-0	1.775130314	7.567046295	3.42E-24	2.20E-22	gi|645274885|ref|XP_008242551.1|	up
gene28966	HR-3	HR-0	-1.921394706	10.16164398	4.17E-24	2.67E-22	gi|255557841|ref|XP_002519950.1|	down
gene1587	HR-3	HR-0	2.100596218	6.983781213	4.26E-24	2.72E-22	gi|645239143|ref|XP_008225999.1|	up
gene27405	HR-3	HR-0	-1.787055316	8.811934125	4.65E-24	2.96E-22	gi|255555789|ref|XP_002518930.1|	down
gene17121	HR-3	HR-0	-7.023314332	3.175553806	5.72E-24	3.63E-22	gi|731397548|ref|XP_010652912.1|	down
gene13721	HR-3	HR-0	3.44145354	4.706509545	5.78E-24	3.66E-22	gi|71793966|emb|CAJ21172.1|	up
gene96	HR-3	HR-0	-2.073567389	5.634781871	5.97E-24	3.77E-22	gi|703085181|ref|XP_010092669.1|	down
Ziziphus_jujuba_newGene_3329	HR-3	HR-0	-1.812253506	8.161844529	6.05E-24	3.80E-22	NA	down
gene23128	HR-3	HR-0	2.278574053	5.743237513	6.31E-24	3.95E-22	gi|225445278|ref|XP_002284605.1|	up
gene12184	HR-3	HR-0	1.932804474	5.895010543	6.62E-24	4.13E-22	gi|255538222|ref|XP_002510176.1|	up
gene1278	HR-3	HR-0	-1.796539035	10.57370143	7.31E-24	4.55E-22	gi|728850267|gb|KHG29710.1|	down
gene21306	HR-3	HR-0	-2.1428961	5.654655359	7.99E-24	4.96E-22	gi|694399817|ref|XP_009375016.1|	down
gene20371	HR-3	HR-0	1.901008283	6.233492453	8.59E-24	5.32E-22	gi|596168928|ref|XP_007223043.1|	up
gene27347	HR-3	HR-0	-1.840426568	9.387402026	1.08E-23	6.64E-22	gi|703086526|ref|XP_010093027.1|	down
gene12793	HR-3	HR-0	2.150653462	6.793621683	1.11E-23	6.84E-22	gi|568836651|ref|XP_006472350.1|	up
gene28367	HR-3	HR-0	-2.245358726	5.466857678	1.23E-23	7.53E-22	gi|657954418|ref|XP_008367734.1|	down
gene23600	HR-3	HR-0	4.789610284	3.681753151	1.29E-23	7.87E-22	gi|703133695|ref|XP_010105454.1|	up
gene14291	HR-3	HR-0	-3.544441179	4.299146236	1.30E-23	7.94E-22	gi|631901704|gb|AHZ31602.1|	down
gene16501	HR-3	HR-0	-6.208857835	3.184871325	1.32E-23	7.99E-22	gi|703163671|ref|XP_010113410.1|	down
gene10367	HR-3	HR-0	3.43452764	4.285273084	1.40E-23	8.51E-22	gi|645268475|ref|XP_008239544.1|	up
gene1182	HR-3	HR-0	2.304555196	5.626658827	1.56E-23	9.39E-22	gi|470118350|ref|XP_004295294.1|	up
gene8137	HR-3	HR-0	2.501767409	6.240644685	1.83E-23	1.10E-21	gi|595973246|ref|XP_007217698.1|	up
gene12964	HR-3	HR-0	-1.786003154	9.029378539	2.69E-23	1.62E-21	gi|694372604|ref|XP_009363612.1|	down
gene9021	HR-3	HR-0	-1.86298852	8.252782648	2.77E-23	1.66E-21	gi|703115490|ref|XP_010100905.1|	down
gene14836	HR-3	HR-0	-1.851555635	8.716442525	3.24E-23	1.93E-21	gi|703130887|ref|XP_010104745.1|	down
gene425	HR-3	HR-0	-1.844444625	6.872059229	3.57E-23	2.13E-21	gi|645237632|ref|XP_008225296.1|	down
gene4829	HR-3	HR-0	4.42699302	3.899554668	3.66E-23	2.17E-21	gi|720011719|ref|XP_010259649.1|	up
gene7050	HR-3	HR-0	-11.193855	2.008597042	3.69E-23	2.18E-21	gi|703079986|ref|XP_010091300.1|	down
gene28637	HR-3	HR-0	3.210162585	6.086157752	4.28E-23	2.52E-21	gi|595973246|ref|XP_007217698.1|	up
gene8693	HR-3	HR-0	-2.116297274	6.46119673	4.58E-23	2.69E-21	gi|645249781|ref|XP_008230900.1|	down
gene4580	HR-3	HR-0	6.115532508	3.776762716	4.58E-23	2.69E-21	gi|595826015|ref|XP_007205502.1|	up
gene2480	HR-3	HR-0	11.17345992	1.998486836	5.58E-23	3.26E-21	gi|703130463|ref|XP_010104614.1|	up
gene3180	HR-3	HR-0	-4.628685358	3.645785287	5.97E-23	3.48E-21	gi|590618058|ref|XP_007023953.1|	down
gene1168	HR-3	HR-0	-4.8191989	3.741455899	6.06E-23	3.52E-21	gi|590580096|ref|XP_007013974.1|	down
gene10611	HR-3	HR-0	-1.94222985	5.983887608	6.81E-23	3.95E-21	gi|641850568|gb|KDO69440.1|	down
gene8564	HR-3	HR-0	2.562785455	4.923043589	6.87E-23	3.97E-21	gi|703087635|ref|XP_010093324.1|	up
gene17987	HR-3	HR-0	-2.701605518	5.30158333	6.92E-23	3.99E-21	gi|590719399|ref|XP_007051042.1|	down
gene24605	HR-3	HR-0	-2.465696255	7.359492167	7.13E-23	4.09E-21	gi|727458510|ref|XP_010511120.1|	down
gene20001	HR-3	HR-0	-6.478670847	8.407004048	7.14E-23	4.09E-21	gi|225424556|ref|XP_002285325.1|	down
Ziziphus_jujuba_newGene_7340	HR-3	HR-0	-3.230745187	4.421825308	7.41E-23	4.23E-21	NA	down
gene16247	HR-3	HR-0	-1.972354474	6.7519199	7.42E-23	4.23E-21	gi|395760140|gb|AFN70721.1|	down
gene21292	HR-3	HR-0	1.739774894	7.286794331	8.29E-23	4.71E-21	gi|694399765|ref|XP_009374991.1|	up
gene23491	HR-3	HR-0	4.745585288	3.419420595	8.38E-23	4.75E-21	gi|734404751|gb|KHN33163.1|	up
gene5754	HR-3	HR-0	-1.804865507	8.90768117	8.81E-23	4.97E-21	gi|657983031|ref|XP_008383583.1|	down
gene11184	HR-3	HR-0	-1.931435292	7.190736976	9.02E-23	5.08E-21	gi|566196972|ref|XP_006376751.1|	down
gene15036	HR-3	HR-0	3.398894219	4.242352123	1.01E-22	5.67E-21	gi|703084222|ref|XP_010092416.1|	up
gene22488	HR-3	HR-0	-3.700174742	4.059059193	1.02E-22	5.72E-21	gi|590622840|ref|XP_007025158.1|	down
gene24427	HR-3	HR-0	-1.71960426	8.952085985	1.03E-22	5.73E-21	gi|641827078|gb|KDO46278.1|	down
gene16032	HR-3	HR-0	-4.079509176	4.466677739	1.07E-22	5.96E-21	gi|703070871|ref|XP_010088891.1|	down
gene4745	HR-3	HR-0	-2.487448937	5.738971609	1.12E-22	6.23E-21	gi|743858456|ref|XP_011030464.1|	down
gene3669	HR-3	HR-0	-2.20299193	5.551587316	1.23E-22	6.82E-21	gi|703077770|ref|XP_010090676.1|	down
gene6892	HR-3	HR-0	1.816723708	7.015147722	1.29E-22	7.14E-21	gi|470103051|ref|XP_004287959.1|	up
gene25603	HR-3	HR-0	-3.685454623	4.083131009	1.32E-22	7.26E-21	gi|703121199|ref|XP_010102270.1|	down
gene18349	HR-3	HR-0	2.366820905	5.39490772	1.40E-22	7.70E-21	gi|645263440|ref|XP_008237237.1|	up
gene26092	HR-3	HR-0	-2.681114564	5.379736923	1.44E-22	7.88E-21	gi|2213877|gb|AAB61597.1|	down
gene18565	HR-3	HR-0	1.729842167	7.14125348	1.47E-22	8.01E-21	gi|596286241|ref|XP_007225585.1|	up
gene3935	HR-3	HR-0	4.196068813	4.726994212	1.48E-22	8.08E-21	gi|502142727|ref|XP_004505085.1|	up
gene3851	HR-3	HR-0	4.413003339	4.116713557	1.64E-22	8.92E-21	gi|645216527|ref|XP_008221590.1|	up
gene17267	HR-3	HR-0	-1.809751793	6.339198579	1.82E-22	9.85E-21	gi|658015043|ref|XP_008342852.1|	down
gene3207	HR-3	HR-0	1.877230791	6.219482555	1.91E-22	1.03E-20	gi|703074443|ref|XP_010089820.1|	up
gene12386	HR-3	HR-0	-4.048262054	3.801349635	2.09E-22	1.13E-20	gi|478784188|gb|AGJ70142.1|	down
Ziziphus_jujuba_newGene_7163	HR-3	HR-0	8.36486328	2.46481626	2.25E-22	1.21E-20	gi|645258025|ref|XP_008234690.1|	up
Ziziphus_jujuba_newGene_6747	HR-3	HR-0	-1.944722425	6.027494377	2.33E-22	1.25E-20	gi|658015242|ref|XP_008342954.1|	down
gene8834	HR-3	HR-0	-1.732823036	6.769251378	2.38E-22	1.27E-20	gi|568857066|ref|XP_006482091.1|	down
gene18594	HR-3	HR-0	1.879568002	6.856648741	2.84E-22	1.51E-20	gi|645232940|ref|XP_008223100.1|	up
gene3298	HR-3	HR-0	-2.546671696	5.175474438	3.07E-22	1.63E-20	gi|470120369|ref|XP_004296276.1|	down
gene15061	HR-3	HR-0	-2.436521993	5.206108576	3.11E-22	1.65E-20	gi|449432666|ref|XP_004134120.1|	down
gene5355	HR-3	HR-0	-1.700847839	9.872183188	3.17E-22	1.67E-20	gi|703154935|ref|XP_010111072.1|	down
gene4452	HR-3	HR-0	-1.728407836	8.024895078	3.18E-22	1.68E-20	gi|225434528|ref|XP_002276394.1|	down
gene4671	HR-3	HR-0	1.843861283	6.253453144	3.19E-22	1.68E-20	gi|657957741|ref|XP_008370372.1|	up
gene20912	HR-3	HR-0	-1.850058266	6.878574842	3.30E-22	1.73E-20	gi|269854053|gb|ACZ51240.1|	down
gene5063	HR-3	HR-0	-2.11668953	5.475553847	3.38E-22	1.77E-20	gi|703121302|ref|XP_010102294.1|	down
gene23633	HR-3	HR-0	-2.819149863	4.919526749	3.66E-22	1.91E-20	gi|643729517|gb|KDP37349.1|	down
gene7018	HR-3	HR-0	-5.749655877	3.0042642	3.87E-22	2.02E-20	gi|645239614|ref|XP_008226211.1|	down
gene4225	HR-3	HR-0	-1.740545365	8.36461584	4.42E-22	2.30E-20	gi|393715842|dbj|BAM28755.1|	down
gene24099	HR-3	HR-0	-3.756094152	4.034972275	4.98E-22	2.58E-20	gi|703115174|ref|XP_010100834.1|	down
gene18256	HR-3	HR-0	2.963212386	4.642130332	5.61E-22	2.90E-20	gi|502178676|ref|XP_004516310.1|	up
gene17986	HR-3	HR-0	4.042230589	3.680210619	5.75E-22	2.96E-20	gi|643716593|gb|KDP28219.1|	up
gene6686	HR-3	HR-0	-1.89483472	5.963148992	6.32E-22	3.25E-20	gi|703063758|ref|XP_010087034.1|	down
gene22002	HR-3	HR-0	-1.937868137	6.485324833	7.18E-22	3.68E-20	gi|703140808|ref|XP_010107323.1|	down
gene6976	HR-3	HR-0	-2.346245412	5.569178062	7.52E-22	3.85E-20	gi|645257280|ref|XP_008234341.1|	down
gene12163	HR-3	HR-0	-2.721863307	4.868444856	7.71E-22	3.92E-20	gi|225424764|ref|XP_002268394.1|	down
gene25665	HR-3	HR-0	1.794630168	7.321678144	7.71E-22	3.92E-20	gi|645220057|ref|XP_008238525.1|	up
gene24225	HR-3	HR-0	-1.686188017	8.333127488	7.99E-22	4.06E-20	gi|595817822|ref|XP_007204266.1|	down
gene11408	HR-3	HR-0	1.837921213	6.446636219	9.89E-22	5.01E-20	gi|703135252|ref|XP_010105828.1|	up
gene3003	HR-3	HR-0	2.190215109	5.301170456	1.02E-21	5.14E-20	gi|470110636|ref|XP_004291582.1|	up
gene12247	HR-3	HR-0	-1.908459106	5.806128333	1.02E-21	5.16E-20	gi|596137978|ref|XP_007222372.1|	down
gene9897	HR-3	HR-0	1.800848524	6.96299015	1.04E-21	5.24E-20	gi|703088601|ref|XP_010093575.1|	up
gene26202	HR-3	HR-0	2.32770969	5.247033415	1.16E-21	5.83E-20	gi|702444000|ref|XP_010024193.1|	up
gene12795	HR-3	HR-0	1.727121067	7.767129059	1.40E-21	7.01E-20	gi|567882255|ref|XP_006433686.1|	up
gene22251	HR-3	HR-0	-2.400450762	5.084475544	1.41E-21	7.04E-20	gi|566171877|ref|XP_002307351.2|	down
gene3120	HR-3	HR-0	1.632382079	8.562266021	1.51E-21	7.53E-20	gi|702484656|ref|XP_010034032.1|	up
gene27697	HR-3	HR-0	-2.396842143	5.903262732	1.89E-21	9.36E-20	gi|743858456|ref|XP_011030464.1|	down
gene30698	HR-3	HR-0	-1.83468514	7.673198046	2.92E-21	1.45E-19	gi|643726546|gb|KDP35226.1|	down
gene293	HR-3	HR-0	-1.841894809	5.9409234	2.99E-21	1.47E-19	gi|429326396|gb|AFZ78538.1|	down
gene13154	HR-3	HR-0	-4.578837833	3.74773017	3.16E-21	1.56E-19	gi|645256337|ref|XP_008233905.1|	down
gene10633	HR-3	HR-0	-5.418595725	3.92046999	3.45E-21	1.69E-19	gi|703123867|ref|XP_010102919.1|	down
gene29285	HR-3	HR-0	1.869237781	6.818276869	3.79E-21	1.86E-19	gi|595841423|ref|XP_007208206.1|	up
gene2343	HR-3	HR-0	1.774252095	6.645202492	4.70E-21	2.30E-19	gi|645240964|ref|XP_008226848.1|	up
gene29143	HR-3	HR-0	5.091849832	3.342557427	4.85E-21	2.36E-19	gi|595852448|ref|XP_007210313.1|	up
gene32566	HR-3	HR-0	-1.737686413	10.16453865	4.85E-21	2.36E-19	gi|590680363|ref|XP_007040842.1|	down
gene15227	HR-3	HR-0	1.976485942	6.430472876	4.93E-21	2.39E-19	gi|596128661|ref|XP_007222121.1|	up
gene6038	HR-3	HR-0	-5.530361762	3.699258305	5.36E-21	2.59E-19	gi|703126187|ref|XP_010103507.1|	down
gene24024	HR-3	HR-0	2.006466575	5.807038284	5.73E-21	2.77E-19	gi|567918630|ref|XP_006451321.1|	up
gene13240	HR-3	HR-0	3.162578794	4.524255253	5.93E-21	2.85E-19	gi|645225423|ref|XP_008219571.1|	up
gene13115	HR-3	HR-0	1.902445576	5.937386084	6.01E-21	2.89E-19	gi|703135527|ref|XP_010105894.1|	up
gene29543	HR-3	HR-0	5.876537426	3.932721658	6.19E-21	2.97E-19	gi|641850840|gb|KDO69712.1|	up
gene2565	HR-3	HR-0	-1.691304382	9.723965834	6.28E-21	3.00E-19	gi|239937658|gb|ACS35626.1|	down
gene22819	HR-3	HR-0	2.112633764	6.522438372	6.92E-21	3.30E-19	gi|596141787|ref|XP_007222488.1|	up
gene20791	HR-3	HR-0	-3.547339959	4.182057495	6.93E-21	3.30E-19	gi|596198268|ref|XP_007223651.1|	down
gene2127	HR-3	HR-0	-1.691225876	6.803033937	7.11E-21	3.38E-19	gi|703119103|ref|XP_010101777.1|	down
gene30442	HR-3	HR-0	-2.322756036	5.04383275	7.15E-21	3.39E-19	gi|449443830|ref|XP_004139679.1|	down
gene19048	HR-3	HR-0	2.253602901	5.486327823	8.19E-21	3.87E-19	gi|703070055|ref|XP_010088681.1|	up
gene18247	HR-3	HR-0	-1.960255815	5.658557792	8.20E-21	3.87E-19	gi|470112302|ref|XP_004292375.1|	down
gene2807	HR-3	HR-0	-1.626559835	9.753947411	8.24E-21	3.87E-19	gi|658014706|ref|XP_008342677.1|	down
gene2754	HR-3	HR-0	-1.754288915	6.001451138	9.13E-21	4.28E-19	gi|157313304|gb|ABV32545.1|	down
gene9047	HR-3	HR-0	-2.22572785	5.358897393	9.23E-21	4.32E-19	gi|694413594|ref|XP_009335053.1|	down
gene2740	HR-3	HR-0	-3.34979078	4.146274699	9.37E-21	4.38E-19	gi|595939947|ref|XP_007215797.1|	down
gene26631	HR-3	HR-0	2.962103492	4.435251479	9.97E-21	4.64E-19	gi|645253603|ref|XP_008232651.1|	up
gene10328	HR-3	HR-0	1.643397308	7.530991556	1.01E-20	4.69E-19	gi|595894673|ref|XP_007213697.1|	up
gene1657	HR-3	HR-0	3.80924957	4.388969193	1.15E-20	5.33E-19	gi|658045986|ref|XP_008358680.1|	up
gene8428	HR-3	HR-0	-1.785006601	7.577587193	1.20E-20	5.53E-19	gi|225456672|ref|XP_002272267.1|	down
gene13187	HR-3	HR-0	-1.725042945	6.610364238	1.22E-20	5.63E-19	gi|596295299|ref|XP_007226981.1|	down
gene3496	HR-3	HR-0	-10.99811732	1.814517971	1.27E-20	5.86E-19	gi|694409121|ref|XP_009379206.1|	down
gene5064	HR-3	HR-0	-1.697105135	6.773535525	1.37E-20	6.29E-19	gi|590642647|ref|XP_007030575.1|	down
gene25281	HR-3	HR-0	2.622029771	4.737515329	1.38E-20	6.31E-19	gi|224129058|ref|XP_002320490.1|	up
gene23818	HR-3	HR-0	-1.868791655	5.807289472	1.52E-20	6.96E-19	gi|590611109|ref|XP_007022008.1|	down
gene11486	HR-3	HR-0	1.759377423	6.411689135	1.56E-20	7.13E-19	gi|703074735|ref|XP_010089894.1|	up
gene27363	HR-3	HR-0	-1.87531415	5.88921786	1.63E-20	7.41E-19	gi|643729517|gb|KDP37349.1|	down
gene23006	HR-3	HR-0	-2.041900267	5.926258356	1.67E-20	7.58E-19	gi|470101844|ref|XP_004287378.1|	down
gene79	HR-3	HR-0	-1.804589009	8.752830675	1.71E-20	7.73E-19	gi|703151896|ref|XP_010110239.1|	down
gene24195	HR-3	HR-0	-3.678034938	3.991461425	1.76E-20	7.97E-19	gi|470140175|ref|XP_004305818.1|	down
gene6229	HR-3	HR-0	-1.706123227	8.468173711	1.81E-20	8.19E-19	gi|596015823|ref|XP_007218840.1|	down
gene21875	HR-3	HR-0	-1.591989104	7.793357777	1.96E-20	8.81E-19	gi|728843293|gb|KHG22736.1|	down
gene23507	HR-3	HR-0	-2.960833277	4.484872709	2.07E-20	9.29E-19	gi|595806483|ref|XP_007202454.1|	down
gene15485	HR-3	HR-0	-1.674149571	9.012830426	2.14E-20	9.60E-19	gi|703155888|ref|XP_010111321.1|	down
Ziziphus_jujuba_newGene_2548	HR-3	HR-0	-5.189113704	3.492851009	2.20E-20	9.86E-19	gi|590719284|ref|XP_007051014.1|	down
gene20803	HR-3	HR-0	2.075568262	5.37472596	2.37E-20	1.06E-18	gi|658008709|ref|XP_008339549.1|	up
gene28550	HR-3	HR-0	-1.920331405	5.719484864	2.63E-20	1.17E-18	gi|596048577|ref|XP_007220397.1|	down
gene16221	HR-3	HR-0	-2.174863337	5.13934235	2.63E-20	1.17E-18	gi|645273266|ref|XP_008241795.1|	down
gene6724	HR-3	HR-0	1.647726928	7.058868823	2.68E-20	1.19E-18	gi|357436403|ref|XP_003588477.1|	up
gene1029	HR-3	HR-0	-1.690398456	7.090296891	2.77E-20	1.23E-18	gi|703066483|ref|XP_010087724.1|	down
gene15243	HR-3	HR-0	-1.879390842	5.668891454	2.80E-20	1.23E-18	gi|595864774|ref|XP_007211834.1|	down
gene27403	HR-3	HR-0	-1.610866287	8.961451643	2.86E-20	1.26E-18	gi|590675064|ref|XP_007039341.1|	down
gene4090	HR-3	HR-0	-5.408657436	3.09828166	3.00E-20	1.32E-18	gi|413947466|gb|AFW80115.1|	down
gene23112	HR-3	HR-0	-1.708242098	7.543799519	3.09E-20	1.35E-18	gi|703070744|ref|XP_010088861.1|	down
gene12330	HR-3	HR-0	-2.115924949	5.434051694	3.09E-20	1.35E-18	gi|645227391|ref|XP_008220493.1|	down
gene25231	HR-3	HR-0	-1.863342334	5.969081841	3.60E-20	1.57E-18	gi|703070529|ref|XP_010088808.1|	down
gene5375	HR-3	HR-0	-1.637726762	8.277379989	3.90E-20	1.70E-18	gi|703155026|ref|XP_010111095.1|	down
gene7439	HR-3	HR-0	-2.184990004	6.108857574	3.92E-20	1.70E-18	gi|596019234|ref|XP_007218919.1|	down
gene4129	HR-3	HR-0	2.060035046	10.15106573	3.97E-20	1.72E-18	gi|694443780|ref|XP_009348444.1|	up
gene7992	HR-3	HR-0	-1.626169798	7.077643485	4.31E-20	1.86E-18	gi|470120979|ref|XP_004296563.1|	down
gene21996	HR-3	HR-0	-4.524085738	3.877317716	4.37E-20	1.88E-18	gi|595828583|ref|XP_007205748.1|	down
gene19575	HR-3	HR-0	1.690565779	9.691484855	5.14E-20	2.22E-18	gi|255543565|ref|XP_002512845.1|	up
gene22027	HR-3	HR-0	-3.872726558	3.962793762	5.71E-20	2.46E-18	gi|502176825|ref|XP_004515947.1|	down
gene29918	HR-3	HR-0	-2.869142434	4.352675124	6.20E-20	2.66E-18	gi|643706106|gb|KDP22238.1|	down
gene25683	HR-3	HR-0	-2.998523739	4.378760003	6.49E-20	2.78E-18	gi|590705512|ref|XP_007047459.1|	down
gene6567	HR-3	HR-0	-1.659518403	7.793349004	6.75E-20	2.88E-18	gi|225449284|ref|XP_002276823.1|	down
gene17306	HR-3	HR-0	-1.724642985	5.976950931	8.10E-20	3.45E-18	gi|590708292|ref|XP_007048236.1|	down
gene9467	HR-3	HR-0	1.579942928	7.488348957	8.31E-20	3.54E-18	gi|703161427|ref|XP_010112788.1|	up
gene15466	HR-3	HR-0	3.933136919	3.593148797	8.68E-20	3.69E-18	gi|702290512|ref|XP_010047174.1|	up
gene32919	HR-3	HR-0	-3.505575118	3.963165997	8.93E-20	3.78E-18	gi|703153550|ref|XP_010110709.1|	down
gene11157	HR-3	HR-0	-2.197542727	5.315930295	9.32E-20	3.94E-18	gi|703092954|ref|XP_010094782.1|	down
gene4978	HR-3	HR-0	1.729372491	6.203988744	9.46E-20	3.99E-18	gi|595840541|ref|XP_007208037.1|	up
gene27218	HR-3	HR-0	-2.441797322	4.830137019	9.56E-20	4.02E-18	gi|703118724|ref|XP_010101671.1|	down
gene9737	HR-3	HR-0	-1.99506123	5.904241196	9.91E-20	4.16E-18	gi|566210965|ref|XP_006372556.1|	down
gene1805	HR-3	HR-0	-2.141087434	7.429293061	1.06E-19	4.44E-18	gi|703083427|ref|XP_010092210.1|	down
gene19999	HR-3	HR-0	1.814976405	6.112733379	1.09E-19	4.55E-18	gi|645230598|ref|XP_008222008.1|	up
gene9904	HR-3	HR-0	1.894936475	6.15091444	1.11E-19	4.64E-18	gi|703088601|ref|XP_010093575.1|	up
gene28455	HR-3	HR-0	-1.719499683	6.1208276	1.19E-19	4.94E-18	gi|470143045|ref|XP_004307198.1|	down
gene22444	HR-3	HR-0	-2.138897255	5.194164052	1.21E-19	5.05E-18	gi|590680545|ref|XP_007040891.1|	down
gene13241	HR-3	HR-0	-1.691581412	6.214506415	1.35E-19	5.61E-18	gi|703064371|ref|XP_010087189.1|	down
gene23718	HR-3	HR-0	10.8482271	1.679428521	1.50E-19	6.21E-18	gi|658039616|ref|XP_008355387.1|	up
gene13786	HR-3	HR-0	-1.607386537	6.961085811	1.51E-19	6.24E-18	gi|743804313|ref|XP_011017312.1|	down
gene25686	HR-3	HR-0	-1.777217268	5.770502929	1.51E-19	6.24E-18	gi|703064805|ref|XP_010087295.1|	down
gene5022	HR-3	HR-0	-1.677150347	6.710103665	1.62E-19	6.68E-18	gi|703076158|ref|XP_010090270.1|	down
gene22795	HR-3	HR-0	1.781609809	9.195729017	1.78E-19	7.29E-18	gi|255583802|ref|XP_002532653.1|	up
gene833	HR-3	HR-0	-1.70863635	6.440524025	1.82E-19	7.46E-18	gi|720086748|ref|XP_010243938.1|	down
gene19560	HR-3	HR-0	-3.026168609	4.831193384	2.50E-19	1.02E-17	gi|590647992|ref|XP_007032052.1|	down
gene608	HR-3	HR-0	-3.083150943	8.583188959	2.61E-19	1.07E-17	gi|703081798|ref|XP_010091785.1|	down
gene19164	HR-3	HR-0	2.036537969	5.910534268	2.70E-19	1.10E-17	gi|255574756|ref|XP_002528286.1|	up
gene6742	HR-3	HR-0	1.684217182	7.155345068	2.86E-19	1.16E-17	gi|657955761|ref|XP_008369354.1|	up
gene20758	HR-3	HR-0	-1.925185892	5.968200029	3.05E-19	1.24E-17	gi|694320687|ref|XP_009351524.1|	down
gene9371	HR-3	HR-0	3.600962218	3.935462727	3.24E-19	1.31E-17	gi|571462653|ref|XP_003526313.2|	up
gene28694	HR-3	HR-0	1.569625529	8.404328446	3.47E-19	1.40E-17	gi|645219215|ref|XP_008234629.1|	up
gene24092	HR-3	HR-0	-3.041414687	5.856602668	3.59E-19	1.45E-17	gi|694318261|ref|XP_009342085.1|	down
gene10215	HR-3	HR-0	-3.850816526	3.567940314	4.05E-19	1.63E-17	gi|703137398|ref|XP_010106426.1|	down
gene21035	HR-3	HR-0	-1.966857643	6.361070438	4.14E-19	1.66E-17	gi|658009045|ref|XP_008339723.1|	down
gene15285	HR-3	HR-0	-1.821441324	10.36286771	4.62E-19	1.85E-17	gi|590611713|ref|XP_007022181.1|	down
gene18203	HR-3	HR-0	-1.652324762	6.488980983	4.81E-19	1.92E-17	gi|657961679|ref|XP_008372434.1|	down
gene28309	HR-3	HR-0	1.843206117	6.198471392	5.20E-19	2.07E-17	gi|657953704|ref|XP_008364127.1|	up
gene12300	HR-3	HR-0	2.314928987	5.01750115	5.50E-19	2.19E-17	gi|5257560|gb|AAD41409.1|AF159562_1	up
gene8970	HR-3	HR-0	-2.526766177	4.698051375	5.81E-19	2.31E-17	gi|703109563|ref|XP_010099328.1|	down
gene12009	HR-3	HR-0	-4.02629434	3.626677546	5.92E-19	2.35E-17	gi|567881341|ref|XP_006433229.1|	down
gene5508	HR-3	HR-0	5.621213457	2.537656796	6.66E-19	2.63E-17	gi|566164005|ref|XP_006386078.1|	up
gene19689	HR-3	HR-0	3.982083873	3.558917033	7.99E-19	3.16E-17	gi|658062955|ref|XP_008367390.1|	up
gene28786	HR-3	HR-0	3.937526362	3.443706532	8.04E-19	3.17E-17	gi|593782739|ref|XP_007154410.1|	up
gene20889	HR-3	HR-0	-3.635162424	4.421466372	8.14E-19	3.20E-17	gi|566183366|ref|XP_002312353.2|	down
gene5072	HR-3	HR-0	-3.736983275	4.003468374	8.52E-19	3.35E-17	gi|590642621|ref|XP_007030568.1|	down
gene972	HR-3	HR-0	-1.993876532	7.340773377	8.55E-19	3.35E-17	gi|657951558|ref|XP_008353370.1|	down
gene1079	HR-3	HR-0	-1.604552858	9.450925684	8.74E-19	3.42E-17	gi|702489016|ref|XP_010035276.1|	down
gene1773	HR-3	HR-0	-1.802029458	7.651303695	8.89E-19	3.47E-17	gi|645277805|ref|XP_008243948.1|	down
gene17668	HR-3	HR-0	1.593814981	6.713540434	9.49E-19	3.70E-17	gi|595792325|ref|XP_007199911.1|	up
gene23129	HR-3	HR-0	-2.405283868	5.264629358	9.75E-19	3.79E-17	gi|658051059|ref|XP_008361254.1|	down
gene3047	HR-3	HR-0	-1.536717392	9.695518899	9.88E-19	3.83E-17	gi|225463618|ref|XP_002273207.1|	down
gene750	HR-3	HR-0	-2.444512664	5.124729165	1.06E-18	4.10E-17	NA	down
gene12066	HR-3	HR-0	-1.607301972	6.602195462	1.07E-18	4.14E-17	gi|596141917|ref|XP_007222499.1|	down
gene16783	HR-3	HR-0	-1.661265973	6.245307408	1.25E-18	4.82E-17	gi|470103779|ref|XP_004288307.1|	down
gene24530	HR-3	HR-0	-6.23378321	3.286233893	1.25E-18	4.83E-17	gi|645220873|ref|XP_008242286.1|	down
gene14849	HR-3	HR-0	-3.707566881	5.020305006	1.30E-18	5.01E-17	NA	down
gene9770	HR-3	HR-0	-2.748400183	4.403466045	1.34E-18	5.14E-17	gi|169343|gb|AAA33762.1|	down
gene7091	HR-3	HR-0	3.651165192	3.74330041	1.46E-18	5.60E-17	gi|470145019|ref|XP_004308142.1|	up
gene549	HR-3	HR-0	1.542561571	7.494690565	1.50E-18	5.73E-17	gi|645237800|ref|XP_008225377.1|	up
gene20806	HR-3	HR-0	-2.428446469	4.851453411	1.53E-18	5.85E-17	gi|590696383|ref|XP_007045150.1|	down
gene8988	HR-3	HR-0	2.012213882	6.298759626	1.55E-18	5.90E-17	NA	up
gene5931	HR-3	HR-0	-1.531770761	7.653081189	1.62E-18	6.15E-17	gi|596151525|ref|XP_007222776.1|	down
gene20551	HR-3	HR-0	-1.682749375	6.22006785	1.66E-18	6.31E-17	gi|225424637|ref|XP_002285501.1|	down
gene20581	HR-3	HR-0	-2.045327212	5.692411122	1.69E-18	6.38E-17	gi|728840952|gb|KHG20395.1|	down
gene12104	HR-3	HR-0	-4.572314332	4.813205554	1.83E-18	6.92E-17	gi|694356712|ref|XP_009359074.1|	down
gene21666	HR-3	HR-0	-1.533678038	7.218344727	2.06E-18	7.78E-17	gi|645266497|ref|XP_008238638.1|	down
gene8566	HR-3	HR-0	2.353150803	5.353640804	2.32E-18	8.75E-17	gi|568881568|ref|XP_006493635.1|	up
gene11372	HR-3	HR-0	-3.138756753	4.346395395	2.33E-18	8.75E-17	gi|703090057|ref|XP_010093978.1|	down
gene15418	HR-3	HR-0	-1.690523976	5.831635774	2.72E-18	1.02E-16	gi|470101473|ref|XP_004287197.1|	down
gene16890	HR-3	HR-0	1.524415894	7.131644323	2.75E-18	1.03E-16	gi|645219622|ref|XP_008236637.1|	up
gene17746	HR-3	HR-0	-1.619959193	6.079437733	2.77E-18	1.04E-16	gi|645258543|ref|XP_008234933.1|	down
gene21017	HR-3	HR-0	-1.672922167	9.383245626	2.97E-18	1.11E-16	gi|703087851|ref|XP_010093381.1|	down
gene3698	HR-3	HR-0	-2.400999349	4.972531077	3.00E-18	1.11E-16	gi|645241841|ref|XP_008227269.1|	down
gene23698	HR-3	HR-0	2.325192895	6.114263988	3.22E-18	1.20E-16	gi|595868223|ref|XP_007211989.1|	up
gene3749	HR-3	HR-0	-2.21003244	5.083666473	3.36E-18	1.25E-16	gi|566213556|ref|XP_002324250.2|	down
gene7669	HR-3	HR-0	-1.607204913	7.697452946	3.62E-18	1.34E-16	gi|595826010|ref|XP_007205501.1|	down
gene23713	HR-3	HR-0	2.221056761	5.778941241	3.69E-18	1.36E-16	gi|595892990|ref|XP_007213579.1|	up
gene23537	HR-3	HR-0	-1.84457133	5.766643835	4.54E-18	1.67E-16	gi|645271914|ref|XP_008241142.1|	down
gene15895	HR-3	HR-0	2.194987916	5.005612046	4.62E-18	1.70E-16	gi|645274677|ref|XP_008242454.1|	up
gene6312	HR-3	HR-0	-1.64548574	6.329949158	4.67E-18	1.71E-16	gi|118488031|gb|ABK95836.1|	down
gene21712	HR-3	HR-0	-3.463015019	4.038642645	4.95E-18	1.81E-16	gi|147792820|emb|CAN68814.1|	down
gene14365	HR-3	HR-0	-1.493243763	7.637465327	5.26E-18	1.93E-16	gi|667671866|gb|AIG62150.1|	down
gene18057	HR-3	HR-0	-3.189642458	4.20616623	5.32E-18	1.94E-16	gi|694332659|ref|XP_009356954.1|	down
gene20131	HR-3	HR-0	-1.905405448	5.466682432	5.33E-18	1.94E-16	gi|657994834|ref|XP_008389731.1|	down
gene5139	HR-3	HR-0	-1.53043867	6.784571048	6.48E-18	2.36E-16	gi|703076158|ref|XP_010090270.1|	down
gene7680	HR-3	HR-0	-1.52358827	7.420592437	8.06E-18	2.93E-16	gi|225435760|ref|XP_002285722.1|	down
gene18739	HR-3	HR-0	-1.783869884	7.17076289	9.26E-18	3.36E-16	gi|357475367|ref|XP_003607969.1|	down
gene3011	HR-3	HR-0	-1.511220527	7.487931181	9.96E-18	3.61E-16	gi|645275902|ref|XP_008243036.1|	down
gene23639	HR-3	HR-0	-1.993724084	5.419527035	1.02E-17	3.68E-16	gi|645271268|ref|XP_008240833.1|	down
gene10522	HR-3	HR-0	1.855637612	6.592817532	1.04E-17	3.74E-16	gi|645268216|ref|XP_008239427.1|	up
gene29631	HR-3	HR-0	2.173331969	5.322555823	1.05E-17	3.77E-16	gi|728827104|gb|KHG07039.1|	up
gene13373	HR-3	HR-0	2.769628402	4.334737582	1.06E-17	3.80E-16	gi|658003049|ref|XP_008394026.1|	up
gene11396	HR-3	HR-0	1.589435695	6.122508867	1.25E-17	4.49E-16	gi|225457225|ref|XP_002284112.1|	up
gene17786	HR-3	HR-0	1.973595384	5.411367433	1.32E-17	4.73E-16	gi|117650695|gb|ABK54297.1|	up
gene3362	HR-3	HR-0	-8.629277776	2.532587292	1.58E-17	5.66E-16	gi|743780066|ref|XP_010920410.1|	down
gene26883	HR-3	HR-0	1.672609427	6.704529514	1.66E-17	5.92E-16	gi|225457797|ref|XP_002265695.1|	up
gene7971	HR-3	HR-0	-1.628951696	6.01369647	1.67E-17	5.96E-16	gi|703082350|ref|XP_010091931.1|	down
gene7991	HR-3	HR-0	1.484107956	8.282783238	1.68E-17	5.97E-16	gi|703115571|ref|XP_010100925.1|	up
gene21967	HR-3	HR-0	-1.670738412	6.593894214	1.73E-17	6.14E-16	gi|720061575|ref|XP_010275212.1|	down
gene7821	HR-3	HR-0	1.514064649	7.390699406	1.99E-17	7.04E-16	gi|731414303|ref|XP_010659082.1|	up
gene16255	HR-3	HR-0	-1.476221593	10.10989179	2.00E-17	7.07E-16	gi|356538289|ref|XP_003537636.1|	down
gene15504	HR-3	HR-0	-1.532036191	11.17240745	2.01E-17	7.10E-16	gi|703108135|ref|XP_010098926.1|	down
gene2790	HR-3	HR-0	-1.531455699	6.624730321	2.02E-17	7.13E-16	gi|703133624|ref|XP_010105438.1|	down
gene3872	HR-3	HR-0	2.527723189	4.445559558	2.03E-17	7.13E-16	gi|595835600|ref|XP_007207085.1|	up
gene15518	HR-3	HR-0	-1.465210147	7.608748238	2.26E-17	7.95E-16	gi|734329612|gb|KHN06298.1|	down
gene5369	HR-3	HR-0	-2.393567229	5.170999395	2.46E-17	8.63E-16	gi|703155006|ref|XP_010111090.1|	down
gene21365	HR-3	HR-0	1.827037626	5.741620351	2.49E-17	8.72E-16	gi|224142069|ref|XP_002324381.1|	up
gene2992	HR-3	HR-0	-2.217338418	5.02881933	2.70E-17	9.42E-16	gi|657971598|ref|XP_008377587.1|	down
gene17083	HR-3	HR-0	-1.586641172	6.415059013	2.77E-17	9.66E-16	gi|645219303|ref|XP_008235076.1|	down
gene1433	HR-3	HR-0	-1.627703132	6.256367404	3.13E-17	1.09E-15	gi|596187147|ref|XP_007223375.1|	down
gene9625	HR-3	HR-0	1.546584762	6.440299371	3.26E-17	1.13E-15	gi|703153262|ref|XP_010110635.1|	up
gene21971	HR-3	HR-0	-1.491607371	7.010567056	3.49E-17	1.21E-15	gi|743865373|ref|XP_011032167.1|	down
gene7909	HR-3	HR-0	-2.003689853	5.449837178	3.49E-17	1.21E-15	gi|698548032|ref|XP_009768204.1|	down
gene31884	HR-3	HR-0	-4.098252912	3.985771977	3.63E-17	1.25E-15	gi|566171051|ref|XP_006383211.1|	down
gene19657	HR-3	HR-0	-1.570136906	6.341491946	3.65E-17	1.26E-15	gi|703063963|ref|XP_010087083.1|	down
gene10396	HR-3	HR-0	1.625822354	7.419873023	4.00E-17	1.38E-15	gi|470123003|ref|XP_004297526.1|	up
gene15472	HR-3	HR-0	-2.182934693	5.464820406	4.10E-17	1.41E-15	gi|596061913|ref|XP_007221124.1|	down
gene1279	HR-3	HR-0	-2.845296328	4.292577189	4.50E-17	1.54E-15	gi|703117882|ref|XP_010101479.1|	down
gene12923	HR-3	HR-0	-1.589647013	5.832876506	4.62E-17	1.59E-15	gi|590597798|ref|XP_007018715.1|	down
gene1435	HR-3	HR-0	1.55526827	7.938370375	4.68E-17	1.60E-15	gi|596121188|ref|XP_007221797.1|	up
gene24299	HR-3	HR-0	-6.608515561	2.256122318	4.92E-17	1.68E-15	gi|596298762|ref|XP_007227546.1|	down
gene6022	HR-3	HR-0	1.935034617	8.634391723	4.99E-17	1.70E-15	gi|209573854|gb|ACI62865.1|	up
gene3605	HR-3	HR-0	-1.676232954	5.854333847	5.11E-17	1.74E-15	gi|590704569|ref|XP_007047194.1|	down
gene22525	HR-3	HR-0	-1.443116686	7.609171951	5.31E-17	1.81E-15	gi|590621451|ref|XP_007024793.1|	down
gene6759	HR-3	HR-0	2.142656825	5.225422486	5.35E-17	1.82E-15	gi|225448709|ref|XP_002275322.1|	up
gene21114	HR-3	HR-0	1.823811521	5.589207849	5.55E-17	1.88E-15	gi|703117543|ref|XP_010101400.1|	up
gene12927	HR-3	HR-0	-1.575799715	6.330876257	6.14E-17	2.08E-15	gi|351725929|ref|NP_001238389.1|	down
gene17163	HR-3	HR-0	2.648538893	4.47581588	6.81E-17	2.30E-15	gi|697128797|ref|XP_009618447.1|	up
gene33144	HR-3	HR-0	1.443005587	7.485203786	6.93E-17	2.33E-15	gi|77744871|gb|ABB02389.1|	up
gene20067	HR-3	HR-0	-1.459488337	7.024406219	7.24E-17	2.44E-15	gi|568860899|ref|XP_006483950.1|	down
gene22454	HR-3	HR-0	-4.383419151	2.964289294	7.36E-17	2.47E-15	gi|595826398|ref|XP_007205567.1|	down
gene22391	HR-3	HR-0	2.387388292	4.489596896	7.41E-17	2.49E-15	gi|658020381|ref|XP_008345572.1|	up
gene21396	HR-3	HR-0	1.71056251	5.687314217	7.75E-17	2.59E-15	gi|645266890|ref|XP_008238821.1|	up
gene7451	HR-3	HR-0	1.6578323	6.576061483	7.95E-17	2.66E-15	gi|694447816|ref|XP_009349953.1|	up
gene5753	HR-3	HR-0	-1.579847654	7.746060338	8.33E-17	2.78E-15	gi|657950088|ref|XP_008346199.1|	down
gene32505	HR-3	HR-0	-2.144869623	5.054988726	8.46E-17	2.82E-15	gi|359496346|ref|XP_003635214.1|	down
gene22072	HR-3	HR-0	-2.728959245	4.370630619	8.54E-17	2.84E-15	gi|224090939|ref|XP_002309124.1|	down
gene17328	HR-3	HR-0	1.477918336	6.61993893	1.07E-16	3.55E-15	gi|225438527|ref|XP_002279361.1|	up
gene6425	HR-3	HR-0	-2.05269629	5.43106729	1.23E-16	4.08E-15	gi|590564730|ref|XP_007009747.1|	down
gene2219	HR-3	HR-0	1.474383033	9.245049758	1.25E-16	4.13E-15	gi|703083697|ref|XP_010092280.1|	up
gene30021	HR-3	HR-0	-1.652514009	6.649557538	1.25E-16	4.14E-15	gi|703068640|ref|XP_010088289.1|	down
gene8509	HR-3	HR-0	-2.137586306	4.884332255	1.35E-16	4.47E-15	gi|255570314|ref|XP_002526117.1|	down
gene2453	HR-3	HR-0	-1.875724433	6.976252219	1.36E-16	4.47E-15	gi|296089958|emb|CBI39777.3|	down
gene24531	HR-3	HR-0	-1.56947828	6.561272831	1.40E-16	4.59E-15	gi|645254095|ref|XP_008232878.1|	down
gene33038	HR-3	HR-0	2.912540579	4.213243516	1.41E-16	4.62E-15	gi|703105834|ref|XP_010098344.1|	up
gene23765	HR-3	HR-0	-2.065059245	7.944892194	1.51E-16	4.94E-15	gi|703144242|ref|XP_010108239.1|	down
gene28729	HR-3	HR-0	-1.932884636	5.129654987	1.58E-16	5.17E-15	gi|255537251|ref|XP_002509692.1|	down
gene21858	HR-3	HR-0	-1.817235259	5.450778493	1.66E-16	5.43E-15	gi|590675867|ref|XP_007039571.1|	down
gene7807	HR-3	HR-0	1.484475303	7.176107759	1.66E-16	5.43E-15	gi|703116544|ref|XP_010101155.1|	up
gene5868	HR-3	HR-0	-3.874225594	3.910136651	1.67E-16	5.45E-15	gi|645252186|ref|XP_008232008.1|	down
gene639	HR-3	HR-0	1.755841571	5.577148271	1.77E-16	5.74E-15	gi|703154562|ref|XP_010110974.1|	up
gene18746	HR-3	HR-0	2.124028331	4.879918052	1.90E-16	6.17E-15	gi|703143125|ref|XP_010107931.1|	up
gene23175	HR-3	HR-0	1.553177946	6.90343969	1.97E-16	6.38E-15	gi|703118536|ref|XP_010101626.1|	up
gene20282	HR-3	HR-0	1.933229061	5.329768129	2.01E-16	6.50E-15	gi|658030959|ref|XP_008350933.1|	up
gene15092	HR-3	HR-0	2.27438122	4.74022126	2.02E-16	6.52E-15	gi|225432698|ref|XP_002278762.1|	up
gene3692	HR-3	HR-0	-1.44152715	9.046337095	2.08E-16	6.72E-15	gi|720069988|ref|XP_010277598.1|	down
gene24240	HR-3	HR-0	-1.544174495	6.111449893	2.12E-16	6.83E-15	gi|645239049|ref|XP_008225963.1|	down
gene2114	HR-3	HR-0	-1.40062328	9.115926732	2.38E-16	7.64E-15	gi|720070891|ref|XP_010277891.1|	down
gene19907	HR-3	HR-0	-1.670201926	5.749418338	2.39E-16	7.66E-15	gi|703135040|ref|XP_010105785.1|	down
gene30696	HR-3	HR-0	-3.420523259	3.489723445	2.54E-16	8.13E-15	gi|645233652|ref|XP_008223448.1|	down
gene13222	HR-3	HR-0	1.665315218	8.040043391	2.66E-16	8.52E-15	gi|640938551|gb|AIA57507.1|	up
gene32981	HR-3	HR-0	4.625695866	2.666430286	2.68E-16	8.55E-15	gi|296081204|emb|CBI18230.3|	up
gene8552	HR-3	HR-0	2.49721771	4.428801275	2.71E-16	8.63E-15	gi|703068028|ref|XP_010088131.1|	up
gene28590	HR-3	HR-0	1.671593956	5.616726705	2.81E-16	8.95E-15	gi|39777532|gb|AAR31106.1|	up
gene13925	HR-3	HR-0	2.053508567	5.027296323	2.94E-16	9.36E-15	gi|658052339|ref|XP_008361907.1|	up
gene534	HR-3	HR-0	6.35708078	2.536280884	2.99E-16	9.47E-15	gi|703089816|ref|XP_010093911.1|	up
gene3738	HR-3	HR-0	2.427087938	4.597550404	3.05E-16	9.67E-15	gi|590584475|ref|XP_007015187.1|	up
gene8018	HR-3	HR-0	-1.85691828	5.465925051	3.06E-16	9.67E-15	gi|595959861|ref|XP_007216831.1|	down
gene13253	HR-3	HR-0	1.404350987	7.92525199	3.61E-16	1.14E-14	gi|645225450|ref|XP_008219585.1|	up
gene13006	HR-3	HR-0	-1.405000859	8.287365587	3.69E-16	1.16E-14	gi|340007733|gb|AEK26572.1|	down
gene724	HR-3	HR-0	-2.145433812	4.877845753	3.88E-16	1.22E-14	gi|359483452|ref|XP_002270330.2|	down
gene22733	HR-3	HR-0	-1.782849454	6.323696699	4.06E-16	1.28E-14	gi|359480978|ref|XP_003632548.1|	down
gene129	HR-3	HR-0	-3.221124976	3.728028427	4.28E-16	1.34E-14	gi|703153554|ref|XP_010110710.1|	down
gene1937	HR-3	HR-0	1.688632368	9.102586539	4.36E-16	1.37E-14	gi|702307123|ref|XP_010050055.1|	up
gene12402	HR-3	HR-0	-13.05403038	3.858583025	4.69E-16	1.47E-14	gi|694375033|ref|XP_009364284.1|	down
gene15847	HR-3	HR-0	1.476307002	6.607739146	4.83E-16	1.51E-14	gi|165906266|gb|ABY71826.1|	up
gene414	HR-3	HR-0	-1.495839543	6.302047215	5.01E-16	1.56E-14	gi|703124372|ref|XP_010103033.1|	down
gene23621	HR-3	HR-0	-2.418670031	6.274335793	5.11E-16	1.59E-14	gi|470101834|ref|XP_004287373.1|	down
gene17835	HR-3	HR-0	1.502890445	5.953794621	5.39E-16	1.68E-14	gi|596108408|ref|XP_007221467.1|	up
Ziziphus_jujuba_newGene_4557	HR-3	HR-0	-10.65864421	1.479170592	5.65E-16	1.75E-14	NA	down
gene6152	HR-3	HR-0	-2.920733845	4.45034435	6.41E-16	1.99E-14	gi|703126210|ref|XP_010103517.1|	down
gene32072	HR-3	HR-0	1.575247718	6.362683262	6.49E-16	2.01E-14	gi|731311696|ref|XP_010670605.1|	up
gene8263	HR-3	HR-0	2.000170211	5.180262761	6.90E-16	2.13E-14	gi|224079694|ref|XP_002305915.1|	up
gene23202	HR-3	HR-0	-1.429938674	8.645654823	7.16E-16	2.21E-14	gi|225440045|ref|XP_002282146.1|	down
gene4248	HR-3	HR-0	-2.640083291	4.545831814	7.33E-16	2.26E-14	gi|657947591|ref|XP_008390689.1|	down
gene18500	HR-3	HR-0	-1.99626027	5.475837703	7.42E-16	2.28E-14	gi|470126245|ref|XP_004299100.1|	down
gene18938	HR-3	HR-0	-1.492401712	9.43454689	7.95E-16	2.44E-14	gi|702463742|ref|XP_010028734.1|	down
gene7690	HR-3	HR-0	-1.592240383	7.557172403	7.96E-16	2.44E-14	gi|645215060|ref|XP_008224817.1|	down
gene1311	HR-3	HR-0	-1.728138091	5.677382392	8.69E-16	2.66E-14	gi|703066483|ref|XP_010087724.1|	down
gene5694	HR-3	HR-0	-1.500804199	6.861834033	8.76E-16	2.68E-14	gi|596049198|ref|XP_007220468.1|	down
gene13425	HR-3	HR-0	-1.659899598	6.075446671	8.96E-16	2.73E-14	gi|703107013|ref|XP_010098641.1|	down
gene16186	HR-3	HR-0	2.23311909	4.824069763	9.04E-16	2.76E-14	gi|645251832|ref|XP_008231855.1|	up
gene32431	HR-3	HR-0	2.661357524	4.771693342	9.34E-16	2.84E-14	gi|470108743|ref|XP_004290668.1|	up
gene21780	HR-3	HR-0	-1.605165381	5.998528259	9.35E-16	2.84E-14	gi|470128872|ref|XP_004300357.1|	down
gene20557	HR-3	HR-0	1.485138437	6.455674992	1.01E-15	3.05E-14	gi|596160229|ref|XP_007222920.1|	up
gene10283	HR-3	HR-0	-1.515726056	6.520941148	1.11E-15	3.37E-14	gi|595850513|ref|XP_007209932.1|	down
gene20967	HR-3	HR-0	1.475567245	6.101283756	1.15E-15	3.46E-14	gi|596288670|ref|XP_007225975.1|	up
gene6611	HR-3	HR-0	-1.431463091	6.502425959	1.16E-15	3.50E-14	gi|596008940|ref|XP_007218508.1|	down
gene7618	HR-3	HR-0	1.520097164	6.246807761	1.16E-15	3.50E-14	gi|703063344|ref|XP_010086938.1|	up
gene7348	HR-3	HR-0	-2.512717083	4.36706487	1.16E-15	3.50E-14	gi|643706070|gb|KDP22202.1|	down
gene9018	HR-3	HR-0	-2.482882139	4.607825124	1.18E-15	3.55E-14	gi|658013086|ref|XP_008341839.1|	down
gene3057	HR-3	HR-0	3.25007523	3.650400161	1.18E-15	3.55E-14	gi|703101481|ref|XP_010097199.1|	up
gene511	HR-3	HR-0	-1.378260284	7.986495218	1.19E-15	3.57E-14	gi|661890531|emb|CDP06028.1|	down
gene26314	HR-3	HR-0	-5.939641063	2.613740099	1.40E-15	4.19E-14	gi|702387703|ref|XP_010065081.1|	down
gene25298	HR-3	HR-0	-1.522169725	6.954580298	1.63E-15	4.87E-14	gi|694413956|ref|XP_009335220.1|	down
gene19671	HR-3	HR-0	-1.499932123	6.627562183	1.71E-15	5.09E-14	gi|75248718|sp|Q8W3Z1.1|BAMS_BETPL	down
gene27931	HR-3	HR-0	3.177780275	3.638661883	1.71E-15	5.11E-14	gi|595882254|ref|XP_007212559.1|	up
gene16390	HR-3	HR-0	2.34321964	4.503627603	1.72E-15	5.11E-14	gi|595814629|ref|XP_007203772.1|	up
gene33166	HR-3	HR-0	2.335099157	4.53696336	1.85E-15	5.50E-14	gi|595859966|ref|XP_007211051.1|	up
gene12084	HR-3	HR-0	1.459287263	8.13752621	1.93E-15	5.72E-14	gi|255539142|ref|XP_002510636.1|	up
gene22916	HR-3	HR-0	2.062884016	5.133204724	1.95E-15	5.78E-14	gi|645278525|ref|XP_008244271.1|	up
gene9742	HR-3	HR-0	2.330006403	6.689547234	1.97E-15	5.84E-14	gi|567854553|ref|XP_006420396.1|	up
gene716	HR-3	HR-0	-1.809104421	5.420349681	1.98E-15	5.86E-14	gi|703078678|ref|XP_010090955.1|	down
gene17806	HR-3	HR-0	-2.320450491	4.486156247	1.99E-15	5.86E-14	gi|590718165|ref|XP_007050754.1|	down
gene3891	HR-3	HR-0	1.798511928	5.844757451	2.12E-15	6.25E-14	gi|645251040|ref|XP_008231496.1|	up
gene14821	HR-3	HR-0	-1.458415259	6.914858458	2.13E-15	6.25E-14	gi|645235571|ref|XP_008224333.1|	down
gene1359	HR-3	HR-0	1.735383643	5.478958049	2.20E-15	6.47E-14	gi|595821020|ref|XP_007204747.1|	up
gene1769	HR-3	HR-0	1.765875062	5.329472549	2.25E-15	6.61E-14	gi|595840619|ref|XP_007208053.1|	up
gene13173	HR-3	HR-0	-1.481008049	7.361875397	2.30E-15	6.75E-14	gi|566172289|ref|XP_002306638.2|	down
gene9046	HR-3	HR-0	-1.941740031	5.023303763	2.37E-15	6.93E-14	gi|595822740|ref|XP_007204943.1|	down
gene26618	HR-3	HR-0	2.296703814	4.576190839	2.39E-15	6.98E-14	gi|645253646|ref|XP_008232671.1|	up
gene1030	HR-3	HR-0	-3.426645713	5.119953165	2.40E-15	7.00E-14	gi|703066475|ref|XP_010087722.1|	down
gene24152	HR-3	HR-0	-2.010274893	5.069931787	2.42E-15	7.05E-14	gi|596021724|ref|XP_007219035.1|	down
gene17174	HR-3	HR-0	-2.666674998	4.392349998	2.43E-15	7.05E-14	gi|645218990|ref|XP_008233457.1|	down
gene23604	HR-3	HR-0	-1.429058822	8.111925426	2.56E-15	7.42E-14	gi|703086128|ref|XP_010092922.1|	down
gene11295	HR-3	HR-0	-1.372414137	7.739970463	2.57E-15	7.43E-14	gi|255556366|ref|XP_002519217.1|	down
gene17196	HR-3	HR-0	2.965516223	3.807556745	2.76E-15	8.00E-14	gi|703111682|ref|XP_010099917.1|	up
gene18589	HR-3	HR-0	-1.470272966	7.301680677	2.79E-15	8.06E-14	gi|645232952|ref|XP_008223107.1|	down
gene3948	HR-3	HR-0	-1.370661626	8.852237764	2.82E-15	8.14E-14	gi|645216617|ref|XP_008222048.1|	down
gene23326	HR-3	HR-0	1.845568784	5.463462413	2.84E-15	8.18E-14	gi|359496362|ref|XP_003635219.1|	up
gene715	HR-3	HR-0	-2.238052638	4.722118218	2.87E-15	8.25E-14	gi|643703617|gb|KDP20681.1|	down
gene12920	HR-3	HR-0	-1.468796631	6.316285991	2.89E-15	8.30E-14	gi|585866520|gb|AHJ59942.1|	down
gene1248	HR-3	HR-0	-1.47781497	5.780112141	2.96E-15	8.50E-14	gi|703117716|ref|XP_010101442.1|	down
gene15964	HR-3	HR-0	-1.402507427	7.306636677	3.03E-15	8.68E-14	gi|595807289|ref|XP_007202582.1|	down
gene1473	HR-3	HR-0	1.885252652	5.232712933	3.08E-15	8.82E-14	gi|720063814|ref|XP_010275755.1|	up
Ziziphus_jujuba_newGene_6614	HR-3	HR-0	-5.675381275	2.113735198	3.09E-15	8.82E-14	NA	down
gene8446	HR-3	HR-0	3.373775535	3.544496405	3.14E-15	8.97E-14	gi|702466133|ref|XP_010029373.1|	up
gene14841	HR-3	HR-0	-1.478752758	6.801546268	3.20E-15	9.10E-14	gi|703130847|ref|XP_010104735.1|	down
gene14839	HR-3	HR-0	-1.579170023	5.870571653	3.29E-15	9.37E-14	gi|702442395|ref|XP_010023948.1|	down
gene7455	HR-3	HR-0	-2.238214446	4.781640451	3.36E-15	9.54E-14	gi|643715368|gb|KDP27467.1|	down
gene32769	HR-3	HR-0	-3.062780052	3.853275633	3.39E-15	9.63E-14	gi|657947501|ref|XP_008390123.1|	down
gene12924	HR-3	HR-0	-3.188537039	3.691205209	3.58E-15	1.01E-13	gi|703106968|ref|XP_010098631.1|	down
gene7599	HR-3	HR-0	2.203123457	4.739346413	3.67E-15	1.04E-13	gi|703109883|ref|XP_010099421.1|	up
gene8480	HR-3	HR-0	-1.412804972	6.663226006	3.77E-15	1.07E-13	gi|703073603|ref|XP_010089588.1|	down
gene11068	HR-3	HR-0	-2.709216447	4.73810877	3.79E-15	1.07E-13	gi|255583536|ref|XP_002532525.1|	down
gene24771	HR-3	HR-0	10.21984604	1.066726559	3.99E-15	1.12E-13	gi|470113098|ref|XP_004292764.1|	up
gene33063	HR-3	HR-0	4.942671099	2.344462439	4.03E-15	1.13E-13	gi|356500210|ref|XP_003518926.1|	up
gene10776	HR-3	HR-0	-1.37534673	7.802334019	4.14E-15	1.16E-13	gi|595852386|ref|XP_007210299.1|	down
gene6889	HR-3	HR-0	6.222163843	1.958354202	4.15E-15	1.16E-13	gi|645247730|ref|XP_008229972.1|	up
gene14010	HR-3	HR-0	-1.451704612	6.066673489	4.21E-15	1.18E-13	gi|645228604|ref|XP_008221075.1|	down
gene18521	HR-3	HR-0	1.627510885	6.751507829	4.27E-15	1.19E-13	gi|703110505|ref|XP_010099607.1|	up
gene12056	HR-3	HR-0	-1.443722971	9.336500537	4.56E-15	1.27E-13	gi|596126209|ref|XP_007221940.1|	down
gene23334	HR-3	HR-0	-3.010519645	4.06966285	4.77E-15	1.33E-13	gi|703118219|ref|XP_010101554.1|	down
gene21048	HR-3	HR-0	-1.470018306	5.891902875	4.92E-15	1.37E-13	gi|743883242|ref|XP_010909363.1|	down
gene21563	HR-3	HR-0	-3.949866795	3.19313165	4.92E-15	1.37E-13	gi|743843218|ref|XP_011026902.1|	down
gene20542	HR-3	HR-0	2.872119717	4.168704202	4.94E-15	1.37E-13	gi|645277588|ref|XP_008243841.1|	up
gene13089	HR-3	HR-0	1.62159118	6.416789612	5.03E-15	1.40E-13	gi|703135460|ref|XP_010105872.1|	up
gene8427	HR-3	HR-0	-1.624361554	7.789924116	5.08E-15	1.41E-13	gi|225456672|ref|XP_002272267.1|	down
gene16809	HR-3	HR-0	2.370008994	4.359806309	5.79E-15	1.60E-13	gi|645219720|ref|XP_008237041.1|	up
gene12505	HR-3	HR-0	1.893451303	5.059587181	5.86E-15	1.62E-13	gi|703078805|ref|XP_010090988.1|	up
gene5514	HR-3	HR-0	-1.850223609	5.213202467	6.01E-15	1.66E-13	gi|645277099|ref|XP_008243606.1|	down
gene10761	HR-3	HR-0	-1.367815238	7.046404345	6.06E-15	1.67E-13	gi|614119754|gb|AHX36947.1|	down
Ziziphus_jujuba_newGene_9030	HR-3	HR-0	-4.391582205	2.682874694	6.93E-15	1.91E-13	gi|697105205|ref|XP_009606417.1|	down
gene20254	HR-3	HR-0	1.46818302	6.03558623	7.07E-15	1.94E-13	gi|596177223|ref|XP_007223239.1|	up
gene23164	HR-3	HR-0	1.466619647	6.070855349	7.84E-15	2.15E-13	gi|728842975|gb|KHG22418.1|	up
gene6461	HR-3	HR-0	-2.076839326	5.138899398	7.90E-15	2.16E-13	gi|255581751|ref|XP_002531677.1|	down
Ziziphus_jujuba_newGene_7986	HR-3	HR-0	-7.153914111	1.739131618	8.05E-15	2.20E-13	gi|694418034|ref|XP_009337038.1|	down
gene13133	HR-3	HR-0	1.361014118	8.443940616	8.43E-15	2.30E-13	gi|703095323|ref|XP_010095506.1|	up
gene25423	HR-3	HR-0	-2.37295219	4.977092919	8.45E-15	2.30E-13	gi|356529761|ref|XP_003533456.1|	down
gene20723	HR-3	HR-0	-1.33632776	6.896059897	8.73E-15	2.38E-13	gi|596127182|ref|XP_007222004.1|	down
gene29848	HR-3	HR-0	-3.145669528	3.768590487	9.07E-15	2.47E-13	gi|703119168|ref|XP_010101800.1|	down
gene11458	HR-3	HR-0	2.669724922	4.947246327	9.43E-15	2.56E-13	gi|694317538|ref|XP_009338669.1|	up
gene18124	HR-3	HR-0	-2.968226396	3.762413048	9.47E-15	2.57E-13	gi|703076755|ref|XP_010090415.1|	down
gene4070	HR-3	HR-0	-2.736961271	4.058502015	9.51E-15	2.58E-13	gi|703137560|ref|XP_010106478.1|	down
gene8863	HR-3	HR-0	1.850366486	5.211748644	9.53E-15	2.58E-13	gi|645276912|ref|XP_008243514.1|	up
gene10813	HR-3	HR-0	1.37388114	7.413771697	9.57E-15	2.59E-13	gi|595856882|ref|XP_007210435.1|	up
gene14893	HR-3	HR-0	1.672100291	5.516833309	9.64E-15	2.60E-13	gi|694408674|ref|XP_009379006.1|	up
gene4782	HR-3	HR-0	1.983356629	5.154104463	9.72E-15	2.62E-13	gi|567881781|ref|XP_006433449.1|	up
gene25275	HR-3	HR-0	1.446867739	6.430480657	1.00E-14	2.69E-13	gi|703071747|ref|XP_010089107.1|	up
gene26499	HR-3	HR-0	4.888209584	2.581772301	1.00E-14	2.70E-13	gi|567860958|ref|XP_006423133.1|	up
gene20781	HR-3	HR-0	-1.775996318	5.430911586	1.01E-14	2.70E-13	gi|659072854|ref|XP_008467129.1|	down
gene16458	HR-3	HR-0	-1.543358481	5.874979983	1.02E-14	2.73E-13	gi|568822602|ref|XP_006465719.1|	down
gene4180	HR-3	HR-0	1.430626916	6.045957555	1.06E-14	2.83E-13	gi|645262143|ref|XP_008236630.1|	up
gene155	HR-3	HR-0	-1.38715271	7.024578342	1.06E-14	2.85E-13	gi|596000072|ref|XP_007218046.1|	down
gene19316	HR-3	HR-0	1.429161348	5.902021923	1.09E-14	2.92E-13	gi|703115111|ref|XP_010100819.1|	up
gene7948	HR-3	HR-0	-1.347603565	8.022866151	1.10E-14	2.94E-13	gi|703146583|ref|XP_010108837.1|	down
Ziziphus_jujuba_newGene_8597	HR-3	HR-0	5.162459479	2.317074854	1.19E-14	3.17E-13	gi|645251868|ref|XP_008231870.1|	up
gene2091	HR-3	HR-0	1.340294201	7.419129511	1.21E-14	3.21E-13	gi|703083237|ref|XP_010092163.1|	up
gene29870	HR-3	HR-0	-1.625563597	5.670219032	1.25E-14	3.33E-13	gi|255541042|ref|XP_002511585.1|	down
gene24399	HR-3	HR-0	-4.88222641	3.331336989	1.26E-14	3.34E-13	gi|631901704|gb|AHZ31602.1|	down
gene7132	HR-3	HR-0	-1.580458236	6.617441209	1.40E-14	3.69E-13	gi|703141041|ref|XP_010107408.1|	down
gene10043	HR-3	HR-0	-1.345391251	6.922589852	1.48E-14	3.92E-13	gi|697171219|ref|XP_009594540.1|	down
gene12769	HR-3	HR-0	1.611786548	5.551279557	1.54E-14	4.07E-13	gi|645227194|ref|XP_008220398.1|	up
gene18547	HR-3	HR-0	-3.719622039	3.198205436	1.56E-14	4.12E-13	gi|643740658|gb|KDP46248.1|	down
gene20141	HR-3	HR-0	-1.514789187	5.764402754	1.65E-14	4.36E-13	gi|703113500|ref|XP_010100402.1|	down
gene14999	HR-3	HR-0	-1.852953763	5.793215247	1.79E-14	4.71E-13	gi|359477491|ref|XP_003631984.1|	down
gene17329	HR-3	HR-0	-1.394358527	7.02007791	1.85E-14	4.87E-13	gi|225438529|ref|XP_002279389.1|	down
gene18549	HR-3	HR-0	-1.932381035	6.240181876	2.02E-14	5.30E-13	gi|703142818|ref|XP_010107849.1|	down
gene16021	HR-3	HR-0	-1.418615622	6.680600567	2.03E-14	5.33E-13	gi|596012640|ref|XP_007218675.1|	down
gene12849	HR-3	HR-0	-1.474601821	5.898194155	2.07E-14	5.41E-13	gi|703112980|ref|XP_010100270.1|	down
gene9582	HR-3	HR-0	1.419671364	5.988344154	2.13E-14	5.56E-13	gi|703073043|ref|XP_010089443.1|	up
gene4579	HR-3	HR-0	6.04741829	1.919350036	2.13E-14	5.56E-13	gi|661881170|emb|CDP15228.1|	up
gene12033	HR-3	HR-0	-1.329468801	9.919988334	2.19E-14	5.70E-13	gi|645265024|ref|XP_008237955.1|	down
gene6198	HR-3	HR-0	-1.70228369	5.721621245	2.19E-14	5.70E-13	gi|703099256|ref|XP_010096601.1|	down
Ziziphus_jujuba_newGene_3506	HR-3	HR-0	-1.556814936	5.642968267	2.20E-14	5.72E-13	gi|703071578|ref|XP_010089066.1|	down
gene763	HR-3	HR-0	4.366449851	2.68724941	2.33E-14	6.05E-13	gi|593694212|ref|XP_007147627.1|	up
gene11259	HR-3	HR-0	1.658332332	6.137090281	2.38E-14	6.18E-13	gi|731425407|ref|XP_010663234.1|	up
gene28876	HR-3	HR-0	-2.930919779	3.868954813	2.46E-14	6.37E-13	gi|645266083|ref|XP_008238460.1|	down
gene30004	HR-3	HR-0	-1.353596616	8.027262422	2.56E-14	6.62E-13	gi|595852386|ref|XP_007210299.1|	down
gene18063	HR-3	HR-0	-1.400607242	9.669650989	2.56E-14	6.62E-13	gi|567903636|ref|XP_006444306.1|	down
gene17098	HR-3	HR-0	-2.370811868	4.746417721	2.70E-14	6.97E-13	gi|590707096|ref|XP_007047909.1|	down
gene16991	HR-3	HR-0	-9.961858612	0.797086779	2.74E-14	7.07E-13	gi|470105897|ref|XP_004289314.1|	down
gene20222	HR-3	HR-0	-1.461523865	5.773451332	2.80E-14	7.19E-13	gi|225425567|ref|XP_002265983.1|	down
gene22113	HR-3	HR-0	-1.309692298	8.432504307	2.86E-14	7.34E-13	gi|255573935|ref|XP_002527886.1|	down
gene20816	HR-3	HR-0	-1.889370589	5.136660745	2.88E-14	7.39E-13	gi|703118936|ref|XP_010101728.1|	down
gene11496	HR-3	HR-0	-1.335529642	8.571347195	3.03E-14	7.76E-13	gi|645269248|ref|XP_008239912.1|	down
gene20203	HR-3	HR-0	-2.337273775	4.374797172	3.10E-14	7.93E-13	gi|645230251|ref|XP_008221849.1|	down
gene14267	HR-3	HR-0	-10.18124973	1.009937663	3.16E-14	8.08E-13	gi|596294733|ref|XP_007226886.1|	down
gene18587	HR-3	HR-0	-1.580994441	5.634267566	3.18E-14	8.12E-13	gi|567852943|ref|XP_006419635.1|	down
gene15220	HR-3	HR-0	-1.818145903	5.783995024	3.28E-14	8.35E-13	gi|359477491|ref|XP_003631984.1|	down
gene22388	HR-3	HR-0	-1.393861886	6.089181709	3.37E-14	8.57E-13	gi|645221421|ref|XP_008244895.1|	down
gene30489	HR-3	HR-0	-1.492636914	7.107636457	3.58E-14	9.11E-13	gi|703139306|ref|XP_010106948.1|	down
gene29014	HR-3	HR-0	9.849692732	0.709131929	3.59E-14	9.13E-13	gi|31321944|gb|AAM54366.1|	up
gene32734	HR-3	HR-0	1.405453586	6.631098063	3.72E-14	9.42E-13	gi|596164298|ref|XP_007222968.1|	up
gene2768	HR-3	HR-0	1.39296653	5.918408084	3.72E-14	9.42E-13	gi|595964807|ref|XP_007217073.1|	up
gene1686	HR-3	HR-0	2.105753357	4.700157542	3.83E-14	9.69E-13	gi|590624217|ref|XP_007025544.1|	up
gene6799	HR-3	HR-0	1.303943892	9.124271572	3.86E-14	9.76E-13	gi|449521750|ref|XP_004167892.1|	up
gene24773	HR-3	HR-0	1.431208679	6.458005196	3.88E-14	9.80E-13	gi|568836585|ref|XP_006472320.1|	up
gene13092	HR-3	HR-0	-3.499644864	3.229214802	3.91E-14	9.86E-13	gi|530704735|gb|AGT40333.1|	down
gene6325	HR-3	HR-0	2.166101676	4.557366497	3.92E-14	9.86E-13	gi|596013913|ref|XP_007218721.1|	up
gene12508	HR-3	HR-0	-5.220675667	2.615259752	4.03E-14	1.01E-12	gi|568860433|ref|XP_006483721.1|	down
gene18325	HR-3	HR-0	1.382873709	6.763542532	4.03E-14	1.01E-12	gi|703115023|ref|XP_010100798.1|	up
gene22414	HR-3	HR-0	-1.578643201	7.561687988	4.35E-14	1.09E-12	gi|694419539|ref|XP_009337725.1|	down
gene7106	HR-3	HR-0	1.456244532	5.870935668	4.64E-14	1.16E-12	gi|568874369|ref|XP_006490288.1|	up
gene23002	HR-3	HR-0	-1.760078992	5.255181422	4.68E-14	1.17E-12	gi|703108246|ref|XP_010098965.1|	down
gene4039	HR-3	HR-0	-1.298480409	8.345192734	4.71E-14	1.18E-12	gi|643738231|gb|KDP44219.1|	down
gene16615	HR-3	HR-0	-2.197639883	4.705247148	4.86E-14	1.21E-12	gi|703088847|ref|XP_010093640.1|	down
gene11087	HR-3	HR-0	1.349762295	6.487573025	5.42E-14	1.35E-12	gi|703151383|ref|XP_010110105.1|	up
gene3578	HR-3	HR-0	-2.158616178	4.454837646	5.66E-14	1.41E-12	gi|590587438|ref|XP_007015964.1|	down
Ziziphus_jujuba_newGene_3732	HR-3	HR-0	9.837545972	0.69717612	5.95E-14	1.48E-12	gi|703090553|ref|XP_010094112.1|	up
gene21249	HR-3	HR-0	-1.370407282	7.459332999	6.11E-14	1.52E-12	gi|657949205|ref|XP_008341815.1|	down
gene17777	HR-3	HR-0	-1.4195108	6.122297005	6.52E-14	1.62E-12	gi|657988883|ref|XP_008386625.1|	down
gene16027	HR-3	HR-0	-1.35582202	7.359183163	7.01E-14	1.74E-12	gi|590721393|ref|XP_007051600.1|	down
gene22703	HR-3	HR-0	-2.021531026	5.530018105	7.18E-14	1.78E-12	gi|703162384|ref|XP_010113037.1|	down
gene8270	HR-3	HR-0	-1.315579009	8.214321683	7.33E-14	1.81E-12	gi|645275964|ref|XP_008243064.1|	down
gene12937	HR-3	HR-0	-1.309001095	7.161880982	7.95E-14	1.96E-12	gi|645225969|ref|XP_008219822.1|	down
gene22381	HR-3	HR-0	3.728525174	3.800314498	7.95E-14	1.96E-12	gi|67937769|gb|AAY83343.1|	up
gene32335	HR-3	HR-0	-1.65945428	6.046552915	8.05E-14	1.98E-12	gi|470143814|ref|XP_004307563.1|	down
gene7297	HR-3	HR-0	-1.315160288	6.983913432	8.15E-14	2.00E-12	gi|596021488|ref|XP_007219010.1|	down
gene6845	HR-3	HR-0	-3.354036503	3.235975635	8.23E-14	2.02E-12	gi|590671216|ref|XP_007038272.1|	down
gene2088	HR-3	HR-0	-1.694914172	10.53189008	8.54E-14	2.09E-12	gi|645240594|ref|XP_008226678.1|	down
gene5462	HR-3	HR-0	1.664668613	5.599045006	8.92E-14	2.19E-12	gi|645265499|ref|XP_008238179.1|	up
gene6624	HR-3	HR-0	-1.408229517	5.835802027	9.19E-14	2.25E-12	gi|643738946|gb|KDP44760.1|	down
gene20312	HR-3	HR-0	-1.509830464	8.66315681	9.34E-14	2.28E-12	gi|645229945|ref|XP_008221698.1|	down
gene18797	HR-3	HR-0	-1.319623766	7.283316182	9.63E-14	2.35E-12	gi|728813600|gb|KHG01262.1|	down
gene24973	HR-3	HR-0	-1.476023676	7.260129975	1.01E-13	2.46E-12	gi|359485845|ref|XP_002268128.2|	down
gene5939	HR-3	HR-0	1.797031761	4.969682053	1.03E-13	2.51E-12	gi|645235297|ref|XP_008224201.1|	up
gene23395	HR-3	HR-0	-1.464023502	5.754320754	1.04E-13	2.52E-12	gi|694323916|ref|XP_009353005.1|	down
gene1753	HR-3	HR-0	1.290904248	7.004970297	1.05E-13	2.54E-12	gi|470101375|ref|XP_004287148.1|	up
gene28672	HR-3	HR-0	-4.757506237	2.386920957	1.10E-13	2.67E-12	gi|703144818|ref|XP_010108377.1|	down
gene21026	HR-3	HR-0	-5.044928985	1.835417865	1.10E-13	2.67E-12	gi|359473010|ref|XP_003631229.1|	down
gene13106	HR-3	HR-0	-1.840433094	5.182519297	1.12E-13	2.70E-12	gi|86156028|gb|ABC86745.1|	down
gene24396	HR-3	HR-0	-4.152489992	3.465181318	1.12E-13	2.71E-12	gi|631901704|gb|AHZ31602.1|	down
gene29485	HR-3	HR-0	-2.12964676	4.670522433	1.13E-13	2.74E-12	gi|359496346|ref|XP_003635214.1|	down
gene4647	HR-3	HR-0	-1.408793209	6.586291849	1.17E-13	2.82E-12	gi|225437708|ref|XP_002280106.1|	down
Ziziphus_jujuba_newGene_1094	HR-3	HR-0	1.507039638	8.304192037	1.23E-13	2.96E-12	NA	up
gene23781	HR-3	HR-0	1.366543435	6.39641668	1.26E-13	3.02E-12	gi|657988201|ref|XP_008386263.1|	up
gene15516	HR-3	HR-0	1.347106313	6.55058178	1.39E-13	3.35E-12	gi|596113551|ref|XP_007221558.1|	up
gene8522	HR-3	HR-0	1.941159244	5.367173258	1.45E-13	3.47E-12	gi|645249750|ref|XP_008230885.1|	up
gene23806	HR-3	HR-0	-1.512762744	5.62205447	1.45E-13	3.47E-12	gi|590610846|ref|XP_007021935.1|	down
gene6713	HR-3	HR-0	-3.583470746	3.931743437	1.49E-13	3.56E-12	gi|645256215|ref|XP_008233849.1|	down
Ziziphus_jujuba_newGene_8210	HR-3	HR-0	4.940123454	2.155672064	1.49E-13	3.56E-12	NA	up
gene14109	HR-3	HR-0	-3.654825563	3.261163677	1.49E-13	3.56E-12	gi|703144818|ref|XP_010108377.1|	down
gene19452	HR-3	HR-0	-1.572678249	5.592979201	1.52E-13	3.63E-12	gi|731422860|ref|XP_010662265.1|	down
gene128	HR-3	HR-0	1.924553155	4.777533947	1.54E-13	3.68E-12	gi|702298851|ref|XP_010048565.1|	up
gene4403	HR-3	HR-0	1.432493634	10.21518558	1.66E-13	3.94E-12	gi|643738014|gb|KDP44002.1|	up
gene26051	HR-3	HR-0	2.747445379	4.200344138	1.68E-13	4.00E-12	gi|657955446|ref|XP_008369191.1|	up
gene3186	HR-3	HR-0	-1.870588641	4.903434981	1.69E-13	4.02E-12	gi|255553023|ref|XP_002517554.1|	down
gene22565	HR-3	HR-0	7.278055777	1.381193649	1.72E-13	4.08E-12	gi|643707048|gb|KDP22858.1|	up
gene20966	HR-3	HR-0	-1.310114106	6.500432374	1.72E-13	4.08E-12	gi|225423915|ref|XP_002281939.1|	down
gene1040	HR-3	HR-0	1.353829128	6.236100358	1.73E-13	4.09E-12	gi|596285593|ref|XP_007225480.1|	up
gene8065	HR-3	HR-0	-1.365342076	6.657836477	1.75E-13	4.13E-12	gi|720083878|ref|XP_010243027.1|	down
gene6955	HR-3	HR-0	2.437815452	5.991200841	1.79E-13	4.23E-12	gi|703073935|ref|XP_010089681.1|	up
gene19419	HR-3	HR-0	2.159713434	4.513868268	1.83E-13	4.31E-12	gi|645245468|ref|XP_008228892.1|	up
gene8316	HR-3	HR-0	1.732254533	5.197441482	1.87E-13	4.41E-12	gi|643686876|gb|KDP20041.1|	up
gene16933	HR-3	HR-0	-4.28000141	2.588693899	1.91E-13	4.49E-12	gi|719968713|ref|XP_010266256.1|	down
gene4979	HR-3	HR-0	2.066295761	4.642513427	1.97E-13	4.63E-12	gi|703122904|ref|XP_010102681.1|	up
gene16394	HR-3	HR-0	-3.248374777	3.32660233	2.22E-13	5.20E-12	gi|567865969|ref|XP_006425607.1|	down
gene1645	HR-3	HR-0	1.358828011	7.372027152	2.31E-13	5.40E-12	gi|645237234|ref|XP_008225112.1|	up
gene21851	HR-3	HR-0	1.388084544	5.988354717	2.47E-13	5.78E-12	gi|703132559|ref|XP_010105153.1|	up
gene6225	HR-3	HR-0	1.594951877	5.518402427	2.58E-13	6.03E-12	gi|449520924|ref|XP_004167482.1|	up
Ziziphus_jujuba_newGene_1487	HR-3	HR-0	-4.661430063	2.328735541	2.65E-13	6.18E-12	gi|359475549|ref|XP_003631700.1|	down
gene2009	HR-3	HR-0	-1.391612406	6.07808234	2.69E-13	6.27E-12	gi|255566026|ref|XP_002524001.1|	down
gene18269	HR-3	HR-0	5.076569141	2.051942663	2.77E-13	6.44E-12	gi|703128828|ref|XP_010104196.1|	up
gene1172	HR-3	HR-0	1.470391859	5.984209251	2.85E-13	6.63E-12	gi|225445704|ref|XP_002269428.1|	up
gene2037	HR-3	HR-0	2.6839232	4.245214836	2.86E-13	6.66E-12	gi|596040936|ref|XP_007220035.1|	up
gene21008	HR-3	HR-0	-2.535514778	4.323225528	2.89E-13	6.71E-12	gi|470123491|ref|XP_004297759.1|	down
gene20880	HR-3	HR-0	2.740549023	3.800648934	2.96E-13	6.86E-12	gi|703099763|ref|XP_010096733.1|	up
gene16099	HR-3	HR-0	1.487817919	5.646873185	3.02E-13	6.99E-12	gi|470142597|ref|XP_004306990.1|	up
gene17975	HR-3	HR-0	-4.905856985	2.360558588	3.09E-13	7.15E-12	gi|703163029|ref|XP_010113205.1|	down
gene7452	HR-3	HR-0	-1.44028826	5.798413903	3.19E-13	7.36E-12	gi|596005862|ref|XP_007218399.1|	down
gene18170	HR-3	HR-0	-1.34328204	8.409209754	3.24E-13	7.49E-12	gi|595801079|ref|XP_007201768.1|	down
gene20536	HR-3	HR-0	1.347204132	6.538112605	3.29E-13	7.58E-12	gi|645277602|ref|XP_008243847.1|	up
Ziziphus_jujuba_newGene_4829	HR-3	HR-0	2.123193199	4.539170197	3.43E-13	7.89E-12	gi|694420471|ref|XP_009338141.1|	up
gene9033	HR-3	HR-0	1.519085709	5.664783064	3.43E-13	7.89E-12	gi|703109396|ref|XP_010099281.1|	up
gene17281	HR-3	HR-0	-9.646809258	0.488854646	3.43E-13	7.89E-12	gi|470103813|ref|XP_004288323.1|	down
gene22921	HR-3	HR-0	-1.256570059	7.520428463	3.48E-13	7.98E-12	gi|703075931|ref|XP_010090203.1|	down
gene965	HR-3	HR-0	2.517475136	4.450613035	3.48E-13	7.98E-12	gi|568841671|ref|XP_006474781.1|	up
gene951	HR-3	HR-0	-1.262274859	10.18806316	3.52E-13	8.07E-12	gi|595830287|ref|XP_007206042.1|	down
gene20704	HR-3	HR-0	-1.305666255	6.467639915	3.56E-13	8.15E-12	gi|566149090|ref|XP_006368952.1|	down
gene22702	HR-3	HR-0	-1.788338363	5.250356411	3.66E-13	8.35E-12	gi|645221254|ref|XP_008244257.1|	down
gene10679	HR-3	HR-0	-1.355698418	9.455357851	3.74E-13	8.53E-12	gi|1169494|sp|P46280.1|EFTU2_SOYBN	down
gene15264	HR-3	HR-0	-1.420517447	7.898656207	3.79E-13	8.64E-12	gi|255551563|ref|XP_002516827.1|	down
gene2826	HR-3	HR-0	-1.803092748	4.911443769	3.85E-13	8.77E-12	gi|645244677|ref|XP_008228531.1|	down
gene21259	HR-3	HR-0	-5.876799419	5.479916282	3.86E-13	8.79E-12	gi|225426284|ref|XP_002266905.1|	down
gene27277	HR-3	HR-0	-2.683546934	4.065456851	4.27E-13	9.70E-12	gi|703090876|ref|XP_010094202.1|	down
Ziziphus_jujuba_newGene_2997	HR-3	HR-0	9.577297619	0.448917521	4.38E-13	9.94E-12	gi|470149321|ref|XP_004310187.1|	up
gene6117	HR-3	HR-0	-1.569582707	5.562011159	4.48E-13	1.02E-11	gi|590692626|ref|XP_007044108.1|	down
gene324	HR-3	HR-0	-1.432477012	6.773789259	4.57E-13	1.04E-11	gi|703156148|ref|XP_010111390.1|	down
gene773	HR-3	HR-0	-2.567465384	4.174121149	4.58E-13	1.04E-11	gi|590727828|ref|XP_007099625.1|	down
gene18278	HR-3	HR-0	-1.617294549	5.326878358	4.62E-13	1.04E-11	gi|470107726|ref|XP_004290193.1|	down
gene31077	HR-3	HR-0	-9.621493845	0.464203232	4.76E-13	1.07E-11	gi|449440628|ref|XP_004138086.1|	down
gene15804	HR-3	HR-0	1.287079059	7.467546024	4.77E-13	1.08E-11	gi|645274260|ref|XP_008242258.1|	up
gene10402	HR-3	HR-0	-1.383113654	6.068700379	4.86E-13	1.09E-11	gi|703063493|ref|XP_010086973.1|	down
gene16797	HR-3	HR-0	-1.440739378	6.207223186	5.04E-13	1.13E-11	gi|255582421|ref|XP_002531999.1|	down
gene15667	HR-3	HR-0	1.345304465	6.430277784	5.05E-13	1.13E-11	gi|703133659|ref|XP_010105447.1|	up
gene16733	HR-3	HR-0	4.42962907	2.42813433	5.25E-13	1.18E-11	gi|645219985|ref|XP_008238229.1|	up
gene4166	HR-3	HR-0	-1.494608789	5.5292954	5.43E-13	1.22E-11	gi|645262179|ref|XP_008236646.1|	down
gene3008	HR-3	HR-0	-1.533099653	5.724835984	5.61E-13	1.26E-11	gi|596299905|ref|XP_007227711.1|	down
gene23490	HR-3	HR-0	-1.864388478	5.687689042	5.68E-13	1.27E-11	gi|645276791|ref|XP_008243456.1|	down
gene23936	HR-3	HR-0	2.592695895	3.902474559	5.72E-13	1.28E-11	gi|703144951|ref|XP_010108410.1|	up
gene25812	HR-3	HR-0	1.664593269	6.42013508	5.78E-13	1.29E-11	gi|590578151|ref|XP_007013426.1|	up
gene18662	HR-3	HR-0	1.983101721	4.684954417	6.09E-13	1.36E-11	gi|703098089|ref|XP_010096290.1|	up
gene23509	HR-3	HR-0	-1.28006775	6.87585152	6.10E-13	1.36E-11	gi|590632708|ref|XP_007027916.1|	down
Ziziphus_jujuba_newGene_2856	HR-3	HR-0	4.094093022	2.528716479	6.26E-13	1.39E-11	gi|657945909|ref|XP_008382082.1|	up
gene10134	HR-3	HR-0	-1.320329647	6.157412818	6.51E-13	1.45E-11	gi|590639309|ref|XP_007029634.1|	down
gene8778	HR-3	HR-0	1.277373799	7.440223382	6.72E-13	1.49E-11	gi|255538116|ref|XP_002510123.1|	up
gene24847	HR-3	HR-0	-1.24078164	10.06359037	6.92E-13	1.53E-11	gi|595810377|ref|XP_007203062.1|	down
gene5326	HR-3	HR-0	1.328730047	6.373243754	7.32E-13	1.62E-11	gi|645228970|ref|XP_008221241.1|	up
gene26244	HR-3	HR-0	5.361667973	1.685052353	7.35E-13	1.63E-11	gi|302823236|ref|XP_002993272.1|	up
gene5068	HR-3	HR-0	-2.072932345	4.427293721	7.70E-13	1.70E-11	gi|595825924|ref|XP_007205486.1|	down
gene4152	HR-3	HR-0	-1.682343717	6.70960922	7.75E-13	1.71E-11	gi|645262088|ref|XP_008236606.1|	down
gene669	HR-3	HR-0	-1.782248696	5.603289185	7.96E-13	1.75E-11	gi|590681464|ref|XP_007041095.1|	down
gene7443	HR-3	HR-0	-2.612269224	4.734865218	7.97E-13	1.76E-11	gi|694346114|ref|XP_009357312.1|	down
gene12347	HR-3	HR-0	-1.496077003	11.33499239	8.18E-13	1.80E-11	gi|694312335|ref|XP_009361869.1|	down
gene19823	HR-3	HR-0	3.984820112	2.919749364	8.21E-13	1.80E-11	gi|645277392|ref|XP_008243748.1|	up
gene30162	HR-3	HR-0	-1.706274475	5.550994162	8.25E-13	1.81E-11	gi|255567421|ref|XP_002524690.1|	down
gene22228	HR-3	HR-0	1.275353184	6.700728897	8.38E-13	1.84E-11	gi|595826951|ref|XP_007205655.1|	up
gene28916	HR-3	HR-0	-1.938439414	4.713431873	8.50E-13	1.86E-11	gi|595901459|ref|XP_007213883.1|	down
gene16258	HR-3	HR-0	-5.891796282	4.94425928	8.57E-13	1.87E-11	gi|728827483|gb|KHG07208.1|	down
gene15692	HR-3	HR-0	-1.599237388	5.378370715	8.61E-13	1.88E-11	gi|645254476|ref|XP_008233057.1|	down
gene8478	HR-3	HR-0	-1.293708584	8.344777616	8.68E-13	1.89E-11	gi|595963270|ref|XP_007217012.1|	down
Ziziphus_jujuba_newGene_8541	HR-3	HR-0	-3.309399119	5.066475003	8.78E-13	1.92E-11	gi|645219471|ref|XP_008235975.1|	down
gene28025	HR-3	HR-0	1.554041169	5.583397803	8.89E-13	1.93E-11	gi|703076406|ref|XP_010090327.1|	up
gene1240	HR-3	HR-0	-1.355727416	6.83510269	8.97E-13	1.95E-11	gi|702321678|ref|XP_010052837.1|	down
gene19109	HR-3	HR-0	3.078491685	3.684513376	9.03E-13	1.96E-11	gi|596295577|ref|XP_007227028.1|	up
gene3077	HR-3	HR-0	-1.725275596	4.983997512	9.06E-13	1.97E-11	gi|703101581|ref|XP_010097226.1|	down
gene14366	HR-3	HR-0	-1.235022122	6.922316678	9.45E-13	2.05E-11	gi|590656253|ref|XP_007034218.1|	down
gene21997	HR-3	HR-0	-4.396214251	2.286656857	9.71E-13	2.10E-11	gi|595828583|ref|XP_007205748.1|	down
gene16156	HR-3	HR-0	1.702720981	5.209844968	1.03E-12	2.22E-11	gi|645273632|ref|XP_008241970.1|	up
gene3796	HR-3	HR-0	1.906617029	6.966627728	1.03E-12	2.23E-11	gi|703130538|ref|XP_010104636.1|	up
gene5487	HR-3	HR-0	1.542055357	5.396284589	1.05E-12	2.27E-11	gi|703082582|ref|XP_010091990.1|	up
gene8227	HR-3	HR-0	-2.879351034	4.241454644	1.10E-12	2.36E-11	gi|702256940|ref|XP_010027850.1|	down
gene3192	HR-3	HR-0	2.810436249	3.551352811	1.11E-12	2.39E-11	gi|703074579|ref|XP_010089854.1|	up
gene23232	HR-3	HR-0	-1.22069935	7.626186836	1.17E-12	2.53E-11	gi|703140970|ref|XP_010107386.1|	down
gene25006	HR-3	HR-0	-2.816181303	4.615587283	1.19E-12	2.56E-11	gi|694400421|ref|XP_009375302.1|	down
gene17165	HR-3	HR-0	1.550096606	5.772487981	1.24E-12	2.67E-11	gi|659121326|ref|XP_008460604.1|	up
Ziziphus_jujuba_newGene_8184	HR-3	HR-0	2.171584518	4.439696602	1.25E-12	2.68E-11	NA	up
gene19655	HR-3	HR-0	1.344318097	5.93351263	1.25E-12	2.69E-11	gi|470124647|ref|XP_004298322.1|	up
gene23916	HR-3	HR-0	2.154494187	4.364784598	1.28E-12	2.74E-11	gi|703084743|ref|XP_010092553.1|	up
gene10724	HR-3	HR-0	1.550682566	6.801416227	1.37E-12	2.93E-11	gi|645268996|ref|XP_008239794.1|	up
Ziziphus_jujuba_newGene_2449	HR-3	HR-0	-9.474609762	0.321611044	1.38E-12	2.95E-11	gi|694381886|ref|XP_009366989.1|	down
gene23404	HR-3	HR-0	-1.660792909	5.194381587	1.39E-12	2.96E-11	gi|703072942|ref|XP_010089417.1|	down
gene16257	HR-3	HR-0	-5.529581657	1.44431052	1.40E-12	2.98E-11	gi|694372182|ref|XP_009363487.1|	down
gene4924	HR-3	HR-0	-1.272478526	7.154964783	1.41E-12	3.00E-11	gi|255565552|ref|XP_002523766.1|	down
gene13700	HR-3	HR-0	-1.78042805	4.913761715	1.47E-12	3.12E-11	gi|224082406|ref|XP_002306682.1|	down
gene27223	HR-3	HR-0	-1.737739148	5.430538743	1.48E-12	3.14E-11	gi|643725680|gb|KDP34641.1|	down
gene9677	HR-3	HR-0	-1.803709131	5.364401318	1.53E-12	3.24E-11	gi|694377698|ref|XP_009365134.1|	down
gene33284	HR-3	HR-0	9.395539166	0.27571049	1.54E-12	3.27E-11	gi|593687963|ref|XP_007144622.1|	up
Ziziphus_jujuba_newGene_7504	HR-3	HR-0	1.825104692	5.06846864	1.60E-12	3.39E-11	gi|698480630|ref|XP_009787357.1|	up
gene15769	HR-3	HR-0	-7.380746396	1.308571983	1.61E-12	3.41E-11	gi|593330477|ref|XP_007138665.1|	down
Ziziphus_jujuba_newGene_8964	HR-3	HR-0	5.543778598	1.654974208	1.65E-12	3.50E-11	NA	up
gene4704	HR-3	HR-0	2.625071405	3.880070319	1.68E-12	3.55E-11	gi|645274089|ref|XP_008242183.1|	up
gene1677	HR-3	HR-0	-1.343997879	5.777955854	1.69E-12	3.56E-11	gi|645237294|ref|XP_008225137.1|	down
gene18595	HR-3	HR-0	-1.377536515	7.147589296	1.70E-12	3.58E-11	gi|470121472|ref|XP_004296791.1|	down
gene16750	HR-3	HR-0	-1.310661057	6.112354906	1.71E-12	3.59E-11	gi|567867009|ref|XP_006426127.1|	down
Ziziphus_jujuba_newGene_8714	HR-3	HR-0	-9.622707729	0.464638791	1.73E-12	3.63E-11	gi|470144217|ref|XP_004307757.1|	down
gene12013	HR-3	HR-0	1.379223728	5.863972257	1.73E-12	3.64E-11	gi|645264951|ref|XP_008237920.1|	up
gene25448	HR-3	HR-0	-1.393946632	5.698246692	1.85E-12	3.88E-11	gi|645272004|ref|XP_008241185.1|	down
gene20620	HR-3	HR-0	1.349552088	6.242086417	1.85E-12	3.88E-11	gi|645277464|ref|XP_008243783.1|	up
gene10022	HR-3	HR-0	-1.246443206	7.609647689	1.87E-12	3.92E-11	gi|590582763|ref|XP_007014713.1|	down
gene18037	HR-3	HR-0	-1.495535755	5.479524246	1.95E-12	4.07E-11	gi|595793091|ref|XP_007200294.1|	down
gene12898	HR-3	HR-0	1.691301496	5.26260848	1.98E-12	4.13E-11	gi|703107218|ref|XP_010098694.1|	up
gene16392	HR-3	HR-0	1.288506268	5.926243529	2.08E-12	4.33E-11	gi|703150645|ref|XP_010109914.1|	up
gene23038	HR-3	HR-0	1.699981409	5.165718737	2.15E-12	4.47E-11	gi|643708316|gb|KDP23232.1|	up
gene22769	HR-3	HR-0	-1.332372177	6.594922768	2.17E-12	4.53E-11	gi|590724229|ref|XP_007052407.1|	down
gene23522	HR-3	HR-0	-1.467592232	5.889288368	2.24E-12	4.67E-11	gi|695393522|ref|XP_009520636.1|	down
gene14850	HR-3	HR-0	-4.372231197	2.113468203	2.28E-12	4.74E-11	gi|727455120|ref|XP_010509445.1|	down
gene30506	HR-3	HR-0	-1.23359974	9.327175784	2.29E-12	4.76E-11	gi|703072759|ref|XP_010089369.1|	down
gene12640	HR-3	HR-0	-2.11291977	4.446652483	2.44E-12	5.05E-11	gi|255538804|ref|XP_002510467.1|	down
gene11172	HR-3	HR-0	1.263572528	7.261024047	2.49E-12	5.15E-11	gi|645270053|ref|XP_008240279.1|	up
gene1456	HR-3	HR-0	3.196608149	3.408801127	2.54E-12	5.26E-11	gi|645264589|ref|XP_008237749.1|	up
gene12537	HR-3	HR-0	-1.299989214	6.630059311	2.57E-12	5.32E-11	gi|703074865|ref|XP_010089929.1|	down
gene18306	HR-3	HR-0	-1.252041338	6.688587482	2.75E-12	5.69E-11	gi|645279340|ref|XP_008244672.1|	down
gene30361	HR-3	HR-0	-1.207075804	7.701595079	2.78E-12	5.74E-11	gi|703130084|ref|XP_010104520.1|	down
gene16729	HR-3	HR-0	1.216281698	8.186366649	2.80E-12	5.77E-11	gi|645220002|ref|XP_008238308.1|	up
gene32199	HR-3	HR-0	1.23340618	9.833606198	2.86E-12	5.89E-11	gi|703108854|ref|XP_010099142.1|	up
gene11241	HR-3	HR-0	-1.444342772	5.525396698	2.93E-12	6.03E-11	gi|703108456|ref|XP_010099033.1|	down
gene3556	HR-3	HR-0	-1.673884055	6.265824269	2.97E-12	6.10E-11	gi|568869555|ref|XP_006487986.1|	down
gene2334	HR-3	HR-0	1.209255334	7.198937547	3.00E-12	6.15E-11	gi|703100261|ref|XP_010096873.1|	up
gene12289	HR-3	HR-0	2.836499799	3.645000247	3.08E-12	6.31E-11	gi|643724843|gb|KDP34044.1|	up
gene4804	HR-3	HR-0	1.243199152	6.645659741	3.17E-12	6.50E-11	gi|657992529|ref|XP_008388522.1|	up
gene8681	HR-3	HR-0	-3.390166587	3.047839092	3.24E-12	6.64E-11	gi|224062667|ref|XP_002300870.1|	down
gene7270	HR-3	HR-0	1.488124173	5.993252179	3.28E-12	6.70E-11	gi|703157289|ref|XP_010111687.1|	up
gene12245	HR-3	HR-0	1.387078468	6.056954274	3.29E-12	6.72E-11	gi|590574713|ref|XP_007012478.1|	up
gene12298	HR-3	HR-0	9.296377228	0.181799735	3.33E-12	6.80E-11	gi|703082479|ref|XP_010091962.1|	up
gene31300	HR-3	HR-0	-1.23657452	7.404465173	3.38E-12	6.88E-11	gi|743823946|ref|XP_011022106.1|	down
gene8180	HR-3	HR-0	-3.107656022	3.225507761	3.42E-12	6.97E-11	gi|703123660|ref|XP_010102871.1|	down
gene15878	HR-3	HR-0	1.242045978	6.497004204	3.57E-12	7.25E-11	gi|645274627|ref|XP_008242428.1|	up
gene71	HR-3	HR-0	2.137250065	4.415264583	3.65E-12	7.41E-11	gi|703124320|ref|XP_010103021.1|	up
Ziziphus_jujuba_newGene_5533	HR-3	HR-0	6.550632889	1.958969631	3.66E-12	7.43E-11	gi|595805076|ref|XP_007202249.1|	up
gene19432	HR-3	HR-0	-1.699687222	5.160548108	3.85E-12	7.81E-11	gi|703156968|ref|XP_010111604.1|	down
gene15359	HR-3	HR-0	-3.503271301	3.274393484	3.89E-12	7.88E-11	gi|595793169|ref|XP_007200333.1|	down
gene18863	HR-3	HR-0	1.188960156	7.746324651	3.92E-12	7.94E-11	gi|449461831|ref|XP_004148645.1|	up
gene1642	HR-3	HR-0	-2.24959641	4.437795982	4.00E-12	8.09E-11	gi|595885039|ref|XP_007213090.1|	down
gene5981	HR-3	HR-0	-1.273562919	10.33111299	4.03E-12	8.14E-11	gi|590567325|ref|XP_007010484.1|	down
gene26924	HR-3	HR-0	-1.627479676	6.270989424	4.14E-12	8.36E-11	gi|449436850|ref|XP_004136205.1|	down
gene11647	HR-3	HR-0	1.940756335	4.599493026	4.26E-12	8.59E-11	gi|657951099|ref|XP_008351182.1|	up
gene5758	HR-3	HR-0	1.316488233	6.608469327	4.36E-12	8.78E-11	gi|697109883|ref|XP_009608804.1|	up
gene26549	HR-3	HR-0	-1.363473549	6.146446021	4.58E-12	9.20E-11	gi|703062621|ref|XP_010086766.1|	down
gene5745	HR-3	HR-0	-1.241040891	6.508421281	4.61E-12	9.26E-11	gi|255552368|ref|XP_002517228.1|	down
gene17678	HR-3	HR-0	2.427573931	4.15146998	4.64E-12	9.31E-11	gi|703064048|ref|XP_010087106.1|	up
gene543	HR-3	HR-0	-1.201785996	7.116453722	4.71E-12	9.45E-11	gi|645238086|ref|XP_008225512.1|	down
Ziziphus_jujuba_newGene_3529	HR-3	HR-0	9.274009548	0.161233202	4.77E-12	9.55E-11	gi|694359665|ref|XP_009359892.1|	up
gene7241	HR-3	HR-0	9.454006514	0.330065283	4.79E-12	9.58E-11	gi|222139392|gb|ACM45715.1|	up
gene28884	HR-3	HR-0	-2.035477382	5.268610373	4.80E-12	9.59E-11	gi|702256940|ref|XP_010027850.1|	down
gene7004	HR-3	HR-0	-2.497025526	4.050210386	4.90E-12	9.78E-11	gi|645239908|ref|XP_008226352.1|	down
gene9718	HR-3	HR-0	-1.593485527	5.215518552	5.06E-12	1.01E-10	gi|645247027|ref|XP_008229637.1|	down
gene8155	HR-3	HR-0	1.387348527	5.667824039	5.17E-12	1.03E-10	gi|645249453|ref|XP_008230758.1|	up
gene811	HR-3	HR-0	-1.613155327	5.64568208	5.38E-12	1.07E-10	gi|747096198|ref|XP_011096008.1|	down
gene21959	HR-3	HR-0	-1.222076536	7.546674669	5.48E-12	1.09E-10	gi|225427201|ref|XP_002280253.1|	down
gene17343	HR-3	HR-0	-1.222385703	9.673968695	5.55E-12	1.10E-10	gi|224055984|ref|XP_002298710.1|	down
gene5457	HR-3	HR-0	-1.829702468	5.492649062	5.89E-12	1.17E-10	gi|703121501|ref|XP_010102341.1|	down
gene1453	HR-3	HR-0	-1.766965653	5.264814779	5.90E-12	1.17E-10	gi|255539098|ref|XP_002510614.1|	down
gene23733	HR-3	HR-0	-2.5144541	3.922331128	6.04E-12	1.20E-10	gi|728832264|gb|KHG11707.1|	down
gene31625	HR-3	HR-0	-3.303148676	3.504276244	6.15E-12	1.22E-10	gi|566171051|ref|XP_006383211.1|	down
gene27683	HR-3	HR-0	-3.478030847	2.930925757	6.39E-12	1.26E-10	gi|590724902|ref|XP_007052600.1|	down
gene26496	HR-3	HR-0	-1.256546847	5.880547003	6.40E-12	1.26E-10	gi|470141499|ref|XP_004306468.1|	down
gene14804	HR-3	HR-0	-1.501370125	5.454089748	6.43E-12	1.27E-10	gi|567853998|ref|XP_006420119.1|	down
gene18996	HR-3	HR-0	-1.184558494	8.405678356	6.58E-12	1.30E-10	gi|566187928|ref|XP_002312936.2|	down
gene1822	HR-3	HR-0	2.125552441	4.332650451	6.68E-12	1.32E-10	gi|645275782|ref|XP_008242979.1|	up
gene7246	HR-3	HR-0	-2.788591284	4.037197066	6.92E-12	1.36E-10	gi|596015029|ref|XP_007218774.1|	down
gene3955	HR-3	HR-0	-4.111310098	2.673357733	7.08E-12	1.39E-10	gi|225434861|ref|XP_002280641.1|	down
gene23530	HR-3	HR-0	1.210042878	7.255077189	7.17E-12	1.41E-10	gi|645271932|ref|XP_008241151.1|	up
Ziziphus_jujuba_newGene_1076	HR-3	HR-0	-2.503897303	3.834315617	7.39E-12	1.45E-10	gi|567922056|ref|XP_006453034.1|	down
Ziziphus_jujuba_newGene_8047	HR-3	HR-0	-1.295991152	7.352135322	7.40E-12	1.45E-10	gi|720013203|ref|XP_010260094.1|	down
gene20322	HR-3	HR-0	1.315588622	5.856592413	7.51E-12	1.47E-10	gi|645230048|ref|XP_008221750.1|	up
gene15802	HR-3	HR-0	-1.609336316	5.106654065	7.61E-12	1.49E-10	gi|645274258|ref|XP_008242257.1|	down
gene10221	HR-3	HR-0	-1.220048586	7.68148503	8.05E-12	1.57E-10	gi|593100566|ref|XP_007131442.1|	down
Ziziphus_jujuba_newGene_7	HR-3	HR-0	-5.758864311	4.916239895	8.06E-12	1.57E-10	NA	down
gene26791	HR-3	HR-0	-1.198029522	9.146578769	8.19E-12	1.60E-10	gi|595810377|ref|XP_007203062.1|	down
gene1568	HR-3	HR-0	1.395661289	6.196781876	8.25E-12	1.61E-10	gi|645237167|ref|XP_008225081.1|	up
gene3342	HR-3	HR-0	-2.557766741	3.984812612	8.29E-12	1.61E-10	gi|565459716|ref|XP_006287857.1|	down
gene13258	HR-3	HR-0	-2.271017142	5.352554214	8.29E-12	1.61E-10	gi|659085855|ref|XP_008443644.1|	down
gene15969	HR-3	HR-0	-2.625657677	3.79296973	8.46E-12	1.64E-10	gi|743918683|ref|XP_011003350.1|	down
gene1004	HR-3	HR-0	-1.196238381	7.981277209	8.50E-12	1.65E-10	gi|643709177|gb|KDP23866.1|	down
gene24412	HR-3	HR-0	-2.784920084	3.461782653	8.54E-12	1.66E-10	gi|645233252|ref|XP_008223256.1|	down
Ziziphus_jujuba_newGene_8002	HR-3	HR-0	7.654665493	0.477016779	8.61E-12	1.67E-10	gi|645216424|ref|XP_008221052.1|	up
gene819	HR-3	HR-0	2.879677178	4.38600207	8.73E-12	1.69E-10	gi|720039642|ref|XP_010268366.1|	up
gene11532	HR-3	HR-0	-1.199084618	9.892769159	8.73E-12	1.69E-10	gi|703080828|ref|XP_010091526.1|	down
gene18323	HR-3	HR-0	4.143946697	2.46601333	8.85E-12	1.71E-10	gi|703115014|ref|XP_010100796.1|	up
gene23084	HR-3	HR-0	1.344386071	6.242356092	8.93E-12	1.72E-10	gi|645275145|ref|XP_008242672.1|	up
gene16118	HR-3	HR-0	1.992937559	4.713282564	8.96E-12	1.73E-10	gi|357484297|ref|XP_003612436.1|	up
gene7161	HR-3	HR-0	-3.711201448	2.578952918	9.16E-12	1.76E-10	gi|590672269|ref|XP_007038563.1|	down
gene3190	HR-3	HR-0	-9.579405868	4.575427718	9.26E-12	1.78E-10	gi|595924248|ref|XP_007214911.1|	down
gene23663	HR-3	HR-0	-1.264459014	5.963132456	9.42E-12	1.81E-10	gi|643714520|gb|KDP27023.1|	down
gene759	HR-3	HR-0	-9.594984301	0.43655206	9.43E-12	1.81E-10	gi|470114373|ref|XP_004293390.1|	down
gene11529	HR-3	HR-0	-1.293354565	10.546925	9.44E-12	1.81E-10	gi|728841800|gb|KHG21243.1|	down
gene23994	HR-3	HR-0	1.566769368	5.378391233	9.51E-12	1.82E-10	gi|645220700|ref|XP_008241409.1|	up
gene12337	HR-3	HR-0	1.704833616	7.690673915	9.67E-12	1.85E-10	gi|645227373|ref|XP_008220486.1|	up
gene16732	HR-3	HR-0	-1.695497487	5.723001046	9.96E-12	1.91E-10	gi|255568557|ref|XP_002525252.1|	down
Ziziphus_jujuba_newGene_2341	HR-3	HR-0	-4.383136731	2.114026209	1.04E-11	1.99E-10	gi|703098745|ref|XP_010096467.1|	down
gene13293	HR-3	HR-0	-5.237427844	1.459473522	1.05E-11	2.00E-10	gi|502124986|ref|XP_004498751.1|	down
gene3032	HR-3	HR-0	-2.328507357	4.245750975	1.06E-11	2.01E-10	gi|703080127|ref|XP_010091337.1|	down
gene6129	HR-3	HR-0	2.866708909	3.48097064	1.06E-11	2.01E-10	gi|703118890|ref|XP_010101711.1|	up
gene16627	HR-3	HR-0	1.226824664	6.073775626	1.06E-11	2.02E-10	gi|643721946|gb|KDP31825.1|	up
gene6768	HR-3	HR-0	-3.562707991	3.683270706	1.15E-11	2.19E-10	gi|703121797|ref|XP_010102427.1|	down
gene838	HR-3	HR-0	1.237419092	6.079285481	1.16E-11	2.20E-10	gi|657984184|ref|XP_008384177.1|	up
gene13502	HR-3	HR-0	-1.233976267	6.487569041	1.19E-11	2.26E-10	gi|567774775|gb|AHC95486.1|	down
gene13178	HR-3	HR-0	-1.269729612	10.73725532	1.19E-11	2.26E-10	gi|255545402|ref|XP_002513761.1|	down
gene9278	HR-3	HR-0	-1.505830425	6.144894669	1.22E-11	2.31E-10	gi|645246692|ref|XP_008229473.1|	down
gene1652	HR-3	HR-0	-1.420408624	5.577010988	1.23E-11	2.34E-10	gi|703114090|ref|XP_010100552.1|	down
gene32374	HR-3	HR-0	-1.807696596	4.710783365	1.24E-11	2.35E-10	gi|645273217|ref|XP_008241772.1|	down
gene30863	HR-3	HR-0	2.325571112	4.092067252	1.33E-11	2.51E-10	gi|645278788|ref|XP_008244392.1|	up
gene23022	HR-3	HR-0	-1.355935071	6.831210535	1.39E-11	2.62E-10	gi|645230809|ref|XP_008222101.1|	down
gene16723	HR-3	HR-0	-2.366241765	4.025987495	1.40E-11	2.64E-10	gi|703064805|ref|XP_010087295.1|	down
gene16934	HR-3	HR-0	-1.609702626	5.619861595	1.43E-11	2.69E-10	gi|449451397|ref|XP_004143448.1|	down
gene8495	HR-3	HR-0	-1.409056786	6.658404524	1.45E-11	2.72E-10	gi|567877365|ref|XP_006431272.1|	down
Ziziphus_jujuba_newGene_2580	HR-3	HR-0	1.610420298	5.273668555	1.48E-11	2.78E-10	gi|590687857|ref|XP_007042784.1|	up
gene16877	HR-3	HR-0	-1.458808539	5.639058852	1.49E-11	2.80E-10	gi|470103779|ref|XP_004288307.1|	down
gene17843	HR-3	HR-0	-1.613268601	5.073601055	1.50E-11	2.81E-10	gi|645243218|ref|XP_008227877.1|	down
gene12161	HR-3	HR-0	1.251610189	6.182983406	1.55E-11	2.90E-10	gi|703113956|ref|XP_010100515.1|	up
gene11981	HR-3	HR-0	1.944107158	4.445233696	1.55E-11	2.90E-10	gi|703130088|ref|XP_010104521.1|	up
gene20132	HR-3	HR-0	1.179410279	7.891019132	1.61E-11	3.01E-10	gi|657994830|ref|XP_008389729.1|	up
gene18103	HR-3	HR-0	1.267656414	6.58812477	1.61E-11	3.01E-10	gi|645258704|ref|XP_008235009.1|	up
gene4644	HR-3	HR-0	-1.233059021	5.918690963	1.62E-11	3.02E-10	gi|743830701|ref|XP_011023849.1|	down
gene23723	HR-3	HR-0	-1.576949473	5.190905553	1.63E-11	3.05E-10	gi|566194675|ref|XP_002316801.2|	down
gene17845	HR-3	HR-0	-1.342593884	5.732405985	1.64E-11	3.05E-10	gi|645243211|ref|XP_008227875.1|	down
gene12153	HR-3	HR-0	9.18156451	0.074456919	1.64E-11	3.05E-10	gi|703113968|ref|XP_010100518.1|	up
gene26507	HR-3	HR-0	2.20261507	4.311545364	1.67E-11	3.11E-10	gi|658026223|ref|XP_008348532.1|	up
gene5679	HR-3	HR-0	1.529504958	5.304110832	1.67E-11	3.11E-10	gi|643733735|gb|KDP40578.1|	up
gene4089	HR-3	HR-0	1.217781096	6.774843683	1.67E-11	3.11E-10	gi|703085588|ref|XP_010092779.1|	up
gene19551	HR-3	HR-0	-1.506154212	5.335073596	1.68E-11	3.12E-10	gi|703078609|ref|XP_010090937.1|	down
gene32054	HR-3	HR-0	-2.989102052	4.325504242	1.69E-11	3.13E-10	gi|596146387|ref|XP_007222659.1|	down
gene22323	HR-3	HR-0	-1.173593987	7.376967778	1.69E-11	3.13E-10	gi|567196061|ref|XP_006406179.1|	down
gene5188	HR-3	HR-0	1.446619693	5.457878756	1.69E-11	3.13E-10	gi|470132465|ref|XP_004302102.1|	up
gene10061	HR-3	HR-0	-1.228935092	6.95803801	1.70E-11	3.13E-10	gi|728811795|gb|KHG00455.1|	down
gene26687	HR-3	HR-0	-2.101952516	5.133308836	1.71E-11	3.16E-10	gi|595796310|ref|XP_007201133.1|	down
gene9828	HR-3	HR-0	2.025541009	4.504164355	1.72E-11	3.18E-10	gi|595934471|ref|XP_007215460.1|	up
gene11867	HR-3	HR-0	3.263867799	3.079559796	1.73E-11	3.18E-10	gi|743805127|ref|XP_011017546.1|	up
gene6606	HR-3	HR-0	-1.72702343	4.787028526	1.79E-11	3.30E-10	gi|743943623|ref|XP_011016321.1|	down
gene17409	HR-3	HR-0	-1.907278485	6.088288986	1.81E-11	3.34E-10	gi|694329303|ref|XP_009355418.1|	down
gene7922	HR-3	HR-0	-1.258268281	6.378966915	1.83E-11	3.37E-10	gi|590645974|ref|XP_007031493.1|	down
gene25206	HR-3	HR-0	-1.196486762	7.159704084	1.87E-11	3.43E-10	gi|595938293|ref|XP_007215649.1|	down
gene2614	HR-3	HR-0	-1.322486942	5.776168488	1.87E-11	3.44E-10	gi|645243869|ref|XP_008228173.1|	down
gene15801	HR-3	HR-0	-1.27734958	6.032601604	1.91E-11	3.51E-10	gi|645274255|ref|XP_008242256.1|	down
Ziziphus_jujuba_newGene_1998	HR-3	HR-0	9.140084947	0.033677153	1.99E-11	3.64E-10	NA	up
gene5262	HR-3	HR-0	1.615159154	5.074097151	2.02E-11	3.70E-10	gi|470138123|ref|XP_004304808.1|	up
gene12600	HR-3	HR-0	-1.588216769	5.481968574	2.04E-11	3.73E-10	gi|703150999|ref|XP_010110004.1|	down
gene7450	HR-3	HR-0	1.323236184	6.034226398	2.04E-11	3.73E-10	gi|596004770|ref|XP_007218320.1|	up
gene12308	HR-3	HR-0	2.332253663	4.16637592	2.13E-11	3.90E-10	gi|658002250|ref|XP_008393607.1|	up
gene160	HR-3	HR-0	-2.944541687	5.624029591	2.15E-11	3.93E-10	gi|590724775|ref|XP_007052563.1|	down
gene14122	HR-3	HR-0	-9.108811224	-0.028894625	2.28E-11	4.15E-10	gi|565444541|ref|XP_006284151.1|	down
gene12045	HR-3	HR-0	-1.148746131	9.176147324	2.29E-11	4.17E-10	gi|703092213|ref|XP_010094566.1|	down
gene19291	HR-3	HR-0	-3.680269135	2.700367415	2.29E-11	4.17E-10	gi|595793181|ref|XP_007200339.1|	down
gene9215	HR-3	HR-0	-1.549198279	5.113649519	2.29E-11	4.17E-10	gi|645246699|ref|XP_008229476.1|	down
gene19545	HR-3	HR-0	-1.307210105	10.98797258	2.37E-11	4.30E-10	gi|703078646|ref|XP_010090946.1|	down
Ziziphus_jujuba_newGene_7097	HR-3	HR-0	-1.354079689	5.902901901	2.39E-11	4.33E-10	gi|596287749|ref|XP_007225825.1|	down
gene9697	HR-3	HR-0	1.268847032	8.320765278	2.45E-11	4.43E-10	gi|703111657|ref|XP_010099911.1|	up
gene14486	HR-3	HR-0	-1.388566903	5.648366188	2.46E-11	4.46E-10	gi|659114814|ref|XP_008457241.1|	down
gene55	HR-3	HR-0	-1.760280593	6.513570762	2.47E-11	4.46E-10	gi|703124227|ref|XP_010103000.1|	down
gene13709	HR-3	HR-0	2.049409666	4.615597104	2.52E-11	4.55E-10	gi|595793395|ref|XP_007200446.1|	up
gene13772	HR-3	HR-0	2.014673856	6.5182801	2.60E-11	4.70E-10	gi|380857379|gb|AFE89428.1|	up
gene3255	HR-3	HR-0	3.65186879	2.847203422	2.62E-11	4.72E-10	gi|470113815|ref|XP_004293115.1|	up
gene10712	HR-3	HR-0	-2.213912779	5.187711496	2.66E-11	4.79E-10	gi|657947698|ref|XP_008391365.1|	down
gene6083	HR-3	HR-0	9.522880409	0.399225056	2.68E-11	4.83E-10	gi|657961462|ref|XP_008372326.1|	up
gene18794	HR-3	HR-0	5.758301639	0.825048111	2.79E-11	5.02E-10	gi|727568536|ref|XP_010456735.1|	up
gene12850	HR-3	HR-0	-2.516333366	3.750092864	2.82E-11	5.08E-10	gi|596285065|ref|XP_007225397.1|	down
gene8014	HR-3	HR-0	1.393772251	5.606954746	2.83E-11	5.08E-10	gi|703157478|ref|XP_010111736.1|	up
gene29913	HR-3	HR-0	-2.605322964	3.967325374	2.87E-11	5.15E-10	gi|643706106|gb|KDP22238.1|	down
gene7656	HR-3	HR-0	-1.144359834	7.603282665	2.93E-11	5.26E-10	gi|734388335|gb|KHN25601.1|	down
gene22683	HR-3	HR-0	1.542702957	5.421820367	2.97E-11	5.33E-10	gi|645265492|ref|XP_008238176.1|	up
gene23386	HR-3	HR-0	4.508406984	2.82229701	3.02E-11	5.40E-10	gi|645272268|ref|XP_008241313.1|	up
gene27306	HR-3	HR-0	-1.381925335	5.576475617	3.07E-11	5.49E-10	gi|470111224|ref|XP_004291849.1|	down
gene12589	HR-3	HR-0	-11.83757345	2.646527106	3.07E-11	5.49E-10	gi|27450532|gb|AAO14627.1|AF467900_4	down
gene10682	HR-3	HR-0	4.809572663	2.458273127	3.21E-11	5.72E-10	gi|743905664|ref|XP_011046236.1|	up
gene9592	HR-3	HR-0	-1.16002382	7.801535298	3.24E-11	5.78E-10	gi|703073116|ref|XP_010089462.1|	down
gene13915	HR-3	HR-0	2.873389782	3.336478753	3.28E-11	5.85E-10	gi|645215868|ref|XP_008218477.1|	up
gene18294	HR-3	HR-0	5.575315274	1.187851193	3.29E-11	5.85E-10	gi|645259590|ref|XP_008235433.1|	up
gene17905	HR-3	HR-0	3.606850339	4.077205142	3.39E-11	6.03E-10	gi|645242930|ref|XP_008227753.1|	up
gene2212	HR-3	HR-0	1.181523295	7.124328003	3.49E-11	6.21E-10	gi|645240773|ref|XP_008226759.1|	up
gene14268	HR-3	HR-0	-1.21047787	6.669050154	3.55E-11	6.31E-10	gi|590614394|ref|XP_007022927.1|	down
gene1666	HR-3	HR-0	1.228015274	6.703330705	3.77E-11	6.69E-10	gi|595913186|ref|XP_007214540.1|	up
gene27920	HR-3	HR-0	3.406950439	3.123348885	3.86E-11	6.83E-10	gi|643731810|gb|KDP39002.1|	up
gene14714	HR-3	HR-0	-1.416505104	6.052875361	3.97E-11	7.03E-10	gi|641836790|gb|KDO55751.1|	down
gene10732	HR-3	HR-0	-1.268030825	5.815639303	4.08E-11	7.21E-10	gi|643720823|gb|KDP31087.1|	down
gene7269	HR-3	HR-0	2.450326587	3.852603103	4.13E-11	7.29E-10	gi|703163085|ref|XP_010113220.1|	up
gene2236	HR-3	HR-0	-3.730623964	2.478040509	4.13E-11	7.29E-10	gi|593261181|ref|XP_007132990.1|	down
gene10639	HR-3	HR-0	1.25792887	6.301736904	4.17E-11	7.36E-10	gi|703119761|ref|XP_010101947.1|	up
gene24590	HR-3	HR-0	-2.037116352	4.747654862	4.24E-11	7.47E-10	gi|645238899|ref|XP_008225895.1|	down
gene3778	HR-3	HR-0	-1.254808804	8.578549459	4.29E-11	7.55E-10	gi|645216393|ref|XP_008220906.1|	down
gene14228	HR-3	HR-0	-1.399941559	5.684795365	4.34E-11	7.64E-10	gi|645246699|ref|XP_008229476.1|	down
gene24251	HR-3	HR-0	3.167641831	3.008194228	4.36E-11	7.66E-10	gi|645220265|ref|XP_008239469.1|	up
Ziziphus_jujuba_newGene_1061	HR-3	HR-0	-2.303941762	4.771676606	4.40E-11	7.72E-10	gi|643731008|gb|KDP38346.1|	down
gene18525	HR-3	HR-0	-1.93843311	4.675087894	4.45E-11	7.82E-10	gi|703097742|ref|XP_010096195.1|	down
gene6230	HR-3	HR-0	-1.250764021	5.998189965	4.61E-11	8.08E-10	gi|470143702|ref|XP_004307510.1|	down
gene6233	HR-3	HR-0	1.175923337	6.489499009	4.61E-11	8.08E-10	gi|596000574|ref|XP_007218085.1|	up
gene2218	HR-3	HR-0	1.167592787	6.574364451	4.66E-11	8.15E-10	gi|502143673|ref|XP_004505422.1|	up
gene12590	HR-3	HR-0	1.448192655	5.577203091	4.67E-11	8.17E-10	gi|703094175|ref|XP_010095167.1|	up
gene10540	HR-3	HR-0	1.411462714	5.999059297	4.71E-11	8.23E-10	gi|703119689|ref|XP_010101929.1|	up
Ziziphus_jujuba_newGene_8121	HR-3	HR-0	4.883403528	1.80792062	4.73E-11	8.25E-10	gi|658017258|ref|XP_008343983.1|	up
gene20178	HR-3	HR-0	-1.249156737	6.672306761	4.85E-11	8.46E-10	gi|596049198|ref|XP_007220468.1|	down
gene7804	HR-3	HR-0	-1.542297194	5.046103598	5.02E-11	8.75E-10	gi|703116571|ref|XP_010101161.1|	down
gene13247	HR-3	HR-0	1.212420977	6.342653453	5.03E-11	8.75E-10	gi|703064334|ref|XP_010087181.1|	up
gene12472	HR-3	HR-0	-1.181163823	7.022989658	5.03E-11	8.75E-10	gi|470128289|ref|XP_004300076.1|	down
gene16730	HR-3	HR-0	-1.14470488	7.542037074	5.05E-11	8.78E-10	gi|703063427|ref|XP_010086959.1|	down
gene29599	HR-3	HR-0	-3.797169967	2.986603592	5.09E-11	8.85E-10	gi|595894807|ref|XP_007213704.1|	down
gene28071	HR-3	HR-0	-3.809907499	2.595144284	5.11E-11	8.88E-10	gi|643734394|gb|KDP41124.1|	down
gene17216	HR-3	HR-0	1.730126122	7.860248561	5.23E-11	9.07E-10	gi|749385052|ref|NP_001291338.1|	up
gene6471	HR-3	HR-0	-1.615567483	4.926611847	5.29E-11	9.17E-10	gi|645255041|ref|XP_008233315.1|	down
gene29092	HR-3	HR-0	3.842768343	2.465676875	5.33E-11	9.22E-10	gi|470104067|ref|XP_004288436.1|	up
gene23757	HR-3	HR-0	1.1276583	6.845478318	5.41E-11	9.36E-10	gi|658029135|ref|XP_008350011.1|	up
gene5027	HR-3	HR-0	1.264408185	6.697418405	5.43E-11	9.38E-10	gi|703076133|ref|XP_010090264.1|	up
gene22156	HR-3	HR-0	-3.375454045	2.843857187	5.45E-11	9.41E-10	gi|720002844|ref|XP_010256814.1|	down
gene16365	HR-3	HR-0	1.544412991	5.020473465	5.79E-11	9.99E-10	gi|645277922|ref|XP_008243998.1|	up
gene21849	HR-3	HR-0	-1.136490787	8.016057821	5.86E-11	1.01E-09	gi|470134700|ref|XP_004303177.1|	down
gene20828	HR-3	HR-0	-1.689713716	6.581653863	5.92E-11	1.02E-09	gi|590692746|ref|XP_007044141.1|	down
gene29326	HR-3	HR-0	-1.790836963	4.724678141	5.93E-11	1.02E-09	gi|703063963|ref|XP_010087083.1|	down
gene5965	HR-3	HR-0	3.504942672	2.644864326	6.17E-11	1.06E-09	gi|703070573|ref|XP_010088819.1|	up
gene18649	HR-3	HR-0	-1.183404035	6.510044744	6.32E-11	1.09E-09	gi|703142930|ref|XP_010107881.1|	down
gene408	HR-3	HR-0	-3.26068992	3.461217917	6.45E-11	1.11E-09	gi|590566365|ref|XP_007010211.1|	down
gene8426	HR-3	HR-0	-1.143072312	7.377645616	6.58E-11	1.13E-09	gi|743937489|ref|XP_011013150.1|	down
gene21236	HR-3	HR-0	-1.543717712	5.224721498	6.78E-11	1.16E-09	gi|703093210|ref|XP_010094854.1|	down
gene11515	HR-3	HR-0	2.06363049	4.270929577	6.98E-11	1.19E-09	gi|645269267|ref|XP_008239921.1|	up
gene20311	HR-3	HR-0	-1.332854726	6.374654409	6.98E-11	1.19E-09	gi|657994482|ref|XP_008389545.1|	down
gene25313	HR-3	HR-0	1.138097017	6.78806076	7.08E-11	1.21E-09	gi|321272538|gb|ADW80331.1|	up
gene15540	HR-3	HR-0	1.560975429	5.147646584	7.12E-11	1.22E-09	gi|596031640|ref|XP_007219472.1|	up
gene7703	HR-3	HR-0	-1.212275446	5.802713462	7.19E-11	1.23E-09	gi|645215088|ref|XP_008235770.1|	down
gene24371	HR-3	HR-0	-2.719762283	3.475106431	7.31E-11	1.25E-09	gi|590661686|ref|XP_007035742.1|	down
gene14647	HR-3	HR-0	-1.131238683	7.069100797	7.36E-11	1.25E-09	gi|720099684|ref|XP_010248011.1|	down
gene12481	HR-3	HR-0	-1.374978319	5.576298837	7.38E-11	1.26E-09	gi|703136134|ref|XP_010106073.1|	down
gene16993	HR-3	HR-0	-2.269775489	4.17956493	7.61E-11	1.29E-09	gi|703065987|ref|XP_010087595.1|	down
gene31652	HR-3	HR-0	-2.150868853	4.597577876	7.68E-11	1.30E-09	gi|694351851|ref|XP_009357662.1|	down
gene16482	HR-3	HR-0	-1.184994102	5.921301484	7.73E-11	1.31E-09	gi|595819557|ref|XP_007204516.1|	down
gene7283	HR-3	HR-0	-2.397572692	3.911352011	8.03E-11	1.36E-09	gi|645224490|ref|XP_008219135.1|	down
gene18813	HR-3	HR-0	-1.170319175	7.254914815	8.06E-11	1.36E-09	gi|595797777|ref|XP_007201311.1|	down
gene23982	HR-3	HR-0	-3.382535565	3.272533019	8.29E-11	1.40E-09	gi|645253335|ref|XP_008232530.1|	down
gene16500	HR-3	HR-0	2.160738972	4.804888016	8.48E-11	1.43E-09	gi|703163676|ref|XP_010113411.1|	up
gene19257	HR-3	HR-0	-1.795148679	5.859722824	8.57E-11	1.45E-09	gi|566152126|ref|XP_002300184.2|	down
gene2796	HR-3	HR-0	1.176819135	7.14679537	8.84E-11	1.49E-09	gi|429884522|gb|AGA17925.1|	up
gene17565	HR-3	HR-0	-4.016761316	2.85249988	8.87E-11	1.50E-09	gi|567902566|ref|XP_006443771.1|	down
gene32502	HR-3	HR-0	-1.457096813	5.334932215	9.01E-11	1.52E-09	gi|645220819|ref|XP_008241993.1|	down
gene5683	HR-3	HR-0	-2.002461358	5.484978709	9.02E-11	1.52E-09	gi|703121199|ref|XP_010102270.1|	down
gene8024	HR-3	HR-0	-1.154573863	7.539369928	9.38E-11	1.58E-09	gi|703157537|ref|XP_010111753.1|	down
gene13590	HR-3	HR-0	-1.170677932	6.536359841	9.45E-11	1.59E-09	gi|694368363|ref|XP_009362414.1|	down
gene1793	HR-3	HR-0	1.599140776	5.0741316	9.47E-11	1.59E-09	gi|658021761|ref|XP_008346284.1|	up
gene3267	HR-3	HR-0	2.140176574	4.212614808	9.76E-11	1.64E-09	gi|703084743|ref|XP_010092553.1|	up
gene18175	HR-3	HR-0	-1.164956907	8.872239562	9.91E-11	1.66E-09	gi|595801534|ref|XP_007201838.1|	down
gene26385	HR-3	HR-0	-1.134366099	8.409515799	1.01E-10	1.69E-09	gi|703140937|ref|XP_010107371.1|	down
gene6245	HR-3	HR-0	4.627463376	1.987939928	1.02E-10	1.70E-09	gi|703144818|ref|XP_010108377.1|	up
gene2347	HR-3	HR-0	-1.145181507	6.674991901	1.05E-10	1.75E-09	gi|590606452|ref|XP_007020740.1|	down
gene23163	HR-3	HR-0	1.677022043	5.013654167	1.07E-10	1.78E-09	gi|645272423|ref|XP_008241389.1|	up
gene14057	HR-3	HR-0	3.249562863	4.915539787	1.07E-10	1.78E-09	gi|657977109|ref|XP_008380456.1|	up
gene25584	HR-3	HR-0	1.196262941	7.382062131	1.07E-10	1.79E-09	gi|595850236|ref|XP_007209876.1|	up
gene13027	HR-3	HR-0	-1.51294975	5.560370742	1.07E-10	1.79E-09	gi|568844222|ref|XP_006475992.1|	down
gene20763	HR-3	HR-0	-1.494158901	5.452194341	1.08E-10	1.79E-09	gi|703119800|ref|XP_010101957.1|	down
gene18116	HR-3	HR-0	-3.193440896	2.881977586	1.09E-10	1.81E-09	gi|595793047|ref|XP_007200272.1|	down
gene16848	HR-3	HR-0	1.665861345	4.777628688	1.10E-10	1.83E-09	gi|645219563|ref|XP_008236379.1|	up
gene4002	HR-3	HR-0	-4.554070185	1.782680064	1.11E-10	1.84E-09	gi|703137609|ref|XP_010106493.1|	down
gene4324	HR-3	HR-0	-1.157421838	6.688599425	1.12E-10	1.85E-09	gi|703074995|ref|XP_010089962.1|	down
gene4489	HR-3	HR-0	1.711992648	4.77387817	1.12E-10	1.86E-09	gi|657985270|ref|XP_008384739.1|	up
gene22157	HR-3	HR-0	-1.129699308	8.277506252	1.13E-10	1.87E-09	gi|568881418|ref|XP_006493570.1|	down
gene18839	HR-3	HR-0	-1.454009183	5.301217	1.14E-10	1.88E-09	gi|470112165|ref|XP_004292308.1|	down
gene6365	HR-3	HR-0	-3.88908703	2.034928744	1.15E-10	1.90E-09	gi|703118046|ref|XP_010101515.1|	down
gene20540	HR-3	HR-0	1.599792983	4.93629805	1.16E-10	1.92E-09	gi|658009206|ref|XP_008339806.1|	up
gene24315	HR-3	HR-0	1.14082275	7.022032622	1.19E-10	1.96E-09	gi|596280354|ref|XP_007225272.1|	up
gene25990	HR-3	HR-0	-1.212437705	6.173222731	1.20E-10	1.98E-09	gi|470109080|ref|XP_004290830.1|	down
gene19571	HR-3	HR-0	1.134450323	7.126544004	1.21E-10	1.99E-09	gi|595924288|ref|XP_007214915.1|	up
gene17316	HR-3	HR-0	-1.23952594	6.69482987	1.25E-10	2.06E-09	gi|703070193|ref|XP_010088726.1|	down
Ziziphus_jujuba_newGene_1471	HR-3	HR-0	8.964240694	-0.129293841	1.25E-10	2.07E-09	gi|694188379|gb|AIS71930.1|	up
gene19870	HR-3	HR-0	-1.09561038	7.848022598	1.27E-10	2.08E-09	gi|590697180|ref|XP_007045367.1|	down
gene10872	HR-3	HR-0	-7.409426478	0.082832005	1.28E-10	2.11E-09	gi|743878235|ref|XP_011035591.1|	down
gene17181	HR-3	HR-0	-1.203611749	6.22907974	1.34E-10	2.20E-09	gi|475625309|gb|EMT32925.1|	down
gene13264	HR-3	HR-0	1.922047337	4.525314674	1.34E-10	2.20E-09	NA	up
gene1674	HR-3	HR-0	1.578406708	5.070697649	1.35E-10	2.22E-09	gi|703155385|ref|XP_010111188.1|	up
gene17535	HR-3	HR-0	1.262216513	5.708071632	1.36E-10	2.22E-09	gi|351724657|ref|NP_001237321.1|	up
gene16654	HR-3	HR-0	-1.141739664	6.573034678	1.36E-10	2.22E-09	gi|703111310|ref|XP_010099825.1|	down
gene18319	HR-3	HR-0	1.295258861	7.520011144	1.41E-10	2.30E-09	gi|359497288|ref|XP_002263566.2|	up
gene21184	HR-3	HR-0	8.904938293	-0.186466005	1.43E-10	2.34E-09	gi|719963813|ref|XP_010250779.1|	up
Ziziphus_jujuba_newGene_3777	HR-3	HR-0	-1.41972967	6.068625297	1.46E-10	2.38E-09	gi|590577304|ref|XP_007013198.1|	down
gene29854	HR-3	HR-0	-1.249166708	6.071152014	1.46E-10	2.38E-09	gi|225432774|ref|XP_002283288.1|	down
gene11711	HR-3	HR-0	-1.559004316	6.165708949	1.46E-10	2.39E-09	gi|225444009|ref|XP_002281463.1|	down
gene22421	HR-3	HR-0	-1.247413914	5.75031648	1.48E-10	2.41E-09	gi|645279638|ref|XP_008244817.1|	down
gene5042	HR-3	HR-0	1.721285834	5.129203808	1.49E-10	2.43E-09	gi|595829659|ref|XP_007205913.1|	up
gene19831	HR-3	HR-0	3.744453171	2.393488025	1.49E-10	2.43E-09	gi|702330988|ref|XP_010054453.1|	up
gene22339	HR-3	HR-0	-1.125294579	7.018343091	1.50E-10	2.44E-09	gi|743809019|ref|XP_011018410.1|	down
gene8126	HR-3	HR-0	-6.704276664	1.010891768	1.52E-10	2.47E-09	gi|351630253|gb|AEQ55281.1|	down
gene21298	HR-3	HR-0	-1.096963502	9.343201569	1.53E-10	2.48E-09	gi|645267120|ref|XP_008238923.1|	down
gene30608	HR-3	HR-0	1.292896742	6.472091584	1.53E-10	2.48E-09	gi|595804241|ref|XP_007202126.1|	up
gene27208	HR-3	HR-0	1.225644929	5.762260315	1.55E-10	2.50E-09	gi|731394453|ref|XP_010651845.1|	up
gene125	HR-3	HR-0	1.088904437	7.888251178	1.55E-10	2.50E-09	gi|470120833|ref|XP_004296492.1|	up
gene9976	HR-3	HR-0	-1.101500281	9.022795464	1.58E-10	2.56E-09	gi|590724583|ref|XP_007052510.1|	down
gene9968	HR-3	HR-0	-5.184873052	5.456446158	1.59E-10	2.57E-09	gi|702489939|ref|XP_010035546.1|	down
gene23388	HR-3	HR-0	1.544974047	5.040894453	1.65E-10	2.66E-09	gi|645272263|ref|XP_008241311.1|	up
gene14207	HR-3	HR-0	-1.094666134	7.454080055	1.65E-10	2.66E-09	gi|253721839|gb|ACT34016.1|	down
gene26018	HR-3	HR-0	-1.530600786	5.294629393	1.72E-10	2.77E-09	gi|734325733|gb|KHN05319.1|	down
gene12115	HR-3	HR-0	1.637442287	4.782161677	1.72E-10	2.78E-09	gi|703144423|ref|XP_010108283.1|	up
gene13738	HR-3	HR-0	-1.119952334	7.727933786	1.73E-10	2.78E-09	gi|225460672|ref|XP_002266195.1|	down
gene25209	HR-3	HR-0	-1.130308461	6.695034785	1.74E-10	2.80E-09	gi|641844513|gb|KDO63406.1|	down
gene23349	HR-3	HR-0	-1.687138238	4.688133595	1.78E-10	2.86E-09	gi|595815235|ref|XP_007203877.1|	down
gene31216	HR-3	HR-0	-1.427689998	6.329574143	1.81E-10	2.91E-09	gi|703068640|ref|XP_010088289.1|	down
gene25806	HR-3	HR-0	-1.261445588	5.678971884	1.85E-10	2.97E-09	gi|413947466|gb|AFW80115.1|	down
gene29789	HR-3	HR-0	1.284121096	5.879129868	1.88E-10	3.01E-09	gi|641824618|gb|KDO43942.1|	up
gene12168	HR-3	HR-0	-1.278006614	6.725774535	1.91E-10	3.06E-09	gi|703115359|ref|XP_010100875.1|	down
gene27671	HR-3	HR-0	-1.652636963	5.288808286	2.02E-10	3.24E-09	gi|694351851|ref|XP_009357662.1|	down
gene18676	HR-3	HR-0	-1.742701643	4.648061401	2.04E-10	3.27E-09	gi|645261663|ref|XP_008236403.1|	down
gene27035	HR-3	HR-0	-1.167954206	6.49365162	2.04E-10	3.27E-09	gi|703065259|ref|XP_010087403.1|	down
gene24671	HR-3	HR-0	3.616491047	2.700810489	2.05E-10	3.28E-09	gi|595845258|ref|XP_007208895.1|	up
gene10471	HR-3	HR-0	1.663175671	5.172047153	2.05E-10	3.28E-09	gi|595883073|ref|XP_007212722.1|	up
Ziziphus_jujuba_newGene_3893	HR-3	HR-0	2.815516606	3.612030977	2.06E-10	3.29E-09	gi|658006718|ref|XP_008338531.1|	up
gene9744	HR-3	HR-0	1.685705262	4.716058819	2.07E-10	3.30E-09	gi|595968678|ref|XP_007217406.1|	up
gene18088	HR-3	HR-0	1.163519174	5.876265078	2.10E-10	3.35E-09	gi|645258736|ref|XP_008235024.1|	up
gene3121	HR-3	HR-0	1.533802871	4.963559168	2.11E-10	3.35E-09	gi|356550656|ref|XP_003543701.1|	up
Ziziphus_jujuba_newGene_8525	HR-3	HR-0	8.348048762	1.160507272	2.14E-10	3.40E-09	NA	up
gene14993	HR-3	HR-0	-1.097942014	8.586840524	2.18E-10	3.45E-09	gi|703090117|ref|XP_010093993.1|	down
gene9113	HR-3	HR-0	1.36079099	5.468263601	2.18E-10	3.46E-09	gi|731409197|ref|XP_010657106.1|	up
gene12596	HR-3	HR-0	-3.926609307	2.055560602	2.25E-10	3.57E-09	gi|674905473|emb|CDY27649.1|	down
gene11906	HR-3	HR-0	-2.202671892	4.019984576	2.26E-10	3.58E-09	gi|658022966|ref|XP_008346897.1|	down
gene23906	HR-3	HR-0	1.099779163	7.383191284	2.29E-10	3.62E-09	gi|720065765|ref|XP_010276366.1|	up
gene19553	HR-3	HR-0	-1.104606429	7.522383693	2.31E-10	3.66E-09	gi|743924036|ref|XP_011006131.1|	down
gene21727	HR-3	HR-0	1.123789441	6.517215577	2.32E-10	3.67E-09	gi|590676529|ref|XP_007039762.1|	up
gene21881	HR-3	HR-0	-1.223995399	7.855223233	2.37E-10	3.75E-09	gi|703129285|ref|XP_010104327.1|	down
gene32448	HR-3	HR-0	-1.225518502	6.217387943	2.40E-10	3.79E-09	gi|225451399|ref|XP_002266267.1|	down
gene3685	HR-3	HR-0	-9.00479813	4.375720132	2.42E-10	3.82E-09	gi|629085023|gb|KCW51380.1|	down
gene25180	HR-3	HR-0	2.108875893	4.138625459	2.43E-10	3.83E-09	gi|703102842|ref|XP_010097570.1|	up
gene16941	HR-3	HR-0	-1.257500134	6.750378631	2.48E-10	3.91E-09	gi|595841036|ref|XP_007208135.1|	down
gene13294	HR-3	HR-0	-4.893241141	1.44199089	2.56E-10	4.02E-09	gi|502124986|ref|XP_004498751.1|	down
gene20922	HR-3	HR-0	-4.072212273	1.80467213	2.56E-10	4.02E-09	gi|596287564|ref|XP_007225795.1|	down
gene10364	HR-3	HR-0	-1.4817977	5.089833744	2.57E-10	4.04E-09	gi|296081493|emb|CBI20016.3|	down
gene5220	HR-3	HR-0	-3.397413873	2.870995386	2.60E-10	4.09E-09	gi|595831502|ref|XP_007206287.1|	down
gene1274	HR-3	HR-0	5.837499871	0.885506489	2.61E-10	4.09E-09	gi|703117843|ref|XP_010101471.1|	up
gene7706	HR-3	HR-0	1.417658306	5.282299867	2.63E-10	4.12E-09	gi|595824602|ref|XP_007205265.1|	up
gene6849	HR-3	HR-0	-1.166661753	5.851822138	2.68E-10	4.20E-09	gi|643706333|gb|KDP22465.1|	down
gene1250	HR-3	HR-0	-1.156957166	6.183725364	2.73E-10	4.27E-09	gi|356555644|ref|XP_003546140.1|	down
gene22968	HR-3	HR-0	8.720296086	-0.356389591	2.75E-10	4.31E-09	gi|225441317|ref|XP_002275980.1|	up
gene23418	HR-3	HR-0	-1.093358913	7.074442247	2.84E-10	4.44E-09	gi|703118250|ref|XP_010101561.1|	down
gene12710	HR-3	HR-0	-1.153239886	6.011384177	2.88E-10	4.49E-09	gi|659103463|ref|XP_008452610.1|	down
gene31092	HR-3	HR-0	-2.301852363	3.796812405	3.00E-10	4.68E-09	gi|703129827|ref|XP_010104458.1|	down
gene7016	HR-3	HR-0	-1.187049234	6.747884359	3.12E-10	4.86E-09	gi|703138450|ref|XP_010106743.1|	down
gene19679	HR-3	HR-0	-1.251312225	7.012871664	3.12E-10	4.86E-09	gi|743868029|ref|XP_011032891.1|	down
gene20888	HR-3	HR-0	-1.629626417	4.86491955	3.12E-10	4.86E-09	gi|645276498|ref|XP_008243314.1|	down
gene17804	HR-3	HR-0	-1.787423801	4.631936266	3.13E-10	4.86E-09	gi|703161142|ref|XP_010112715.1|	down
gene9457	HR-3	HR-0	-1.090547341	8.579277884	3.13E-10	4.87E-09	gi|645248233|ref|XP_008230204.1|	down
gene6693	HR-3	HR-0	1.299814173	7.328958625	3.22E-10	4.99E-09	gi|449441270|ref|XP_004138405.1|	up
Ziziphus_jujuba_newGene_1298	HR-3	HR-0	8.83914053	-0.248160954	3.23E-10	5.02E-09	NA	up
gene28946	HR-3	HR-0	-1.216557803	8.777381572	3.33E-10	5.16E-09	gi|596142008|ref|XP_007222502.1|	down
gene10650	HR-3	HR-0	8.843967169	-0.241032902	3.45E-10	5.35E-09	gi|449446694|ref|XP_004141106.1|	up
gene12095	HR-3	HR-0	-1.08873021	9.528263342	3.46E-10	5.35E-09	gi|703144496|ref|XP_010108302.1|	down
gene30994	HR-3	HR-0	-9.089354429	-0.044502593	3.57E-10	5.52E-09	gi|661878874|emb|CDP17394.1|	down
gene19250	HR-3	HR-0	-1.683071392	5.549598163	3.60E-10	5.56E-09	gi|731384176|ref|XP_002266867.3|	down
gene26532	HR-3	HR-0	-1.257822022	9.631723115	3.61E-10	5.57E-09	gi|255537890|ref|XP_002510010.1|	down
gene13256	HR-3	HR-0	1.54569748	5.098789905	3.62E-10	5.58E-09	gi|645225456|ref|XP_008219588.1|	up
gene20921	HR-3	HR-0	1.469802745	5.214679507	3.69E-10	5.68E-09	gi|645272185|ref|XP_008241274.1|	up
gene5631	HR-3	HR-0	-3.531276903	2.710136934	3.71E-10	5.72E-09	gi|643733727|gb|KDP40570.1|	down
gene15908	HR-3	HR-0	-1.226381055	7.210464686	3.77E-10	5.81E-09	NA	down
gene8485	HR-3	HR-0	1.077221827	8.037305582	3.79E-10	5.83E-09	gi|645249661|ref|XP_008230845.1|	up
gene19128	HR-3	HR-0	1.439575808	5.255526469	3.80E-10	5.84E-09	gi|470107049|ref|XP_004289863.1|	up
gene1369	HR-3	HR-0	-1.382551142	5.314129381	3.83E-10	5.89E-09	gi|255587934|ref|XP_002534445.1|	down
Ziziphus_jujuba_newGene_2169	HR-3	HR-0	8.698596949	-0.375726707	4.05E-10	6.21E-09	gi|296090647|emb|CBI41046.3|	up
gene1615	HR-3	HR-0	1.161762956	6.989072113	4.09E-10	6.26E-09	gi|225462348|ref|XP_002269152.1|	up
Ziziphus_jujuba_newGene_2796	HR-3	HR-0	3.256396701	2.598801984	4.14E-10	6.34E-09	gi|4544415|gb|AAD22324.1|	up
gene2650	HR-3	HR-0	6.285747794	0.783166062	4.19E-10	6.42E-09	gi|595967623|ref|XP_007217306.1|	up
gene2220	HR-3	HR-0	1.202547902	6.481202917	4.23E-10	6.47E-09	gi|470134806|ref|XP_004303227.1|	up
gene2454	HR-3	HR-0	4.187820663	3.060780398	4.33E-10	6.61E-09	gi|694382457|ref|XP_009367238.1|	up
gene28927	HR-3	HR-0	-1.704583666	4.604924784	4.34E-10	6.63E-09	gi|661890722|emb|CDP05703.1|	down
gene24445	HR-3	HR-0	-5.218862392	1.034791526	4.37E-10	6.67E-09	gi|743769021|ref|XP_010914791.1|	down
gene12053	HR-3	HR-0	-1.092113861	11.22705234	4.40E-10	6.71E-09	gi|357966938|gb|AET97564.1|	down
gene10993	HR-3	HR-0	-2.320065568	5.364731432	4.46E-10	6.80E-09	gi|645270099|ref|XP_008240302.1|	down
gene17197	HR-3	HR-0	-9.683375082	0.523646081	4.52E-10	6.88E-09	gi|595836172|ref|XP_007207202.1|	down
gene1337	HR-3	HR-0	1.446043999	5.101226731	4.53E-10	6.90E-09	gi|703067899|ref|XP_010088091.1|	up
Ziziphus_jujuba_newGene_4940	HR-3	HR-0	3.904137614	1.880935792	4.62E-10	7.02E-09	gi|596042068|ref|XP_007220118.1|	up
gene28728	HR-3	HR-0	1.997232268	4.464283696	4.62E-10	7.02E-09	gi|641809465|gb|KDO36742.1|	up
gene6879	HR-3	HR-0	-1.415049404	5.228502778	4.64E-10	7.04E-09	gi|595938204|ref|XP_007215641.1|	down
gene23908	HR-3	HR-0	-4.080611618	2.229031862	4.65E-10	7.06E-09	gi|703140485|ref|XP_010107232.1|	down
gene1986	HR-3	HR-0	-1.107839493	6.6464452	4.69E-10	7.11E-09	gi|659120252|ref|XP_008460095.1|	down
gene12412	HR-3	HR-0	-5.963020607	1.215721379	4.79E-10	7.25E-09	gi|703120277|ref|XP_010102066.1|	down
gene29985	HR-3	HR-0	3.060660913	3.541139747	4.93E-10	7.46E-09	gi|747107533|ref|XP_011102070.1|	up
gene20823	HR-3	HR-0	1.201259047	6.136365097	4.93E-10	7.46E-09	gi|645276578|ref|XP_008243352.1|	up
gene7574	HR-3	HR-0	1.390363743	5.405977726	5.08E-10	7.67E-09	gi|645257991|ref|XP_008234673.1|	up
gene11538	HR-3	HR-0	-1.149081035	6.126549006	5.18E-10	7.82E-09	gi|225457415|ref|XP_002284912.1|	down
gene15120	HR-3	HR-0	-1.079833966	8.240350602	5.24E-10	7.90E-09	gi|694381728|ref|XP_009366924.1|	down
gene11956	HR-3	HR-0	2.70253148	3.241599665	5.40E-10	8.14E-09	gi|658002066|ref|XP_008393508.1|	up
gene30358	HR-3	HR-0	-1.432085871	5.284468741	5.51E-10	8.30E-09	gi|695015953|ref|XP_009394868.1|	down
gene18961	HR-3	HR-0	-4.610071401	1.411595929	5.60E-10	8.43E-09	gi|703125442|ref|XP_010103306.1|	down
gene19852	HR-3	HR-0	2.681196498	3.27834995	5.69E-10	8.57E-09	gi|255547678|ref|XP_002514896.1|	up
gene12576	HR-3	HR-0	1.111429378	7.4496314	5.80E-10	8.72E-09	gi|643731257|gb|KDP38595.1|	up
gene27034	HR-3	HR-0	1.625313886	5.219681538	5.82E-10	8.75E-09	gi|703065252|ref|XP_010087401.1|	up
gene20989	HR-3	HR-0	-1.638063922	5.258279117	5.83E-10	8.75E-09	gi|359904133|gb|AEV89964.1|	down
gene25374	HR-3	HR-0	1.226877987	7.601660475	5.88E-10	8.83E-09	gi|567920932|ref|XP_006452472.1|	up
gene1455	HR-3	HR-0	-2.07601111	4.174340925	5.89E-10	8.83E-09	gi|590594732|ref|XP_007017934.1|	down
gene23249	HR-3	HR-0	1.163346061	6.061756946	5.99E-10	8.97E-09	gi|703107727|ref|XP_010098820.1|	up
gene32914	HR-3	HR-0	1.447656021	5.069290698	6.52E-10	9.75E-09	gi|703074332|ref|XP_010089791.1|	up
gene27489	HR-3	HR-0	-1.075817333	6.745519127	6.63E-10	9.92E-09	gi|703118050|ref|XP_010101516.1|	down
gene5729	HR-3	HR-0	-1.109839121	5.925039771	6.92E-10	1.03E-08	gi|502121024|ref|XP_004497162.1|	down
gene7853	HR-3	HR-0	-9.909148638	0.748246129	6.98E-10	1.04E-08	gi|703147081|ref|XP_010108962.1|	down
gene28730	HR-3	HR-0	-1.366839045	5.532028521	7.23E-10	1.08E-08	gi|703143575|ref|XP_010108052.1|	down
gene24525	HR-3	HR-0	1.250814571	6.613703835	7.31E-10	1.09E-08	gi|568850896|ref|XP_006479133.1|	up
gene3178	HR-3	HR-0	-4.445348155	1.539382003	7.45E-10	1.11E-08	gi|568821923|ref|XP_006465391.1|	down
gene4542	HR-3	HR-0	1.329879472	6.054185698	7.49E-10	1.11E-08	gi|703157862|ref|XP_010111837.1|	up
gene6913	HR-3	HR-0	1.251613387	6.674061377	7.50E-10	1.11E-08	gi|703147595|ref|XP_010109104.1|	up
gene21068	HR-3	HR-0	2.141926661	4.705727047	7.54E-10	1.12E-08	gi|645219791|ref|XP_008237400.1|	up
gene3607	HR-3	HR-0	1.16414633	5.82293378	7.61E-10	1.13E-08	gi|731438720|ref|XP_002262855.3|	up
gene10332	HR-3	HR-0	-1.14993187	9.416311571	7.76E-10	1.15E-08	gi|645239446|ref|XP_008226130.1|	down
gene29389	HR-3	HR-0	-1.349589256	6.133263732	7.78E-10	1.15E-08	gi|703068640|ref|XP_010088289.1|	down
gene22447	HR-3	HR-0	-1.467677639	7.667088774	7.98E-10	1.18E-08	gi|255573627|ref|XP_002527736.1|	down
gene22693	HR-3	HR-0	-1.331189208	5.364790836	8.09E-10	1.20E-08	gi|645248994|ref|XP_008230546.1|	down
gene22199	HR-3	HR-0	1.18290898	5.86950084	8.12E-10	1.20E-08	gi|694405922|ref|XP_009377794.1|	up
gene8396	HR-3	HR-0	-2.079833754	4.089919969	8.22E-10	1.22E-08	gi|703108579|ref|XP_010099069.1|	down
gene16635	HR-3	HR-0	-4.257479172	1.804644749	8.40E-10	1.24E-08	gi|595809404|ref|XP_007202906.1|	down
gene375	HR-3	HR-0	-2.008518366	4.263204266	8.41E-10	1.24E-08	gi|703144984|ref|XP_010108418.1|	down
gene15361	HR-3	HR-0	-1.077888612	7.203409022	8.43E-10	1.24E-08	gi|255558498|ref|XP_002520274.1|	down
gene16023	HR-3	HR-0	-1.084850436	7.473114525	8.48E-10	1.25E-08	gi|703096032|ref|XP_010095710.1|	down
gene4875	HR-3	HR-0	2.838974489	3.389378575	8.71E-10	1.28E-08	gi|595835963|ref|XP_007207161.1|	up
gene19526	HR-3	HR-0	1.667834616	4.835977322	8.78E-10	1.29E-08	gi|743916305|ref|XP_011002126.1|	up
gene5367	HR-3	HR-0	-1.392524552	5.463476017	8.83E-10	1.30E-08	gi|255547560|ref|XP_002514837.1|	down
gene5148	HR-3	HR-0	1.224165351	9.207289665	8.90E-10	1.31E-08	gi|470132270|ref|XP_004302008.1|	up
gene21297	HR-3	HR-0	-6.329984771	1.734742358	8.97E-10	1.32E-08	gi|645267115|ref|XP_008238921.1|	down
gene14196	HR-3	HR-0	1.109929865	6.456473348	9.08E-10	1.33E-08	gi|645278887|ref|XP_008244437.1|	up
gene13739	HR-3	HR-0	11.09514026	5.533569974	9.13E-10	1.34E-08	gi|593703249|ref|XP_007152027.1|	up
gene5615	HR-3	HR-0	-1.580474334	4.776533743	9.27E-10	1.36E-08	gi|470142882|ref|XP_004307119.1|	down
gene10526	HR-3	HR-0	-1.190789905	10.24642283	9.32E-10	1.36E-08	gi|4539543|emb|CAB39974.1|	down
Ziziphus_jujuba_newGene_6339	HR-3	HR-0	8.650172176	-0.420930214	9.44E-10	1.38E-08	gi|470103942|ref|XP_004288384.1|	up
gene32194	HR-3	HR-0	-2.453720579	3.618269491	9.46E-10	1.38E-08	gi|659123955|ref|XP_008461922.1|	down
gene16600	HR-3	HR-0	-1.0583357	8.847243887	9.50E-10	1.39E-08	gi|703106288|ref|XP_010098461.1|	down
gene12947	HR-3	HR-0	-2.952680092	3.333129472	9.59E-10	1.40E-08	gi|645225939|ref|XP_008219808.1|	down
gene25992	HR-3	HR-0	-1.424589992	6.50069673	9.78E-10	1.43E-08	gi|590598625|ref|XP_007018951.1|	down
gene631	HR-3	HR-0	1.146137721	6.210217337	9.81E-10	1.43E-08	gi|703154657|ref|XP_010110999.1|	up
gene24131	HR-3	HR-0	-1.629357549	4.816970597	9.86E-10	1.44E-08	gi|703162035|ref|XP_010112949.1|	down
gene10027	HR-3	HR-0	-1.448119612	5.150262935	9.91E-10	1.44E-08	gi|75248720|sp|Q8W3Z3.1|CAS2_BETPL	down
gene29268	HR-3	HR-0	1.26245354	5.570536099	1.01E-09	1.47E-08	gi|743860246|ref|XP_011030808.1|	up
gene23089	HR-3	HR-0	2.133742101	4.133164726	1.03E-09	1.50E-08	gi|658063854|ref|XP_008367856.1|	up
gene24456	HR-3	HR-0	-1.120307711	6.23268349	1.07E-09	1.55E-08	gi|703107416|ref|XP_010098740.1|	down
gene33268	HR-3	HR-0	1.10115321	5.915438635	1.10E-09	1.59E-08	gi|702362049|ref|XP_010060081.1|	up
gene24505	HR-3	HR-0	-1.137536272	6.543106896	1.10E-09	1.60E-08	gi|643716231|gb|KDP28004.1|	down
gene13683	HR-3	HR-0	-1.190625869	6.212419921	1.12E-09	1.62E-08	gi|645263530|ref|XP_008237278.1|	down
gene4586	HR-3	HR-0	-1.09157209	8.381493418	1.12E-09	1.62E-08	gi|703101958|ref|XP_010097328.1|	down
gene22114	HR-3	HR-0	-4.865313214	0.815602333	1.14E-09	1.66E-08	gi|568261620|gb|AHD25651.1|	down
gene22781	HR-3	HR-0	-1.33067626	5.442350773	1.16E-09	1.68E-08	gi|566170668|ref|XP_006383027.1|	down
gene10237	HR-3	HR-0	-1.414679909	5.414703014	1.20E-09	1.73E-08	gi|657966725|ref|XP_008375061.1|	down
gene20594	HR-3	HR-0	-1.379073926	5.199780356	1.22E-09	1.76E-08	gi|694310961|ref|XP_009355524.1|	down
gene21749	HR-3	HR-0	3.349860098	2.672802285	1.22E-09	1.76E-08	gi|225459793|ref|XP_002284799.1|	up
gene28440	HR-3	HR-0	-2.258236759	3.792265766	1.23E-09	1.77E-08	gi|747095843|ref|XP_011095817.1|	down
gene27789	HR-3	HR-0	-2.472734867	4.352330284	1.29E-09	1.85E-08	gi|113203757|gb|ABI33979.1|	down
gene10728	HR-3	HR-0	-1.048169579	7.257683658	1.29E-09	1.85E-08	gi|645268947|ref|XP_008239770.1|	down
gene13770	HR-3	HR-0	1.980803145	4.250860922	1.31E-09	1.88E-08	gi|657979050|ref|XP_008381471.1|	up
gene17086	HR-3	HR-0	-1.511896006	5.070304363	1.34E-09	1.93E-08	gi|595826381|ref|XP_007205565.1|	down
gene16825	HR-3	HR-0	-1.302184716	5.508575712	1.35E-09	1.93E-08	gi|443299073|gb|AGC82087.1|	down
gene12049	HR-3	HR-0	-1.113626158	6.461428914	1.36E-09	1.95E-08	gi|703092194|ref|XP_010094561.1|	down
gene21394	HR-3	HR-0	1.901753002	4.294555239	1.38E-09	1.98E-08	gi|289466351|gb|ADC94861.1|	up
gene10541	HR-3	HR-0	1.190797578	6.377428021	1.42E-09	2.04E-08	gi|694358168|ref|XP_009359486.1|	up
gene9871	HR-3	HR-0	1.610445806	4.922718807	1.45E-09	2.08E-08	gi|302143307|emb|CBI21868.3|	up
gene20358	HR-3	HR-0	-1.071871337	6.4943805	1.52E-09	2.17E-08	gi|657374188|gb|KEH19791.1|	down
gene15820	HR-3	HR-0	-1.209395626	6.444863431	1.52E-09	2.18E-08	gi|645223382|ref|XP_008218604.1|	down
gene3040	HR-3	HR-0	1.034739664	8.723499962	1.53E-09	2.19E-08	gi|703101378|ref|XP_010097171.1|	up
gene4073	HR-3	HR-0	-1.651277134	4.645384761	1.54E-09	2.20E-08	gi|595828856|ref|XP_007205760.1|	down
gene22903	HR-3	HR-0	1.366143408	5.371239924	1.55E-09	2.22E-08	gi|359496049|ref|XP_002278976.2|	up
gene28482	HR-3	HR-0	4.852613144	1.099631796	1.56E-09	2.23E-08	gi|720057095|ref|XP_010273874.1|	up
gene15444	HR-3	HR-0	-2.697127232	3.220201681	1.58E-09	2.25E-08	gi|596062790|ref|XP_007221198.1|	down
gene7146	HR-3	HR-0	-1.164949016	6.253421124	1.59E-09	2.26E-08	gi|703140991|ref|XP_010107394.1|	down
gene1204	HR-3	HR-0	-1.056630098	6.767929822	1.63E-09	2.32E-08	gi|694351217|ref|XP_009357470.1|	down
gene16609	HR-3	HR-0	-1.10732643	6.052885833	1.63E-09	2.32E-08	gi|470109643|ref|XP_004291102.1|	down
gene21787	HR-3	HR-0	-1.08699238	7.431290683	1.64E-09	2.33E-08	gi|566149090|ref|XP_006368952.1|	down
gene13210	HR-3	HR-0	-1.071623284	7.136562992	1.64E-09	2.33E-08	gi|747056740|ref|XP_011074644.1|	down
gene3335	HR-3	HR-0	1.812045278	4.357048775	1.65E-09	2.35E-08	gi|645219080|ref|XP_008233930.1|	up
gene22749	HR-3	HR-0	-3.504745523	2.139757693	1.66E-09	2.35E-08	gi|566168327|ref|XP_006385089.1|	down
gene18196	HR-3	HR-0	-1.042599067	8.100819011	1.66E-09	2.35E-08	gi|356505102|ref|XP_003521331.1|	down
gene16144	HR-3	HR-0	-1.979202852	4.306859735	1.68E-09	2.38E-08	gi|359496346|ref|XP_003635214.1|	down
gene5678	HR-3	HR-0	1.372360929	5.437697444	1.72E-09	2.43E-08	gi|645251291|ref|XP_008231609.1|	up
Ziziphus_jujuba_newGene_8011	HR-3	HR-0	-2.741106835	3.44218965	1.72E-09	2.44E-08	gi|645216291|ref|XP_008220446.1|	down
gene23263	HR-3	HR-0	-3.189607885	4.566518299	1.73E-09	2.45E-08	gi|595803200|ref|XP_007201976.1|	down
gene23890	HR-3	HR-0	-2.158499469	4.202383728	1.76E-09	2.49E-08	gi|255568914|ref|XP_002525427.1|	down
Ziziphus_jujuba_newGene_8379	HR-3	HR-0	-6.734857941	0.189138392	1.82E-09	2.57E-08	gi|657388769|gb|KEH30629.1|	down
gene22375	HR-3	HR-0	2.597215644	3.514753969	1.85E-09	2.61E-08	gi|703101375|ref|XP_010097170.1|	up
gene23310	HR-3	HR-0	-1.162250557	6.614873377	1.86E-09	2.62E-08	gi|566175799|ref|XP_006381331.1|	down
gene8074	HR-3	HR-0	-1.318343131	5.355421022	1.90E-09	2.67E-08	gi|645248990|ref|XP_008230543.1|	down
gene29813	HR-3	HR-0	-6.042450617	0.344278432	1.90E-09	2.68E-08	gi|694405872|ref|XP_009377772.1|	down
gene14058	HR-3	HR-0	-1.788349124	4.36539471	1.91E-09	2.68E-08	gi|657977107|ref|XP_008380455.1|	down
gene32065	HR-3	HR-0	-2.52182832	3.434810003	1.93E-09	2.71E-08	gi|703159986|ref|XP_010112387.1|	down
gene13003	HR-3	HR-0	1.44397195	4.944895412	1.94E-09	2.73E-08	gi|596286590|ref|XP_007225642.1|	up
Ziziphus_jujuba_newGene_4184	HR-3	HR-0	8.797466476	-0.281887356	2.01E-09	2.83E-08	gi|566255231|ref|XP_006387731.1|	up
gene32011	HR-3	HR-0	-1.172202021	6.111854119	2.05E-09	2.87E-08	gi|225451399|ref|XP_002266267.1|	down
gene31334	HR-3	HR-0	-1.322251866	6.222109083	2.07E-09	2.90E-08	gi|703068640|ref|XP_010088289.1|	down
gene25385	HR-3	HR-0	2.669232055	4.288447095	2.07E-09	2.90E-08	gi|645229766|ref|XP_008221613.1|	up
gene962	HR-3	HR-0	-1.066510931	7.605017687	2.16E-09	3.02E-08	gi|645216013|ref|XP_008219095.1|	down
gene7995	HR-3	HR-0	2.580782886	3.307359062	2.16E-09	3.02E-08	gi|645249253|ref|XP_008230666.1|	up
gene1393	HR-3	HR-0	2.355294667	3.663338003	2.18E-09	3.04E-08	gi|567913767|ref|XP_006449197.1|	up
gene4725	HR-3	HR-0	1.026992723	8.127369911	2.20E-09	3.07E-08	gi|645221613|ref|XP_008245657.1|	up
gene21492	HR-3	HR-0	-2.424311566	3.493360621	2.20E-09	3.07E-08	gi|694355312|ref|XP_009358700.1|	down
gene31608	HR-3	HR-0	-4.57843651	1.445046317	2.20E-09	3.07E-08	gi|645225703|ref|XP_008219695.1|	down
gene30066	HR-3	HR-0	-1.11175473	6.283874469	2.21E-09	3.08E-08	gi|645267668|ref|XP_008239180.1|	down
gene15616	HR-3	HR-0	-8.487274281	-0.614895637	2.21E-09	3.08E-08	gi|255541738|ref|XP_002511933.1|	down
gene9679	HR-3	HR-0	-2.491437606	3.746078853	2.27E-09	3.16E-08	gi|595968444|ref|XP_007217386.1|	down
gene5325	HR-3	HR-0	-1.352327323	5.230378722	2.28E-09	3.18E-08	gi|645241699|ref|XP_008227201.1|	down
gene9583	HR-3	HR-0	-1.255490276	5.549033018	2.30E-09	3.19E-08	gi|657975612|ref|XP_008379658.1|	down
gene16832	HR-3	HR-0	4.487454615	1.433563661	2.30E-09	3.19E-08	gi|703139128|ref|XP_010106904.1|	up
gene7641	HR-3	HR-0	-2.397531425	4.085774776	2.34E-09	3.25E-08	gi|657970580|ref|XP_008377049.1|	down
gene19839	HR-3	HR-0	2.398563374	3.57189382	2.37E-09	3.28E-08	gi|567891003|ref|XP_006438022.1|	up
Ziziphus_jujuba_newGene_5706	HR-3	HR-0	8.426108873	-0.62523308	2.37E-09	3.29E-08	gi|720048400|ref|XP_010271116.1|	up
gene19338	HR-3	HR-0	-2.255287749	4.148959003	2.38E-09	3.29E-08	gi|703095680|ref|XP_010095605.1|	down
gene8927	HR-3	HR-0	-5.559302463	0.948560518	2.42E-09	3.35E-08	gi|568868173|ref|XP_006487389.1|	down
gene21078	HR-3	HR-0	-6.045839921	5.10091767	2.47E-09	3.42E-08	gi|645234632|ref|XP_008223898.1|	down
Ziziphus_jujuba_newGene_7994	HR-3	HR-0	-1.123682905	6.234322582	2.48E-09	3.43E-08	gi|643740909|gb|KDP46479.1|	down
gene3187	HR-3	HR-0	1.549832653	4.782201637	2.48E-09	3.43E-08	gi|703062306|ref|XP_010086694.1|	up
gene21748	HR-3	HR-0	3.946352765	1.711081434	2.49E-09	3.44E-08	gi|743796642|ref|XP_011005999.1|	up
gene1306	HR-3	HR-0	-3.072176147	2.926552556	2.55E-09	3.51E-08	gi|703083728|ref|XP_010092288.1|	down
gene12129	HR-3	HR-0	1.568114339	4.780935952	2.60E-09	3.58E-08	gi|645227717|ref|XP_008220650.1|	up
gene30828	HR-3	HR-0	-1.053366579	8.023895692	2.63E-09	3.62E-08	gi|297736783|emb|CBI25984.3|	down
gene5618	HR-3	HR-0	-1.375049225	5.168329002	2.68E-09	3.68E-08	gi|747095715|ref|XP_011095744.1|	down
gene3377	HR-3	HR-0	-1.087926972	6.297342837	2.68E-09	3.68E-08	gi|703104138|ref|XP_010097934.1|	down
gene6048	HR-3	HR-0	-3.266833515	3.893800059	2.69E-09	3.70E-08	gi|596098129|ref|XP_007221377.1|	down
gene27452	HR-3	HR-0	1.445990251	4.980950527	2.69E-09	3.70E-08	gi|595999061|ref|XP_007217957.1|	up
gene6804	HR-3	HR-0	-1.065976377	7.822291135	2.70E-09	3.71E-08	gi|703147697|ref|XP_010109143.1|	down
gene11858	HR-3	HR-0	1.080116523	6.64042661	2.77E-09	3.79E-08	gi|567897998|ref|XP_006441487.1|	up
gene4751	HR-3	HR-0	1.07400304	8.105409707	2.81E-09	3.85E-08	gi|694352973|ref|XP_009358006.1|	up
gene31184	HR-3	HR-0	1.784946029	4.548493528	2.82E-09	3.87E-08	gi|703095785|ref|XP_010095631.1|	up
gene1863	HR-3	HR-0	-2.717349595	3.10875071	2.84E-09	3.88E-08	gi|703145500|ref|XP_010108546.1|	down
gene1378	HR-3	HR-0	-1.742730803	4.570829714	2.89E-09	3.95E-08	gi|645237027|ref|XP_008225017.1|	down
gene16685	HR-3	HR-0	-1.259741621	6.220783954	2.91E-09	3.98E-08	gi|595837015|ref|XP_007207372.1|	down
gene20134	HR-3	HR-0	1.126400814	7.04476615	2.93E-09	4.00E-08	gi|590695083|ref|XP_007044791.1|	up
gene24408	HR-3	HR-0	1.043326919	6.881590647	3.03E-09	4.13E-08	gi|596295619|ref|XP_007227035.1|	up
gene12599	HR-3	HR-0	-1.052865655	7.577761878	3.03E-09	4.14E-08	gi|703151007|ref|XP_010110006.1|	down
gene1300	HR-3	HR-0	-2.084747694	4.17926824	3.04E-09	4.15E-08	gi|595862324|ref|XP_007211374.1|	down
gene16299	HR-3	HR-0	1.050398174	6.680741624	3.06E-09	4.17E-08	gi|643709427|gb|KDP23968.1|	up
gene21240	HR-3	HR-0	-1.102700367	6.18059967	3.08E-09	4.19E-08	gi|703140612|ref|XP_010107265.1|	down
gene20030	HR-3	HR-0	1.360089042	5.763376835	3.11E-09	4.24E-08	gi|703113298|ref|XP_010100350.1|	up
gene3782	HR-3	HR-0	-1.213152836	6.694704301	3.18E-09	4.33E-08	gi|703130511|ref|XP_010104626.1|	down
gene31807	HR-3	HR-0	1.111032207	6.638434844	3.21E-09	4.36E-08	gi|720025592|ref|XP_010264000.1|	up
gene7221	HR-3	HR-0	-1.305798496	5.428528244	3.23E-09	4.39E-08	gi|703103978|ref|XP_010097875.1|	down
gene24569	HR-3	HR-0	-1.136329089	6.297096744	3.27E-09	4.44E-08	gi|703135683|ref|XP_010105952.1|	down
gene19219	HR-3	HR-0	1.190621753	6.442848404	3.32E-09	4.51E-08	gi|703126533|ref|XP_010103606.1|	up
gene6122	HR-3	HR-0	1.867354724	4.370741179	3.43E-09	4.65E-08	gi|225424108|ref|XP_002283507.1|	up
gene13594	HR-3	HR-0	-2.318438375	3.594764829	3.47E-09	4.70E-08	gi|743904607|ref|XP_011045684.1|	down
gene4508	HR-3	HR-0	-2.325603209	3.534173259	3.49E-09	4.72E-08	gi|703145205|ref|XP_010108472.1|	down
Ziziphus_jujuba_newGene_4017	HR-3	HR-0	-2.27253614	3.733040203	3.60E-09	4.87E-08	gi|643716208|gb|KDP27981.1|	down
gene17740	HR-3	HR-0	-1.335354216	5.241946912	3.63E-09	4.90E-08	gi|593687870|ref|XP_007144589.1|	down
gene16145	HR-3	HR-0	-2.178829219	3.885300911	3.68E-09	4.97E-08	gi|359496346|ref|XP_003635214.1|	down
gene27132	HR-3	HR-0	13.61827678	4.423848312	3.71E-09	5.01E-08	gi|595966054|ref|XP_007217139.1|	up
gene20439	HR-3	HR-0	-1.207441807	6.019306568	3.80E-09	5.12E-08	gi|225425642|ref|XP_002272064.1|	down
gene5971	HR-3	HR-0	-1.558368648	4.711503066	3.84E-09	5.17E-08	gi|118489664|gb|ABK96633.1|	down
gene15410	HR-3	HR-0	-2.780686128	3.011236532	3.85E-09	5.19E-08	gi|743894845|ref|XP_011040680.1|	down
gene6770	HR-3	HR-0	3.001921692	2.706874054	3.94E-09	5.30E-08	gi|225448735|ref|XP_002275526.1|	up
gene28719	HR-3	HR-0	-1.564672764	5.007720232	3.98E-09	5.35E-08	gi|596275735|ref|XP_007225175.1|	down
gene17522	HR-3	HR-0	-2.553950101	3.452750387	4.05E-09	5.44E-08	gi|643713855|gb|KDP26520.1|	down
gene12383	HR-3	HR-0	-2.348237306	3.737675212	4.05E-09	5.45E-08	gi|592961100|gb|AHL45016.1|	down
Ziziphus_jujuba_newGene_5280	HR-3	HR-0	-6.045078551	0.875863118	4.06E-09	5.46E-08	NA	down
gene4064	HR-3	HR-0	-1.08383529	8.75608612	4.10E-09	5.50E-08	gi|313150354|dbj|BAJ39944.1|	down
gene13091	HR-3	HR-0	-1.924964752	4.165961196	4.16E-09	5.58E-08	gi|565374981|ref|XP_006354020.1|	down
gene21964	HR-3	HR-0	-2.216390457	3.687258157	4.18E-09	5.60E-08	gi|595848770|ref|XP_007209595.1|	down
gene13212	HR-3	HR-0	2.663296691	3.268107447	4.19E-09	5.61E-08	gi|658064267|ref|XP_008368080.1|	up
gene6605	HR-3	HR-0	-1.022432791	6.953587188	4.21E-09	5.63E-08	gi|596014863|ref|XP_007218758.1|	down
gene20246	HR-3	HR-0	-1.175085574	6.139736798	4.21E-09	5.63E-08	gi|590694578|ref|XP_007044647.1|	down
Ziziphus_jujuba_newGene_3988	HR-3	HR-0	-13.97891986	4.781791105	4.23E-09	5.66E-08	gi|488468940|gb|AGL07712.1|	down
gene5521	HR-3	HR-0	3.208393954	2.417941849	4.24E-09	5.66E-08	gi|566175839|ref|XP_006381351.1|	up
gene27364	HR-3	HR-0	-1.475106387	5.504597328	4.30E-09	5.74E-08	gi|645271293|ref|XP_008240845.1|	down
gene10085	HR-3	HR-0	-1.050605562	9.280350354	4.36E-09	5.81E-08	gi|645250526|ref|XP_008231253.1|	down
gene8601	HR-3	HR-0	-1.030294711	6.867693518	4.41E-09	5.88E-08	gi|118486261|gb|ABK94972.1|	down
gene22759	HR-3	HR-0	1.33061084	5.222958749	4.45E-09	5.93E-08	gi|731415163|ref|XP_010659439.1|	up
gene11715	HR-3	HR-0	-1.211228494	5.574608803	4.50E-09	5.98E-08	gi|659066910|ref|XP_008466920.1|	down
gene16400	HR-3	HR-0	-1.112932368	6.297456263	4.50E-09	5.98E-08	gi|643729663|gb|KDP37440.1|	down
gene12879	HR-3	HR-0	-1.144170979	5.757204982	4.58E-09	6.08E-08	gi|645226326|ref|XP_008219987.1|	down
gene2609	HR-3	HR-0	-3.379411991	3.743940761	4.60E-09	6.11E-08	gi|703158428|ref|XP_010111987.1|	down
gene4540	HR-3	HR-0	1.130692009	6.026726312	4.74E-09	6.29E-08	gi|645215568|ref|XP_008238761.1|	up
gene23523	HR-3	HR-0	-1.359927042	5.1206541	4.86E-09	6.45E-08	gi|645271950|ref|XP_008241159.1|	down
gene15106	HR-3	HR-0	1.676153204	4.430537327	4.87E-09	6.46E-08	gi|703078547|ref|XP_010090920.1|	up
gene13117	HR-3	HR-0	-1.329305121	6.533598518	4.93E-09	6.53E-08	gi|590598625|ref|XP_007018951.1|	down
gene2297	HR-3	HR-0	-1.067859649	6.039402114	4.93E-09	6.53E-08	gi|470116382|ref|XP_004294361.1|	down
gene906	HR-3	HR-0	-3.383475127	2.043807598	5.05E-09	6.69E-08	gi|694367211|ref|XP_009362085.1|	down
gene16163	HR-3	HR-0	1.30664883	5.419965799	5.12E-09	6.76E-08	gi|731387586|ref|XP_010649309.1|	up
gene12188	HR-3	HR-0	1.303274951	5.29202397	5.16E-09	6.82E-08	gi|147790674|emb|CAN61018.1|	up
gene31158	HR-3	HR-0	4.141171312	2.772467557	5.20E-09	6.87E-08	gi|645258914|ref|XP_008235111.1|	up
gene399	HR-3	HR-0	1.103079405	5.924536815	5.24E-09	6.91E-08	gi|590623768|ref|XP_007025413.1|	up
gene6744	HR-3	HR-0	-1.539762159	4.693290233	5.26E-09	6.94E-08	gi|225448647|ref|XP_002279538.1|	down
gene27568	HR-3	HR-0	1.520733244	4.784171533	5.35E-09	7.05E-08	gi|703108538|ref|XP_010099058.1|	up
gene8591	HR-3	HR-0	-3.300647444	2.282787545	5.40E-09	7.11E-08	gi|645281141|ref|XP_008245491.1|	down
gene22592	HR-3	HR-0	-1.469779197	4.853664241	5.67E-09	7.47E-08	gi|645279603|ref|XP_008244801.1|	down
gene15809	HR-3	HR-0	-1.61067862	4.493629194	5.69E-09	7.49E-08	gi|703104417|ref|XP_010098005.1|	down
gene301	HR-3	HR-0	-3.855375122	1.843485105	5.70E-09	7.49E-08	gi|645250685|ref|XP_008231324.1|	down
gene11339	HR-3	HR-0	-1.236903571	5.686614669	5.75E-09	7.55E-08	gi|590668882|ref|XP_007037617.1|	down
gene13479	HR-3	HR-0	1.083129378	5.822351287	5.80E-09	7.61E-08	gi|356506130|ref|XP_003521840.1|	up
gene4130	HR-3	HR-0	2.301804721	3.535322977	5.87E-09	7.70E-08	gi|703095280|ref|XP_010095495.1|	up
gene7647	HR-3	HR-0	1.029127557	7.15484864	5.88E-09	7.71E-08	gi|643705184|gb|KDP21801.1|	up
gene30498	HR-3	HR-0	-1.302905634	5.280557029	6.01E-09	7.88E-08	gi|659072851|ref|XP_008467128.1|	down
gene14733	HR-3	HR-0	-2.37772165	3.524075064	6.03E-09	7.90E-08	gi|703107981|ref|XP_010098882.1|	down
gene32310	HR-3	HR-0	2.600235235	3.213437919	6.14E-09	8.04E-08	gi|470108743|ref|XP_004290668.1|	up
gene21948	HR-3	HR-0	1.027266918	6.679214384	6.22E-09	8.14E-08	gi|225427185|ref|XP_002279685.1|	up
gene7997	HR-3	HR-0	-1.927735491	4.314934935	6.31E-09	8.25E-08	gi|596022656|ref|XP_007219103.1|	down
Ziziphus_jujuba_newGene_2375	HR-3	HR-0	6.106459021	1.348339461	6.37E-09	8.32E-08	gi|658038199|ref|XP_008354664.1|	up
gene6743	HR-3	HR-0	-1.09561421	6.327472318	6.48E-09	8.45E-08	gi|596046168|ref|XP_007220249.1|	down
Ziziphus_jujuba_newGene_7808	HR-3	HR-0	-5.616407781	1.991526291	6.48E-09	8.45E-08	gi|657954699|ref|XP_008368796.1|	down
gene23454	HR-3	HR-0	1.813953572	4.463902439	6.57E-09	8.56E-08	gi|645218599|ref|XP_008231462.1|	up
gene20965	HR-3	HR-0	-1.105057426	5.838827449	6.64E-09	8.64E-08	gi|643718022|gb|KDP29378.1|	down
gene30305	HR-3	HR-0	1.152069484	6.19041484	6.82E-09	8.87E-08	gi|590579644|ref|XP_007013844.1|	up
gene9658	HR-3	HR-0	-1.039724635	6.676014774	6.85E-09	8.91E-08	gi|703089992|ref|XP_010093960.1|	down
gene28031	HR-3	HR-0	-1.409204155	8.132643463	6.87E-09	8.92E-08	gi|703109045|ref|XP_010099191.1|	down
gene12064	HR-3	HR-0	1.022208885	6.618141642	6.91E-09	8.98E-08	gi|645277980|ref|XP_008244024.1|	up
gene19118	HR-3	HR-0	-2.266425854	3.59057762	6.92E-09	8.99E-08	gi|657950719|ref|XP_008349349.1|	down
gene1449	HR-3	HR-0	-1.019469977	7.095096791	6.93E-09	8.99E-08	gi|590594688|ref|XP_007017922.1|	down
gene21625	HR-3	HR-0	8.25975982	-0.775317263	7.02E-09	9.10E-08	gi|703160761|ref|XP_010112615.1|	up
gene4050	HR-3	HR-0	3.071299676	6.475883678	7.07E-09	9.17E-08	gi|703137494|ref|XP_010106457.1|	up
gene17810	HR-3	HR-0	3.171605612	2.387243162	7.15E-09	9.25E-08	gi|694440611|ref|XP_009347115.1|	up
gene3956	HR-3	HR-0	-4.923421485	1.74061428	7.18E-09	9.29E-08	gi|225434861|ref|XP_002280641.1|	down
gene839	HR-3	HR-0	-1.096822561	6.244834139	7.33E-09	9.48E-08	gi|359496120|ref|XP_003635158.1|	down
gene25946	HR-3	HR-0	-1.014084963	9.395036525	7.44E-09	9.61E-08	gi|731400775|ref|XP_010654053.1|	down
Ziziphus_jujuba_newGene_8965	HR-3	HR-0	5.209918549	2.111881411	7.56E-09	9.76E-08	NA	up
gene32999	HR-3	HR-0	-1.244158699	5.394574044	7.57E-09	9.77E-08	gi|567872481|ref|XP_006428830.1|	down
gene8652	HR-3	HR-0	-1.127017891	5.69424735	7.69E-09	9.92E-08	gi|703146796|ref|XP_010108892.1|	down
gene7915	HR-3	HR-0	1.228509474	7.774015637	7.81E-09	1.01E-07	gi|595963010|ref|XP_007217002.1|	up
gene7425	HR-3	HR-0	1.082121939	5.884271785	7.93E-09	1.02E-07	gi|596013774|ref|XP_007218715.1|	up
gene30172	HR-3	HR-0	-1.500947409	4.771346116	7.99E-09	1.03E-07	gi|703139843|ref|XP_010107074.1|	down
gene14803	HR-3	HR-0	-1.033032061	6.598834453	8.19E-09	1.05E-07	gi|703066742|ref|XP_010087787.1|	down
Ziziphus_jujuba_newGene_7376	HR-3	HR-0	3.626166499	2.8253414	8.24E-09	1.06E-07	gi|590713061|ref|XP_007049536.1|	up
gene9914	HR-3	HR-0	2.043183644	3.895713329	8.25E-09	1.06E-07	gi|567892799|ref|XP_006438920.1|	up
gene17044	HR-3	HR-0	-1.081663079	5.846592977	8.29E-09	1.06E-07	gi|703066442|ref|XP_010087712.1|	down
Ziziphus_jujuba_newGene_4734	HR-3	HR-0	6.190524723	2.159132662	8.34E-09	1.07E-07	NA	up
gene24559	HR-3	HR-0	-1.211844088	5.514010424	8.42E-09	1.08E-07	gi|645253780|ref|XP_008232735.1|	down
gene17167	HR-3	HR-0	-1.021123973	6.68599812	8.44E-09	1.08E-07	gi|596161662|ref|XP_007222936.1|	down
gene16889	HR-3	HR-0	1.13151227	9.956356575	8.50E-09	1.09E-07	gi|703132424|ref|XP_010105121.1|	up
gene15963	HR-3	HR-0	2.281053206	3.754368503	8.79E-09	1.12E-07	gi|568843184|ref|XP_006475497.1|	up
gene16472	HR-3	HR-0	1.426233107	4.978878656	8.82E-09	1.13E-07	gi|590703606|ref|XP_007046921.1|	up
Ziziphus_jujuba_newGene_364	HR-3	HR-0	-5.527632737	0.588238119	8.83E-09	1.13E-07	NA	down
gene19246	HR-3	HR-0	-1.043870517	9.965914373	8.90E-09	1.13E-07	gi|8954298|gb|AAD27882.2|AF139470_1	down
gene18078	HR-3	HR-0	1.02985128	7.754771427	8.90E-09	1.13E-07	gi|703078196|ref|XP_010090809.1|	up
Ziziphus_jujuba_newGene_8051	HR-3	HR-0	9.900203081	0.757930139	8.96E-09	1.14E-07	NA	up
gene8374	HR-3	HR-0	-1.040723375	6.529765858	9.01E-09	1.15E-07	gi|449529238|ref|XP_004171608.1|	down
gene9121	HR-3	HR-0	-1.120445721	5.98423605	9.03E-09	1.15E-07	gi|224066531|ref|XP_002302125.1|	down
gene3998	HR-3	HR-0	-1.230025751	5.685458602	9.12E-09	1.16E-07	gi|703137625|ref|XP_010106499.1|	down
gene21814	HR-3	HR-0	-1.208993283	5.6598651	9.15E-09	1.16E-07	gi|470128747|ref|XP_004300296.1|	down
gene4468	HR-3	HR-0	1.36205866	5.147509412	9.17E-09	1.16E-07	gi|643740035|gb|KDP45721.1|	up
gene18945	HR-3	HR-0	-1.796370504	5.012705617	9.47E-09	1.20E-07	gi|595797588|ref|XP_007201290.1|	down
gene104	HR-3	HR-0	1.358540222	5.107501061	9.49E-09	1.20E-07	gi|703106720|ref|XP_010098570.1|	up
gene3644	HR-3	HR-0	1.024689809	6.667164444	9.59E-09	1.22E-07	gi|703150768|ref|XP_010109946.1|	up
gene7416	HR-3	HR-0	-2.057879069	3.987711322	9.61E-09	1.22E-07	gi|302143807|emb|CBI22668.3|	down
gene33169	HR-3	HR-0	1.217423927	5.66071965	9.62E-09	1.22E-07	gi|470141913|ref|XP_004306669.1|	up
gene2360	HR-3	HR-0	1.588680814	4.569285988	9.75E-09	1.23E-07	gi|703097397|ref|XP_010096105.1|	up
gene14254	HR-3	HR-0	8.105250143	-0.914599719	9.76E-09	1.23E-07	gi|703109392|ref|XP_010099280.1|	up
gene1241	HR-3	HR-0	-1.484650093	5.159523628	9.88E-09	1.25E-07	gi|728845902|gb|KHG25345.1|	down
gene18263	HR-3	HR-0	-1.036510948	7.173094111	9.92E-09	1.25E-07	gi|703091856|ref|XP_010094465.1|	down
gene6819	HR-3	HR-0	1.214681901	5.505065716	1.01E-08	1.27E-07	gi|596021497|ref|XP_007219011.1|	up
gene12414	HR-3	HR-0	-1.453629723	4.89896173	1.02E-08	1.28E-07	gi|703102082|ref|XP_010097365.1|	down
gene20304	HR-3	HR-0	-1.028712691	7.034755164	1.04E-08	1.31E-07	gi|255558264|ref|XP_002520159.1|	down
gene32145	HR-3	HR-0	-2.141836779	3.651811105	1.05E-08	1.32E-07	gi|359496346|ref|XP_003635214.1|	down
gene22326	HR-3	HR-0	-1.157618161	6.385258846	1.05E-08	1.32E-07	gi|643732668|gb|KDP39764.1|	down
gene16068	HR-3	HR-0	-1.538265168	5.012143166	1.07E-08	1.35E-07	gi|568875518|ref|XP_006490841.1|	down
Ziziphus_jujuba_newGene_7142	HR-3	HR-0	8.626211864	-0.43903396	1.07E-08	1.35E-07	gi|729364959|ref|XP_010546736.1|	up
gene30392	HR-3	HR-0	-1.121224828	6.057296856	1.09E-08	1.37E-07	gi|590690871|ref|XP_007043627.1|	down
gene13640	HR-3	HR-0	-1.928181452	4.190002156	1.10E-08	1.38E-07	gi|297734031|emb|CBI15278.3|	down
gene30816	HR-3	HR-0	-1.40520301	7.033330107	1.10E-08	1.38E-07	gi|743780066|ref|XP_010920410.1|	down
gene996	HR-3	HR-0	-1.498572055	5.137333563	1.13E-08	1.42E-07	gi|743886106|ref|XP_011037752.1|	down
gene11884	HR-3	HR-0	-1.851588747	4.239263363	1.14E-08	1.43E-07	gi|703087292|ref|XP_010093233.1|	down
gene4193	HR-3	HR-0	1.747096317	4.363105461	1.15E-08	1.44E-07	gi|595793715|ref|XP_007200606.1|	up
gene22945	HR-3	HR-0	-1.337692639	5.978392554	1.17E-08	1.46E-07	gi|595810348|ref|XP_007203057.1|	down
gene15536	HR-3	HR-0	1.6476116	4.388739188	1.18E-08	1.47E-07	gi|255564703|ref|XP_002523346.1|	up
gene24007	HR-3	HR-0	-1.048812488	6.620225649	1.20E-08	1.49E-07	gi|703063216|ref|XP_010086910.1|	down
Ziziphus_jujuba_newGene_7007	HR-3	HR-0	1.333365698	5.825275023	1.21E-08	1.51E-07	gi|703092752|ref|XP_010094719.1|	up
gene29943	HR-3	HR-0	2.145502326	3.637216862	1.22E-08	1.52E-07	gi|703062285|ref|XP_010086689.1|	up
gene24846	HR-3	HR-0	2.378151254	3.333927937	1.22E-08	1.52E-07	gi|703118798|ref|XP_010101688.1|	up
gene15578	HR-3	HR-0	-1.314429025	5.253948651	1.24E-08	1.55E-07	gi|567904570|ref|XP_006444773.1|	down
gene12360	HR-3	HR-0	-2.382827302	3.341967022	1.25E-08	1.55E-07	gi|645227310|ref|XP_008220454.1|	down
gene28936	HR-3	HR-0	-1.018698648	7.284660674	1.27E-08	1.58E-07	gi|657949205|ref|XP_008341815.1|	down
gene21446	HR-3	HR-0	-1.335976149	5.130909476	1.28E-08	1.59E-07	gi|703160594|ref|XP_010112572.1|	down
gene12111	HR-3	HR-0	1.172378671	7.793672264	1.29E-08	1.60E-07	gi|567916472|ref|XP_006450242.1|	up
gene17533	HR-3	HR-0	5.824039892	0.679593761	1.29E-08	1.60E-07	gi|643713846|gb|KDP26511.1|	up
gene17669	HR-3	HR-0	-1.223909893	5.427039306	1.29E-08	1.60E-07	gi|720075422|ref|XP_010279307.1|	down
gene17821	HR-3	HR-0	1.619048289	4.801864354	1.29E-08	1.60E-07	gi|595791899|ref|XP_007199698.1|	up
gene26245	HR-3	HR-0	1.732549383	4.472450801	1.30E-08	1.61E-07	NA	up
gene14069	HR-3	HR-0	1.654282712	4.584954535	1.30E-08	1.61E-07	gi|694384507|ref|XP_009368145.1|	up
gene32348	HR-3	HR-0	2.60084105	3.141718778	1.30E-08	1.61E-07	gi|470108743|ref|XP_004290668.1|	up
gene24761	HR-3	HR-0	4.761033092	0.434005809	1.33E-08	1.65E-07	gi|658029483|ref|XP_008350192.1|	up
gene32137	HR-3	HR-0	-10.73795529	1.560564849	1.34E-08	1.65E-07	gi|645279187|ref|XP_008244591.1|	down
gene1166	HR-3	HR-0	-1.527978035	5.363099977	1.35E-08	1.67E-07	gi|590580062|ref|XP_007013964.1|	down
gene17004	HR-3	HR-0	-4.348610691	2.885871289	1.36E-08	1.68E-07	gi|590706821|ref|XP_007047830.1|	down
gene31070	HR-3	HR-0	-10.32202825	1.151655134	1.36E-08	1.68E-07	gi|703141475|ref|XP_010107511.1|	down
gene13557	HR-3	HR-0	1.027458834	6.774017518	1.38E-08	1.70E-07	gi|590565022|ref|XP_007009832.1|	up
gene12329	HR-3	HR-0	-4.880329688	0.468412488	1.38E-08	1.70E-07	gi|703100911|ref|XP_010097046.1|	down
gene2090	HR-3	HR-0	2.077631869	3.74351895	1.38E-08	1.70E-07	gi|590611482|ref|XP_007022116.1|	up
gene25259	HR-3	HR-0	-1.150505856	5.678879113	1.41E-08	1.73E-07	gi|703111081|ref|XP_010099769.1|	down
gene964	HR-3	HR-0	1.464826748	4.82763562	1.41E-08	1.74E-07	gi|703084118|ref|XP_010092388.1|	up
gene20935	HR-3	HR-0	-1.24402456	6.106441718	1.42E-08	1.74E-07	gi|702275261|ref|XP_010044257.1|	down
gene15596	HR-3	HR-0	-1.228103806	5.481127509	1.43E-08	1.76E-07	gi|356520336|ref|XP_003528819.1|	down
gene4447	HR-3	HR-0	5.208556057	0.525784123	1.43E-08	1.76E-07	gi|567864922|ref|XP_006425110.1|	up
gene14321	HR-3	HR-0	1.032637345	7.38161062	1.47E-08	1.81E-07	gi|645244892|ref|XP_008228625.1|	up
gene11535	HR-3	HR-0	1.976556649	4.063814564	1.47E-08	1.81E-07	gi|225457409|ref|XP_002282049.1|	up
gene16928	HR-3	HR-0	-1.532962197	4.906087147	1.49E-08	1.83E-07	gi|595825503|ref|XP_007205414.1|	down
gene2774	HR-3	HR-0	-1.136132147	6.451132143	1.51E-08	1.85E-07	gi|645244559|ref|XP_008228477.1|	down
gene29988	HR-3	HR-0	-2.093071904	3.677596289	1.52E-08	1.86E-07	gi|720036176|ref|XP_010267265.1|	down
gene27169	HR-3	HR-0	2.041025401	3.927321267	1.52E-08	1.86E-07	gi|657957641|ref|XP_008370323.1|	up
gene22155	HR-3	HR-0	-1.110339709	6.219041939	1.55E-08	1.90E-07	gi|567873129|ref|XP_006429154.1|	down
gene7074	HR-3	HR-0	8.363782122	-0.681944729	1.55E-08	1.90E-07	gi|449531954|ref|XP_004172950.1|	up
gene21395	HR-3	HR-0	2.764064258	2.778955325	1.56E-08	1.91E-07	gi|703160516|ref|XP_010112552.1|	up
gene11013	HR-3	HR-0	1.368337414	4.952061875	1.57E-08	1.91E-07	gi|645270090|ref|XP_008240297.1|	up
gene19911	HR-3	HR-0	-3.538148132	2.056242693	1.62E-08	1.98E-07	gi|596287479|ref|XP_007225781.1|	down
Ziziphus_jujuba_newGene_3639	HR-3	HR-0	4.646597253	0.594238549	1.63E-08	1.98E-07	gi|470121309|ref|XP_004296718.1|	up
gene28101	HR-3	HR-0	-1.587503364	4.507006906	1.66E-08	2.02E-07	gi|595847551|ref|XP_007209349.1|	down
gene23917	HR-3	HR-0	2.8866643	3.217964894	1.70E-08	2.07E-07	gi|317106744|dbj|BAJ53239.1|	up
gene14976	HR-3	HR-0	3.45293034	1.895704004	1.74E-08	2.12E-07	gi|255552331|ref|XP_002517210.1|	up
gene3206	HR-3	HR-0	1.292847444	5.36448698	1.78E-08	2.16E-07	gi|225464942|ref|XP_002275521.1|	up
gene21037	HR-3	HR-0	-2.068608333	3.695756595	1.78E-08	2.16E-07	gi|590701274|ref|XP_007046357.1|	down
gene3873	HR-3	HR-0	-1.12991747	7.48033931	1.82E-08	2.20E-07	gi|645216567|ref|XP_008221825.1|	down
gene7231	HR-3	HR-0	-1.889343435	5.261082692	1.82E-08	2.20E-07	gi|596017635|ref|XP_007218886.1|	down
gene12292	HR-3	HR-0	-3.568546057	1.841806454	1.83E-08	2.21E-07	gi|694312494|ref|XP_009362508.1|	down
gene17836	HR-3	HR-0	1.799404213	4.209949666	1.84E-08	2.23E-07	gi|294861116|gb|ADF45433.1|	up
gene304	HR-3	HR-0	1.12549971	5.805324742	1.86E-08	2.25E-07	gi|595805610|ref|XP_007202322.1|	up
gene16701	HR-3	HR-0	-2.773667248	2.761328248	1.87E-08	2.26E-07	gi|645220108|ref|XP_008238749.1|	down
gene25293	HR-3	HR-0	2.615031143	2.989165717	1.87E-08	2.26E-07	gi|703081844|ref|XP_010091797.1|	up
gene18255	HR-3	HR-0	1.863970321	4.168326856	1.87E-08	2.26E-07	gi|645259663|ref|XP_008235468.1|	up
gene19004	HR-3	HR-0	1.291448317	5.252564664	1.87E-08	2.26E-07	gi|595793963|ref|XP_007200730.1|	up
gene27090	HR-3	HR-0	2.165686261	3.609659981	1.88E-08	2.26E-07	gi|590670355|ref|XP_007038033.1|	up
gene15912	HR-3	HR-0	-2.182173088	3.682569369	1.89E-08	2.27E-07	gi|359474723|ref|XP_002270533.2|	down
gene1931	HR-3	HR-0	-4.422465635	3.681188803	1.90E-08	2.29E-07	gi|296084640|emb|CBI25728.3|	down
gene4952	HR-3	HR-0	-3.202175716	2.34193351	1.91E-08	2.30E-07	gi|596253190|ref|XP_007224736.1|	down
gene2087	HR-3	HR-0	-3.736649801	4.326634762	1.91E-08	2.30E-07	gi|645240594|ref|XP_008226678.1|	down
gene24442	HR-3	HR-0	-1.88690908	4.133244389	1.93E-08	2.33E-07	gi|470103896|ref|XP_004288363.1|	down
gene7210	HR-3	HR-0	1.101020823	6.323577107	1.96E-08	2.36E-07	gi|225470747|ref|XP_002267459.1|	up
gene23014	HR-3	HR-0	-1.001379588	8.521098246	1.99E-08	2.39E-07	gi|590635913|ref|XP_007028740.1|	down
gene24006	HR-3	HR-0	-2.751365328	3.073208507	2.02E-08	2.42E-07	gi|703063213|ref|XP_010086909.1|	down
gene16476	HR-3	HR-0	1.337808594	5.344743511	2.05E-08	2.46E-07	gi|645273066|ref|XP_008241698.1|	up
gene8004	HR-3	HR-0	1.042944887	6.083828233	2.06E-08	2.47E-07	gi|645249239|ref|XP_008230659.1|	up
gene18968	HR-3	HR-0	-1.466197271	5.980040077	2.09E-08	2.50E-07	gi|566187945|ref|XP_002313685.2|	down
gene8273	HR-3	HR-0	-1.262419802	5.332931258	2.10E-08	2.51E-07	gi|595806223|ref|XP_007202415.1|	down
gene1270	HR-3	HR-0	1.018754996	6.415361157	2.19E-08	2.62E-07	gi|590681917|ref|XP_007041208.1|	up
gene29761	HR-3	HR-0	-3.164737493	2.232720057	2.20E-08	2.63E-07	gi|645235875|ref|XP_008224471.1|	down
gene18630	HR-3	HR-0	-2.152423725	3.974457202	2.26E-08	2.70E-07	gi|703142839|ref|XP_010107856.1|	down
gene27326	HR-3	HR-0	1.156119681	5.556842727	2.28E-08	2.72E-07	gi|703084558|ref|XP_010092507.1|	up
gene20772	HR-3	HR-0	-1.007264174	7.241226944	2.29E-08	2.73E-07	gi|703119869|ref|XP_010101975.1|	down
gene24964	HR-3	HR-0	1.009761364	7.569954987	2.31E-08	2.75E-07	gi|595963487|ref|XP_007217018.1|	up
gene8449	HR-3	HR-0	2.096722751	3.621945704	2.32E-08	2.76E-07	gi|595971482|ref|XP_007217570.1|	up
gene30476	HR-3	HR-0	1.467413049	4.833333408	2.33E-08	2.78E-07	gi|595937516|ref|XP_007215595.1|	up
gene22440	HR-3	HR-0	3.109894611	2.275322973	2.37E-08	2.82E-07	gi|645265120|ref|XP_008238001.1|	up
gene1951	HR-3	HR-0	-4.414186412	0.838944677	2.40E-08	2.85E-07	gi|703151564|ref|XP_010110151.1|	down
gene10431	HR-3	HR-0	-2.027635828	3.969929861	2.43E-08	2.89E-07	gi|645268322|ref|XP_008239475.1|	down
gene15633	HR-3	HR-0	-1.553655896	5.236416022	2.49E-08	2.96E-07	gi|702340604|ref|XP_010056274.1|	down
gene27982	HR-3	HR-0	3.688861538	1.990281229	2.51E-08	2.98E-07	gi|595832852|ref|XP_007206553.1|	up
gene29832	HR-3	HR-0	2.332875449	3.392245318	2.51E-08	2.98E-07	gi|595800722|ref|XP_007201718.1|	up
gene33132	HR-3	HR-0	-1.810932796	4.340611489	2.52E-08	2.99E-07	gi|703143571|ref|XP_010108051.1|	down
gene9023	HR-3	HR-0	2.468953204	3.147867262	2.53E-08	3.00E-07	gi|595841665|ref|XP_007208255.1|	up
gene13331	HR-3	HR-0	1.07982748	6.181525527	2.59E-08	3.06E-07	gi|645273029|ref|XP_008241681.1|	up
gene13775	HR-3	HR-0	-1.108057972	6.354644047	2.59E-08	3.06E-07	gi|595791881|ref|XP_007199689.1|	down
gene11923	HR-3	HR-0	-1.822063955	5.153745449	2.66E-08	3.15E-07	gi|703160105|ref|XP_010112419.1|	down
gene8194	HR-3	HR-0	1.201901323	5.376392031	2.67E-08	3.16E-07	gi|703066837|ref|XP_010087811.1|	up
gene28167	HR-3	HR-0	1.031991709	6.433471787	2.70E-08	3.19E-07	gi|703080282|ref|XP_010091381.1|	up
gene27794	HR-3	HR-0	-1.061832264	6.170543877	2.77E-08	3.27E-07	gi|703140991|ref|XP_010107394.1|	down
gene9327	HR-3	HR-0	1.02610499	7.330994881	2.82E-08	3.32E-07	gi|595963487|ref|XP_007217018.1|	up
gene22555	HR-3	HR-0	1.024279705	6.110709168	2.87E-08	3.38E-07	gi|694402637|ref|XP_009376307.1|	up
gene28941	HR-3	HR-0	-1.481293383	5.049922732	2.88E-08	3.39E-07	gi|357437525|ref|XP_003589038.1|	down
gene9519	HR-3	HR-0	3.52892423	2.16588475	2.91E-08	3.42E-07	gi|225447308|ref|XP_002280024.1|	up
gene12043	HR-3	HR-0	2.380435305	3.276847403	2.91E-08	3.42E-07	gi|593267707|ref|XP_007136031.1|	up
gene5594	HR-3	HR-0	-4.529570006	0.783822544	2.94E-08	3.45E-07	gi|470142910|ref|XP_004307133.1|	down
gene6646	HR-3	HR-0	-2.512120331	3.23533805	2.94E-08	3.46E-07	gi|645256077|ref|XP_008233787.1|	down
gene21320	HR-3	HR-0	-1.094324809	5.70321354	2.95E-08	3.46E-07	gi|429884524|gb|AGA17926.1|	down
gene12112	HR-3	HR-0	1.040799884	6.374436479	2.96E-08	3.47E-07	gi|703144431|ref|XP_010108285.1|	up
gene23987	HR-3	HR-0	-1.2455623	5.367029251	2.97E-08	3.48E-07	gi|702241944|ref|XP_010047418.1|	down
gene32013	HR-3	HR-0	-12.23919105	3.046056451	3.05E-08	3.57E-07	gi|645253792|ref|XP_008232741.1|	down
gene21988	HR-3	HR-0	-4.079058377	0.976003187	3.09E-08	3.62E-07	gi|694421498|ref|XP_009338597.1|	down
gene17985	HR-3	HR-0	2.937007793	2.479971875	3.11E-08	3.64E-07	gi|720038732|ref|XP_010268075.1|	up
gene14128	HR-3	HR-0	-1.652608216	4.457480756	3.11E-08	3.64E-07	gi|596085389|ref|XP_007221281.1|	down
gene7596	HR-3	HR-0	-1.639135752	4.628404668	3.17E-08	3.71E-07	gi|590674560|ref|XP_007039203.1|	down
gene13892	HR-3	HR-0	-1.219096254	5.348622574	3.21E-08	3.76E-07	gi|703147998|ref|XP_010109232.1|	down
gene3695	HR-3	HR-0	-1.201891401	5.863612223	3.22E-08	3.76E-07	gi|643736987|gb|KDP43193.1|	down
gene32830	HR-3	HR-0	-1.049954313	6.389022371	3.25E-08	3.79E-07	gi|66096352|gb|AAY42864.1|	down
gene22042	HR-3	HR-0	-1.192904688	5.43719081	3.31E-08	3.86E-07	gi|743812182|ref|XP_011019205.1|	down
gene5073	HR-3	HR-0	-1.186194521	6.956138313	3.32E-08	3.87E-07	gi|743888854|ref|XP_011038568.1|	down
gene7531	HR-3	HR-0	-4.1045121	1.114342465	3.33E-08	3.88E-07	gi|703067625|ref|XP_010088018.1|	down
gene45	HR-3	HR-0	3.920652139	3.218974976	3.35E-08	3.89E-07	gi|658035641|ref|XP_008353349.1|	up
gene20819	HR-3	HR-0	1.293008424	5.189877626	3.36E-08	3.90E-07	gi|568829713|ref|XP_006469163.1|	up
gene24368	HR-3	HR-0	-1.719007797	4.285181316	3.36E-08	3.91E-07	gi|645233360|ref|XP_008223307.1|	down
gene13884	HR-3	HR-0	-1.180433157	5.868209268	3.39E-08	3.94E-07	gi|566205360|ref|XP_006374098.1|	down
gene22906	HR-3	HR-0	2.61673629	3.150569763	3.43E-08	3.98E-07	gi|595812859|ref|XP_007203479.1|	up
gene28755	HR-3	HR-0	-5.09402018	0.372537062	3.47E-08	4.02E-07	gi|590597895|ref|XP_007018743.1|	down
Ziziphus_jujuba_newGene_3662	HR-3	HR-0	2.432447128	3.18676675	3.48E-08	4.03E-07	NA	up
gene23295	HR-3	HR-0	-1.024796174	6.15849969	3.48E-08	4.03E-07	gi|643717780|gb|KDP29223.1|	down
gene16731	HR-3	HR-0	-2.565084502	3.209898566	3.51E-08	4.06E-07	gi|593785613|ref|XP_007155847.1|	down
gene16838	HR-3	HR-0	1.011338913	6.314262226	3.51E-08	4.06E-07	gi|747054891|ref|XP_011073677.1|	up
gene3875	HR-3	HR-0	2.169712108	3.543565508	3.60E-08	4.16E-07	gi|595828842|ref|XP_007205757.1|	up
gene18633	HR-3	HR-0	-2.703635523	3.075736944	3.74E-08	4.31E-07	gi|590686815|ref|XP_007042489.1|	down
gene3021	HR-3	HR-0	-1.11263591	5.623899566	3.80E-08	4.38E-07	gi|568879622|ref|XP_006492752.1|	down
gene5059	HR-3	HR-0	3.685682241	1.446364957	3.86E-08	4.44E-07	gi|571447111|ref|XP_006577284.1|	up
gene13098	HR-3	HR-0	1.155143984	5.486642972	3.88E-08	4.47E-07	gi|225459366|ref|XP_002285809.1|	up
gene12319	HR-3	HR-0	-3.518564018	1.797454473	3.91E-08	4.50E-07	gi|703093530|ref|XP_010094959.1|	down
gene9680	HR-3	HR-0	-1.080718248	6.033157972	3.99E-08	4.58E-07	gi|703120533|ref|XP_010102121.1|	down
gene28520	HR-3	HR-0	1.728131777	4.353573843	4.05E-08	4.65E-07	gi|645275374|ref|XP_008242783.1|	up
gene25411	HR-3	HR-0	-1.235658603	5.890600204	4.09E-08	4.69E-07	gi|449453320|ref|XP_004144406.1|	down
gene28480	HR-3	HR-0	1.109726426	5.792130987	4.10E-08	4.70E-07	gi|595806677|ref|XP_007202485.1|	up
gene24484	HR-3	HR-0	1.725885118	4.589022273	4.11E-08	4.71E-07	gi|596153643|ref|XP_007222795.1|	up
gene26933	HR-3	HR-0	-1.066078889	7.538450997	4.14E-08	4.74E-07	gi|590692746|ref|XP_007044141.1|	down
gene18414	HR-3	HR-0	-4.510309284	0.474450648	4.15E-08	4.75E-07	gi|703144614|ref|XP_010108330.1|	down
gene22209	HR-3	HR-0	-1.518064477	4.568922022	4.16E-08	4.76E-07	gi|470133465|ref|XP_004302586.1|	down
gene13693	HR-3	HR-0	-1.414128319	4.847392825	4.28E-08	4.88E-07	gi|645264348|ref|XP_008237635.1|	down
gene9915	HR-3	HR-0	-2.758493374	2.678814133	4.28E-08	4.88E-07	gi|596021819|ref|XP_007219043.1|	down
gene22523	HR-3	HR-0	1.454592733	4.974170109	4.28E-08	4.88E-07	gi|703070004|ref|XP_010088666.1|	up
gene12108	HR-3	HR-0	3.130622583	2.008516656	4.38E-08	4.99E-07	gi|703144453|ref|XP_010108291.1|	up
gene4717	HR-3	HR-0	-1.440930415	4.738470922	4.39E-08	5.00E-07	gi|255569405|ref|XP_002525670.1|	down
gene12622	HR-3	HR-0	7.452787757	0.303731707	4.41E-08	5.02E-07	gi|470113098|ref|XP_004292764.1|	up
Ziziphus_jujuba_newGene_5587	HR-3	HR-0	-5.814087072	-0.194636414	4.44E-08	5.05E-07	gi|645220091|ref|XP_008238686.1|	down
gene12480	HR-3	HR-0	1.408604025	5.138674443	4.48E-08	5.09E-07	gi|645227885|ref|XP_008220733.1|	up
gene21337	HR-3	HR-0	2.484869894	3.255707191	4.51E-08	5.12E-07	gi|443680320|gb|AFF18844.2|	up
gene8629	HR-3	HR-0	1.297856225	5.770822717	4.56E-08	5.17E-07	gi|359491881|ref|XP_003634337.1|	up
gene9362	HR-3	HR-0	-1.580434792	4.39073103	4.62E-08	5.24E-07	gi|645247090|ref|XP_008229668.1|	down
gene18443	HR-3	HR-0	-1.768754625	4.271807677	4.66E-08	5.28E-07	gi|255543867|ref|XP_002512996.1|	down
gene3857	HR-3	HR-0	3.093663982	2.175376212	4.69E-08	5.31E-07	gi|645216518|ref|XP_008221544.1|	up
gene4291	HR-3	HR-0	1.067080244	5.703340796	4.71E-08	5.34E-07	gi|595823792|ref|XP_007205129.1|	up
gene3854	HR-3	HR-0	2.12138865	3.719858324	4.73E-08	5.35E-07	gi|645216527|ref|XP_008221590.1|	up
gene27954	HR-3	HR-0	-2.194366935	3.466129262	4.74E-08	5.36E-07	gi|590670003|ref|XP_007037934.1|	down
gene6750	HR-3	HR-0	-1.518194165	4.484397234	4.79E-08	5.42E-07	gi|567886794|ref|XP_006435919.1|	down
gene7395	HR-3	HR-0	-1.036121451	6.267197436	4.82E-08	5.44E-07	gi|694444919|ref|XP_009348943.1|	down
gene27070	HR-3	HR-0	1.784398565	4.277339911	4.82E-08	5.44E-07	gi|645266570|ref|XP_008238671.1|	up
gene6251	HR-3	HR-0	1.389686712	4.972880657	4.83E-08	5.45E-07	gi|645255753|ref|XP_008233640.1|	up
gene27466	HR-3	HR-0	1.412683958	4.948371256	4.88E-08	5.50E-07	gi|645251444|ref|XP_008231681.1|	up
gene19140	HR-3	HR-0	6.611008914	-0.496941979	4.97E-08	5.60E-07	gi|147842987|emb|CAN78451.1|	up
gene23227	HR-3	HR-0	-2.089889013	3.934637947	4.99E-08	5.61E-07	gi|703094865|ref|XP_010095380.1|	down
gene2524	HR-3	HR-0	1.09997692	6.418241509	5.00E-08	5.62E-07	gi|703069311|ref|XP_010088468.1|	up
gene30703	HR-3	HR-0	1.77742886	4.175376	5.02E-08	5.64E-07	gi|596218426|ref|XP_007223989.1|	up
gene25840	HR-3	HR-0	-2.074078628	3.713123611	5.04E-08	5.66E-07	gi|645218189|ref|XP_008229329.1|	down
gene3711	HR-3	HR-0	-6.164335767	-0.353770576	5.07E-08	5.69E-07	gi|502166647|ref|XP_004513946.1|	down
gene12346	HR-3	HR-0	1.252404311	5.343727129	5.11E-08	5.73E-07	gi|703100983|ref|XP_010097066.1|	up
gene1231	HR-3	HR-0	1.010985321	6.174434916	5.12E-08	5.74E-07	gi|703069944|ref|XP_010088646.1|	up
gene20972	HR-3	HR-0	-1.042003988	5.735259048	5.17E-08	5.79E-07	gi|658052007|ref|XP_008361733.1|	down
gene101	HR-3	HR-0	-1.00278881	6.02253426	5.22E-08	5.84E-07	gi|590681657|ref|XP_007041139.1|	down
gene5843	HR-3	HR-0	1.377672517	5.317419454	5.26E-08	5.89E-07	gi|645252047|ref|XP_008231945.1|	up
gene30776	HR-3	HR-0	-1.190533767	5.508716754	5.27E-08	5.89E-07	gi|567921344|ref|XP_006452678.1|	down
gene3097	HR-3	HR-0	1.965376316	3.870799787	5.31E-08	5.93E-07	gi|694422880|ref|XP_009339263.1|	up
gene23975	HR-3	HR-0	1.052981518	5.963056145	5.35E-08	5.96E-07	gi|645220747|ref|XP_008241614.1|	up
gene30304	HR-3	HR-0	-1.228465255	5.647537627	5.38E-08	5.99E-07	gi|703121199|ref|XP_010102270.1|	down
gene4269	HR-3	HR-0	1.066853056	6.277450034	5.42E-08	6.04E-07	gi|703128571|ref|XP_010104131.1|	up
gene24483	HR-3	HR-0	-1.094896461	6.483990337	5.43E-08	6.05E-07	gi|211906492|gb|ACJ11739.1|	down
gene21287	HR-3	HR-0	-3.600440121	1.447820156	5.44E-08	6.05E-07	gi|703088074|ref|XP_010093439.1|	down
gene25211	HR-3	HR-0	-3.418540054	1.669847959	5.51E-08	6.13E-07	gi|225446643|ref|XP_002281166.1|	down
gene6997	HR-3	HR-0	-4.614124783	0.944030206	5.65E-08	6.28E-07	gi|703118962|ref|XP_010101735.1|	down
gene30784	HR-3	HR-0	1.068969822	6.022673712	5.65E-08	6.28E-07	gi|703061842|ref|XP_010086586.1|	up
gene3306	HR-3	HR-0	-1.233755818	5.223695088	5.81E-08	6.45E-07	gi|645217748|ref|XP_008227164.1|	down
gene24040	HR-3	HR-0	2.829678851	2.662326143	5.82E-08	6.46E-07	gi|645220807|ref|XP_008241927.1|	up
gene11079	HR-3	HR-0	-3.953355993	1.013862957	5.85E-08	6.49E-07	gi|590681140|ref|XP_007041025.1|	down
gene21250	HR-3	HR-0	-1.089904166	6.599428037	5.86E-08	6.49E-07	gi|657949205|ref|XP_008341815.1|	down
gene32877	HR-3	HR-0	-10.49568312	1.322427091	5.87E-08	6.50E-07	gi|645243944|ref|XP_008228209.1|	down
gene112	HR-3	HR-0	-5.89577058	0.718679664	5.94E-08	6.57E-07	gi|743896785|ref|XP_011041665.1|	down
gene22048	HR-3	HR-0	-7.019575104	3.503883474	5.95E-08	6.57E-07	gi|657957058|ref|XP_008370017.1|	down
gene21519	HR-3	HR-0	2.131001737	3.615354073	5.95E-08	6.57E-07	gi|568845169|ref|XP_006476450.1|	up
gene32846	HR-3	HR-0	-3.652828321	1.651952672	5.96E-08	6.58E-07	gi|658064645|ref|XP_008368265.1|	down
gene8160	HR-3	HR-0	-1.665712168	4.34250635	5.99E-08	6.61E-07	gi|703147119|ref|XP_010108971.1|	down
gene24178	HR-3	HR-0	1.54868862	4.49336091	6.08E-08	6.71E-07	gi|703072062|ref|XP_010089187.1|	up
gene28200	HR-3	HR-0	-1.091377578	6.444796035	6.08E-08	6.71E-07	gi|211906492|gb|ACJ11739.1|	down
gene22321	HR-3	HR-0	-1.210137345	5.340212033	6.16E-08	6.79E-07	gi|567196061|ref|XP_006406179.1|	down
gene13935	HR-3	HR-0	1.016302503	6.016073598	6.18E-08	6.80E-07	gi|694323055|ref|XP_009352615.1|	up
gene15035	HR-3	HR-0	2.082279593	3.695218957	6.20E-08	6.82E-07	gi|596281956|ref|XP_007225289.1|	up
Ziziphus_jujuba_newGene_5090	HR-3	HR-0	-5.606679063	0.255387554	6.23E-08	6.85E-07	gi|567860630|ref|XP_006422969.1|	down
gene10254	HR-3	HR-0	2.422466381	3.091678757	6.31E-08	6.93E-07	gi|657982175|ref|XP_008383125.1|	up
gene4062	HR-3	HR-0	-2.070141317	3.56441882	6.42E-08	7.06E-07	gi|645216973|ref|XP_008223511.1|	down
gene467	HR-3	HR-0	2.645738838	2.712501666	6.48E-08	7.12E-07	gi|590681021|ref|XP_007040998.1|	up
gene24459	HR-3	HR-0	2.025463136	3.789329923	6.53E-08	7.16E-07	gi|645233810|ref|XP_008223521.1|	up
gene2217	HR-3	HR-0	3.19981544	2.231743407	6.57E-08	7.20E-07	gi|645240849|ref|XP_008226795.1|	up
gene27933	HR-3	HR-0	2.490826258	3.066288086	6.61E-08	7.24E-07	gi|359487055|ref|XP_002271587.2|	up
gene19703	HR-3	HR-0	1.052696691	5.683570409	6.63E-08	7.27E-07	gi|657976752|ref|XP_008380267.1|	up
gene9450	HR-3	HR-0	1.018983999	8.491430944	6.64E-08	7.27E-07	gi|703096489|ref|XP_010095858.1|	up
gene15524	HR-3	HR-0	-1.010486222	6.713635946	6.67E-08	7.30E-07	gi|645254770|ref|XP_008233190.1|	down
Ziziphus_jujuba_newGene_3505	HR-3	HR-0	-1.411742448	4.870928891	6.81E-08	7.44E-07	gi|645267214|ref|XP_008238968.1|	down
gene3168	HR-3	HR-0	-3.301570918	3.373041854	6.87E-08	7.49E-07	gi|643729143|gb|KDP37023.1|	down
gene14734	HR-3	HR-0	-2.218500196	3.422497636	6.88E-08	7.50E-07	gi|703107981|ref|XP_010098882.1|	down
gene14540	HR-3	HR-0	1.129569057	5.57416512	7.12E-08	7.76E-07	gi|694448440|ref|XP_009350112.1|	up
gene5329	HR-3	HR-0	-1.318674837	4.98101918	7.22E-08	7.86E-07	gi|645241978|ref|XP_008227335.1|	down
gene24043	HR-3	HR-0	2.720295411	3.711044373	7.29E-08	7.93E-07	gi|595902982|ref|XP_007213937.1|	up
gene16148	HR-3	HR-0	2.205910321	4.242804279	7.50E-08	8.16E-07	gi|590702139|ref|XP_007046554.1|	up
gene20204	HR-3	HR-0	-1.121843706	5.84785372	7.53E-08	8.19E-07	gi|470122736|ref|XP_004297395.1|	down
gene19599	HR-3	HR-0	-1.025539447	6.286629808	7.59E-08	8.24E-07	gi|470137594|ref|XP_004304548.1|	down
Ziziphus_jujuba_newGene_9016	HR-3	HR-0	-3.952502372	1.531397497	7.63E-08	8.28E-07	gi|568878566|ref|XP_006492260.1|	down
gene6846	HR-3	HR-0	-1.01434276	7.404163095	7.66E-08	8.31E-07	gi|470144263|ref|XP_004307779.1|	down
gene565	HR-3	HR-0	-1.885678645	3.961163445	7.72E-08	8.37E-07	gi|720055495|ref|XP_010273402.1|	down
gene4596	HR-3	HR-0	2.138564148	3.451880654	7.74E-08	8.38E-07	gi|645271598|ref|XP_008240989.1|	up
gene27809	HR-3	HR-0	5.487081287	0.039832076	7.74E-08	8.38E-07	gi|470129271|ref|XP_004300547.1|	up
gene21653	HR-3	HR-0	-2.05506433	4.036516969	7.77E-08	8.41E-07	gi|694416275|ref|XP_009336267.1|	down
Ziziphus_jujuba_newGene_4514	HR-3	HR-0	-5.705093958	0.054824894	7.85E-08	8.49E-07	gi|641863863|gb|KDO82549.1|	down
gene8059	HR-3	HR-0	-3.365917826	1.649116108	7.90E-08	8.54E-07	gi|703146340|ref|XP_010108770.1|	down
gene3840	HR-3	HR-0	1.004065343	6.025555751	7.95E-08	8.59E-07	gi|595793743|ref|XP_007200620.1|	up
gene28848	HR-3	HR-0	-3.370342086	4.676956242	8.06E-08	8.70E-07	gi|645229016|ref|XP_008221264.1|	down
gene606	HR-3	HR-0	-1.889381481	3.892249471	8.11E-08	8.75E-07	gi|645237751|ref|XP_008225353.1|	down
gene10102	HR-3	HR-0	1.140116959	5.443458176	8.14E-08	8.78E-07	gi|596142034|ref|XP_007222505.1|	up
gene25866	HR-3	HR-0	-1.322531775	4.931145793	8.15E-08	8.78E-07	gi|596259675|ref|XP_007224894.1|	down
gene20022	HR-3	HR-0	-3.124700499	2.086114204	8.21E-08	8.85E-07	gi|694357297|ref|XP_009359246.1|	down
gene25886	HR-3	HR-0	-3.101337452	2.641631204	8.26E-08	8.89E-07	gi|703143564|ref|XP_010108049.1|	down
gene10432	HR-3	HR-0	-1.166967943	5.336909592	8.27E-08	8.90E-07	gi|658000653|ref|XP_008392782.1|	down
Ziziphus_jujuba_newGene_6540	HR-3	HR-0	-1.680911467	4.269857236	8.34E-08	8.96E-07	gi|645275370|ref|XP_008242781.1|	down
gene12276	HR-3	HR-0	-1.024014655	5.7259697	8.38E-08	8.99E-07	gi|596158874|ref|XP_007222863.1|	down
gene16124	HR-3	HR-0	-4.918809724	1.336292812	8.51E-08	9.13E-07	gi|728817429|gb|KHG02456.1|	down
gene14604	HR-3	HR-0	-1.747085374	4.144245891	8.53E-08	9.15E-07	gi|703089713|ref|XP_010093877.1|	down
gene22989	HR-3	HR-0	-1.506484502	4.595341397	8.53E-08	9.15E-07	gi|703108187|ref|XP_010098947.1|	down
gene6431	HR-3	HR-0	1.174180649	5.324215282	8.56E-08	9.17E-07	gi|643712384|gb|KDP25734.1|	up
Ziziphus_jujuba_newGene_8810	HR-3	HR-0	-2.395566662	4.326332499	8.58E-08	9.18E-07	gi|645257772|ref|XP_008234565.1|	down
gene4629	HR-3	HR-0	2.461674276	2.983814009	8.60E-08	9.20E-07	gi|657957641|ref|XP_008370323.1|	up
gene32153	HR-3	HR-0	1.550697175	4.494877009	8.68E-08	9.28E-07	gi|703145350|ref|XP_010108508.1|	up
gene23004	HR-3	HR-0	1.635927935	4.448217264	8.72E-08	9.32E-07	gi|359484390|ref|XP_002281719.2|	up
gene23036	HR-3	HR-0	-3.703662358	1.613230652	8.75E-08	9.34E-07	gi|124109187|gb|ABM91069.1|	down
gene9219	HR-3	HR-0	-2.971529873	2.779877597	8.81E-08	9.40E-07	gi|694446592|ref|XP_009349618.1|	down
gene26906	HR-3	HR-0	-1.576633531	4.684355398	8.84E-08	9.43E-07	gi|429884536|gb|AGA17932.1|	down
gene27141	HR-3	HR-0	1.776857931	4.114034081	8.84E-08	9.43E-07	gi|596218426|ref|XP_007223989.1|	up
gene4075	HR-3	HR-0	-1.007473929	7.135906778	8.85E-08	9.43E-07	gi|595824593|ref|XP_007205264.1|	down
gene25626	HR-3	HR-0	-3.635355576	1.583482606	8.95E-08	9.54E-07	gi|703113908|ref|XP_010100503.1|	down
gene20261	HR-3	HR-0	-2.640326649	3.110325652	9.05E-08	9.63E-07	gi|703113871|ref|XP_010100494.1|	down
Ziziphus_jujuba_newGene_2334	HR-3	HR-0	1.373599114	4.794033989	9.08E-08	9.66E-07	gi|734406688|gb|KHN34035.1|	up
gene21919	HR-3	HR-0	-1.22682676	5.634655128	9.16E-08	9.74E-07	gi|703156673|ref|XP_010111509.1|	down
gene7612	HR-3	HR-0	1.585907794	4.38608027	9.26E-08	9.83E-07	gi|470144501|ref|XP_004307893.1|	up
gene4054	HR-3	HR-0	2.568467069	2.799065949	9.39E-08	9.97E-07	gi|703137505|ref|XP_010106461.1|	up
gene3510	HR-3	HR-0	-1.318564149	5.483880299	9.52E-08	1.01E-06	gi|571494077|ref|XP_006592740.1|	down
Ziziphus_jujuba_newGene_3867	HR-3	HR-0	-5.534368403	0.185774343	9.59E-08	1.02E-06	gi|645236196|ref|XP_008224621.1|	down
gene29931	HR-3	HR-0	-3.240946597	3.804078366	9.64E-08	1.02E-06	gi|643706106|gb|KDP22238.1|	down
gene25303	HR-3	HR-0	-1.335155192	5.064952042	9.68E-08	1.02E-06	gi|703081924|ref|XP_010091818.1|	down
gene29190	HR-3	HR-0	-1.063501949	5.670820484	9.69E-08	1.03E-06	gi|595846990|ref|XP_007209236.1|	down
gene7878	HR-3	HR-0	1.138394758	5.596771836	9.82E-08	1.04E-06	gi|225452280|ref|XP_002270990.1|	up
gene6706	HR-3	HR-0	1.871486887	4.349285693	1.04E-07	1.09E-06	gi|703063818|ref|XP_010087048.1|	up
gene7644	HR-3	HR-0	1.023876661	5.695862902	1.04E-07	1.10E-06	gi|645257845|ref|XP_008234601.1|	up
gene13898	HR-3	HR-0	2.274443022	3.34543022	1.06E-07	1.11E-06	gi|703147978|ref|XP_010109227.1|	up
gene22007	HR-3	HR-0	-3.33986489	1.604233429	1.06E-07	1.12E-06	gi|694448787|ref|XP_009350195.1|	down
gene19535	HR-3	HR-0	1.483801207	4.641455504	1.07E-07	1.12E-06	gi|703159955|ref|XP_010112379.1|	up
gene30622	HR-3	HR-0	2.655964823	2.823534029	1.07E-07	1.12E-06	gi|595813652|ref|XP_007203613.1|	up
gene23719	HR-3	HR-0	1.032481152	6.643133619	1.07E-07	1.13E-06	gi|658039616|ref|XP_008355387.1|	up
gene382	HR-3	HR-0	2.469099717	3.128079825	1.09E-07	1.14E-06	gi|595881925|ref|XP_007212512.1|	up
gene32731	HR-3	HR-0	2.757497817	2.48036972	1.10E-07	1.15E-06	gi|596295152|ref|XP_007226957.1|	up
gene18689	HR-3	HR-0	11.68765683	2.504520259	1.10E-07	1.15E-06	gi|118482417|gb|ABK93131.1|	up
gene6392	HR-3	HR-0	1.015285245	6.441802338	1.11E-07	1.17E-06	gi|596014256|ref|XP_007218731.1|	up
Ziziphus_jujuba_newGene_1195	HR-3	HR-0	-1.950305016	3.72142581	1.14E-07	1.19E-06	gi|694309444|ref|XP_009369833.1|	down
gene350	HR-3	HR-0	-5.562740443	0.20520791	1.15E-07	1.21E-06	gi|658056810|ref|XP_008364164.1|	down
gene6526	HR-3	HR-0	-1.445658234	4.60458888	1.16E-07	1.21E-06	gi|643739024|gb|KDP44838.1|	down
gene30349	HR-3	HR-0	-1.64627753	4.321449914	1.16E-07	1.21E-06	gi|47680455|gb|AAT37172.1|	down
gene10729	HR-3	HR-0	-1.011623414	6.252774459	1.17E-07	1.22E-06	gi|590663503|ref|XP_007036237.1|	down
gene19198	HR-3	HR-0	-1.097110013	7.499706413	1.20E-07	1.25E-06	gi|703076220|ref|XP_010090286.1|	down
gene12179	HR-3	HR-0	-1.898910212	3.807668618	1.21E-07	1.27E-06	gi|694326504|ref|XP_009354164.1|	down
gene441	HR-3	HR-0	1.201269993	5.258015429	1.23E-07	1.29E-06	gi|703114779|ref|XP_010100741.1|	up
gene5689	HR-3	HR-0	4.994061354	0.331791553	1.26E-07	1.31E-06	gi|643721150|gb|KDP31414.1|	up
gene4402	HR-3	HR-0	2.470103145	2.950668615	1.26E-07	1.31E-06	gi|225435385|ref|XP_002282624.1|	up
gene29232	HR-3	HR-0	-1.423404192	4.633350755	1.27E-07	1.32E-06	gi|658053032|ref|XP_008362249.1|	down
gene2898	HR-3	HR-0	-2.618436327	2.663553446	1.32E-07	1.37E-06	gi|595931085|ref|XP_007215297.1|	down
Ziziphus_jujuba_newGene_1440	HR-3	HR-0	4.776191097	0.094538543	1.34E-07	1.39E-06	NA	up
gene11293	HR-3	HR-0	1.091000882	5.501920539	1.36E-07	1.41E-06	gi|645233453|ref|XP_008223354.1|	up
gene28579	HR-3	HR-0	-1.012536396	5.753728382	1.36E-07	1.41E-06	gi|596137071|ref|XP_007222357.1|	down
gene12018	HR-3	HR-0	-3.214782306	1.942912354	1.38E-07	1.43E-06	gi|568839757|ref|XP_006473845.1|	down
gene30600	HR-3	HR-0	-1.246526314	5.447119841	1.39E-07	1.44E-06	gi|703134678|ref|XP_010105697.1|	down
gene10847	HR-3	HR-0	-1.111148924	5.743344852	1.41E-07	1.46E-06	gi|645268720|ref|XP_008239664.1|	down
gene20248	HR-3	HR-0	1.000089905	9.143069568	1.42E-07	1.47E-06	gi|645230176|ref|XP_008221813.1|	up
gene12668	HR-3	HR-0	-1.138976495	5.509832255	1.43E-07	1.48E-06	gi|596127323|ref|XP_007222014.1|	down
gene13563	HR-3	HR-0	1.659811753	4.399954134	1.45E-07	1.49E-06	gi|731412559|ref|XP_010658408.1|	up
gene10634	HR-3	HR-0	-2.996698212	2.23335197	1.46E-07	1.50E-06	gi|703123863|ref|XP_010102918.1|	down
gene33128	HR-3	HR-0	-11.46164924	2.272588592	1.47E-07	1.52E-06	gi|356529761|ref|XP_003533456.1|	down
gene8003	HR-3	HR-0	-3.461661036	1.780568951	1.48E-07	1.52E-06	gi|596022656|ref|XP_007219103.1|	down
gene29908	HR-3	HR-0	-11.18087826	1.997767415	1.49E-07	1.54E-06	gi|703139843|ref|XP_010107074.1|	down
gene8288	HR-3	HR-0	-2.214777155	4.061793274	1.53E-07	1.57E-06	gi|703120232|ref|XP_010102056.1|	down
gene11385	HR-3	HR-0	-1.095731281	5.56391206	1.60E-07	1.64E-06	gi|703118590|ref|XP_010101639.1|	down
gene16135	HR-3	HR-0	2.279985788	3.215590173	1.62E-07	1.66E-06	gi|645253342|ref|XP_008232533.1|	up
gene23137	HR-3	HR-0	-2.085487398	3.451945471	1.70E-07	1.74E-06	gi|703070596|ref|XP_010088824.1|	down
gene7855	HR-3	HR-0	-1.16591133	5.307167196	1.70E-07	1.74E-06	gi|645248795|ref|XP_008230459.1|	down
gene11894	HR-3	HR-0	1.639410847	4.292415632	1.70E-07	1.74E-06	gi|731401563|ref|XP_010654329.1|	up
gene9844	HR-3	HR-0	1.195139245	5.185632306	1.75E-07	1.79E-06	gi|595973463|ref|XP_007217713.1|	up
gene16138	HR-3	HR-0	4.660075184	0.172639862	1.76E-07	1.79E-06	gi|470112381|ref|XP_004292414.1|	up
gene3181	HR-3	HR-0	1.092945375	5.919865	1.79E-07	1.82E-06	gi|702372711|ref|XP_010061947.1|	up
gene21868	HR-3	HR-0	-1.194984424	5.423552396	1.79E-07	1.83E-06	gi|703129433|ref|XP_010104362.1|	down
gene8094	HR-3	HR-0	-1.912204542	3.808023566	1.80E-07	1.83E-06	gi|595931409|ref|XP_007215328.1|	down
gene3906	HR-3	HR-0	-1.287796468	5.187978321	1.86E-07	1.89E-06	gi|641847868|gb|KDO66746.1|	down
gene8100	HR-3	HR-0	-1.357393129	4.971420167	1.86E-07	1.89E-06	gi|698548032|ref|XP_009768204.1|	down
gene30364	HR-3	HR-0	-2.184430906	3.309486843	1.88E-07	1.91E-06	gi|703088370|ref|XP_010093516.1|	down
gene23888	HR-3	HR-0	1.456595532	4.616459983	1.89E-07	1.92E-06	gi|595937516|ref|XP_007215595.1|	up
gene23996	HR-3	HR-0	-4.946680378	0.037629756	1.89E-07	1.92E-06	gi|645274679|ref|XP_008242455.1|	down
gene5400	HR-3	HR-0	1.066048843	5.798943618	1.91E-07	1.93E-06	gi|703116869|ref|XP_010101243.1|	up
Ziziphus_jujuba_newGene_5943	HR-3	HR-0	-5.129551009	-0.196569325	1.91E-07	1.93E-06	gi|703144818|ref|XP_010108377.1|	down
gene19066	HR-3	HR-0	-2.230480428	3.375275508	1.94E-07	1.96E-06	gi|703133187|ref|XP_010105306.1|	down
gene21462	HR-3	HR-0	1.249523176	4.919803827	1.96E-07	1.98E-06	gi|645266874|ref|XP_008238813.1|	up
gene15666	HR-3	HR-0	2.129686327	3.385090973	1.99E-07	2.01E-06	gi|643724343|gb|KDP33544.1|	up
gene407	HR-3	HR-0	-3.599416973	1.381568975	1.99E-07	2.01E-06	gi|566181980|ref|XP_002311971.2|	down
gene14809	HR-3	HR-0	1.147933692	5.376401546	2.00E-07	2.01E-06	gi|449465372|ref|XP_004150402.1|	up
gene2041	HR-3	HR-0	3.028217571	2.119920976	2.00E-07	2.01E-06	gi|645223747|ref|XP_008218779.1|	up
gene31948	HR-3	HR-0	-2.092085341	3.886693214	2.06E-07	2.08E-06	gi|694351851|ref|XP_009357662.1|	down
gene21237	HR-3	HR-0	1.187301435	6.987525938	2.06E-07	2.08E-06	gi|645267726|ref|XP_008239207.1|	up
gene24012	HR-3	HR-0	-1.855336752	4.241739352	2.09E-07	2.10E-06	gi|225445053|ref|XP_002283391.1|	down
gene1602	HR-3	HR-0	-1.234207801	5.012046943	2.09E-07	2.10E-06	gi|703084408|ref|XP_010092466.1|	down
gene12425	HR-3	HR-0	1.417569553	4.861426479	2.16E-07	2.16E-06	gi|703098490|ref|XP_010096392.1|	up
gene20157	HR-3	HR-0	-3.999454588	0.952454286	2.18E-07	2.18E-06	gi|703113825|ref|XP_010100482.1|	down
gene14956	HR-3	HR-0	-1.5537958	4.816271986	2.20E-07	2.21E-06	gi|470104067|ref|XP_004288436.1|	down
gene26744	HR-3	HR-0	-1.646868084	4.48785662	2.20E-07	2.21E-06	gi|596146387|ref|XP_007222659.1|	down
gene5201	HR-3	HR-0	1.30474174	4.949000103	2.29E-07	2.29E-06	gi|703120993|ref|XP_010102225.1|	up
gene26901	HR-3	HR-0	2.261429616	3.196183024	2.30E-07	2.30E-06	gi|703080243|ref|XP_010091370.1|	up
gene24133	HR-3	HR-0	-1.965958292	3.626713358	2.30E-07	2.30E-06	gi|703162027|ref|XP_010112947.1|	down
gene5213	HR-3	HR-0	1.392299337	4.764744894	2.31E-07	2.31E-06	gi|703121052|ref|XP_010102238.1|	up
gene20906	HR-3	HR-0	-1.228523567	7.249307083	2.35E-07	2.34E-06	gi|645276289|ref|XP_008243217.1|	down
gene12477	HR-3	HR-0	1.610308223	4.308191814	2.37E-07	2.36E-06	gi|703136125|ref|XP_010106070.1|	up
gene21596	HR-3	HR-0	-1.188445231	5.284347529	2.37E-07	2.37E-06	gi|703071538|ref|XP_010089054.1|	down
gene20979	HR-3	HR-0	-1.767555413	3.980373362	2.40E-07	2.39E-06	gi|596126895|ref|XP_007221987.1|	down
gene27159	HR-3	HR-0	-1.634259015	4.767930996	2.43E-07	2.42E-06	gi|470103142|ref|XP_004288003.1|	down
gene28398	HR-3	HR-0	-1.179120177	5.148029566	2.45E-07	2.43E-06	gi|645253792|ref|XP_008232741.1|	down
gene11546	HR-3	HR-0	-2.310863955	3.27308483	2.51E-07	2.50E-06	gi|731425789|ref|XP_010663380.1|	down
Ziziphus_jujuba_newGene_7534	HR-3	HR-0	-1.582388256	4.342397278	2.53E-07	2.51E-06	gi|658309497|ref|NP_001280754.1|	down
gene16461	HR-3	HR-0	-1.124851643	5.375860577	2.61E-07	2.59E-06	gi|595974125|ref|XP_007217752.1|	down
gene8093	HR-3	HR-0	2.36887358	2.976099495	2.61E-07	2.59E-06	gi|703146463|ref|XP_010108805.1|	up
Ziziphus_jujuba_newGene_1790	HR-3	HR-0	2.220899625	3.821324451	2.64E-07	2.62E-06	gi|225433035|ref|XP_002284663.1|	up
gene17486	HR-3	HR-0	-1.973488899	3.907513622	2.67E-07	2.65E-06	gi|596001390|ref|XP_007218160.1|	down
gene1664	HR-3	HR-0	-2.0542551	3.452845236	2.70E-07	2.68E-06	gi|645237255|ref|XP_008225122.1|	down
gene23001	HR-3	HR-0	1.921014564	3.714060306	2.71E-07	2.68E-06	gi|595812812|ref|XP_007203470.1|	up
Ziziphus_jujuba_newGene_835	HR-3	HR-0	2.908563633	2.250372148	2.72E-07	2.68E-06	gi|703138038|ref|XP_010106640.1|	up
gene12203	HR-3	HR-0	-2.407702717	3.221077395	2.72E-07	2.68E-06	gi|658043495|ref|XP_008357385.1|	down
gene13737	HR-3	HR-0	-3.75109296	1.191566351	2.74E-07	2.71E-06	gi|703145850|ref|XP_010108640.1|	down
gene26870	HR-3	HR-0	4.901671763	0.030518612	2.74E-07	2.71E-06	gi|590605764|ref|XP_007020572.1|	up
gene10470	HR-3	HR-0	1.294204303	4.841690622	2.75E-07	2.71E-06	gi|645239397|ref|XP_008226106.1|	up
gene24023	HR-3	HR-0	1.644422186	8.392444961	2.77E-07	2.73E-06	gi|567918630|ref|XP_006451321.1|	up
gene8386	HR-3	HR-0	-2.132851558	3.39764321	2.77E-07	2.73E-06	gi|645219004|ref|XP_008233519.1|	down
gene14214	HR-3	HR-0	-2.836710324	2.229417074	2.78E-07	2.73E-06	gi|590655909|ref|XP_007034119.1|	down
gene7285	HR-3	HR-0	-3.16509826	2.113903404	2.81E-07	2.76E-06	gi|645224490|ref|XP_008219135.1|	down
gene15465	HR-3	HR-0	1.480102024	4.412264499	2.81E-07	2.76E-06	gi|595999941|ref|XP_007218035.1|	up
gene7749	HR-3	HR-0	1.442841775	4.539340447	2.83E-07	2.78E-06	gi|728812525|gb|KHG00872.1|	up
gene21464	HR-3	HR-0	1.085956568	5.984868871	2.85E-07	2.80E-06	gi|470147857|ref|XP_004309494.1|	up
gene26865	HR-3	HR-0	-2.054851551	4.194122115	2.86E-07	2.80E-06	gi|359476979|ref|XP_002280225.2|	down
Ziziphus_jujuba_newGene_9032	HR-3	HR-0	2.128715166	3.945820179	2.95E-07	2.90E-06	NA	up
gene19941	HR-3	HR-0	2.436534153	3.847284889	2.96E-07	2.90E-06	gi|703113001|ref|XP_010100275.1|	up
gene19910	HR-3	HR-0	-2.843157618	3.767887486	2.97E-07	2.91E-06	gi|596287479|ref|XP_007225781.1|	down
gene9088	HR-3	HR-0	-1.290354702	4.858779925	2.99E-07	2.93E-06	gi|470147833|ref|XP_004309482.1|	down
gene48	HR-3	HR-0	1.344093156	4.808059249	3.00E-07	2.94E-06	gi|645234136|ref|XP_008223673.1|	up
gene5555	HR-3	HR-0	-1.974196539	4.081217611	3.01E-07	2.94E-06	gi|255538804|ref|XP_002510467.1|	down
gene23307	HR-3	HR-0	4.928100554	0.573110132	3.02E-07	2.96E-06	gi|645272301|ref|XP_008241330.1|	up
gene33199	HR-3	HR-0	8.592889026	-0.469812233	3.07E-07	3.00E-06	gi|590677425|ref|XP_007040013.1|	up
gene14765	HR-3	HR-0	2.338573817	3.137258335	3.10E-07	3.02E-06	gi|645234856|ref|XP_008224005.1|	up
gene18331	HR-3	HR-0	-1.520318612	4.35626505	3.13E-07	3.05E-06	gi|703115043|ref|XP_010100803.1|	down
gene13428	HR-3	HR-0	1.327569047	4.76682655	3.16E-07	3.08E-06	gi|645224281|ref|XP_008219035.1|	up
gene25950	HR-3	HR-0	2.279152777	3.133873361	3.31E-07	3.22E-06	gi|645272194|ref|XP_008241279.1|	up
gene4286	HR-3	HR-0	-1.074901016	5.621024627	3.34E-07	3.25E-06	gi|694413624|ref|XP_009335066.1|	down
gene15027	HR-3	HR-0	-1.337709299	4.806604698	3.35E-07	3.25E-06	gi|590658291|ref|XP_007034810.1|	down
gene31802	HR-3	HR-0	1.109942566	6.175226708	3.35E-07	3.26E-06	gi|658005631|ref|XP_008337962.1|	up
gene22607	HR-3	HR-0	-1.94579945	3.718724974	3.39E-07	3.29E-06	gi|698484832|ref|XP_009789207.1|	down
gene24018	HR-3	HR-0	-1.628295955	4.35843236	3.40E-07	3.30E-06	gi|645274722|ref|XP_008242475.1|	down
gene33156	HR-3	HR-0	-11.62281595	2.435180779	3.44E-07	3.33E-06	gi|596285129|ref|XP_007225407.1|	down
Ziziphus_jujuba_newGene_6133	HR-3	HR-0	-1.815972627	4.045425325	3.44E-07	3.33E-06	gi|255542157|ref|XP_002512142.1|	down
gene18618	HR-3	HR-0	1.231322016	5.064922424	3.44E-07	3.33E-06	gi|643738588|gb|KDP44509.1|	up
gene7842	HR-3	HR-0	2.348058181	3.507225415	3.46E-07	3.34E-06	gi|359806356|ref|NP_001241231.1|	up
gene5617	HR-3	HR-0	-1.054139809	6.261434028	3.54E-07	3.41E-06	gi|703096771|ref|XP_010095934.1|	down
gene7051	HR-3	HR-0	-2.721855249	3.58263663	3.58E-07	3.46E-06	gi|703079986|ref|XP_010091300.1|	down
gene12984	HR-3	HR-0	2.528032307	2.754641991	3.59E-07	3.46E-06	gi|645225648|ref|XP_008219671.1|	up
gene4834	HR-3	HR-0	1.9765588	3.826107417	3.60E-07	3.47E-06	gi|643708572|gb|KDP23488.1|	up
gene21108	HR-3	HR-0	-3.492118089	1.654135881	3.65E-07	3.51E-06	gi|225424186|ref|XP_002284132.1|	down
gene14679	HR-3	HR-0	1.363192235	4.687660855	3.66E-07	3.52E-06	gi|645256463|ref|XP_008233962.1|	up
gene3287	HR-3	HR-0	-1.508694056	4.396965053	3.67E-07	3.53E-06	gi|427199347|gb|AFY26892.1|	down
gene784	HR-3	HR-0	-1.379649887	4.648499327	3.70E-07	3.56E-06	gi|645242208|ref|XP_008227444.1|	down
gene1	HR-3	HR-0	-1.025036287	5.573645372	3.71E-07	3.56E-06	gi|413947466|gb|AFW80115.1|	down
gene23290	HR-3	HR-0	-2.63667994	2.563237444	3.72E-07	3.57E-06	gi|645272328|ref|XP_008241343.1|	down
gene20820	HR-3	HR-0	1.008396095	5.849271411	3.73E-07	3.58E-06	gi|596195785|ref|XP_007223572.1|	up
gene15693	HR-3	HR-0	3.254258917	2.14230838	3.75E-07	3.59E-06	gi|596023698|ref|XP_007219131.1|	up
gene18204	HR-3	HR-0	1.282785169	5.213684173	3.78E-07	3.62E-06	gi|703149768|ref|XP_010109685.1|	up
gene6014	HR-3	HR-0	1.399229353	4.752085633	3.79E-07	3.63E-06	gi|643719805|gb|KDP30480.1|	up
gene31190	HR-3	HR-0	11.03377633	1.862340965	3.79E-07	3.63E-06	gi|449440628|ref|XP_004138086.1|	up
gene32743	HR-3	HR-0	2.805682	2.271252721	3.80E-07	3.64E-06	gi|703161943|ref|XP_010112925.1|	up
gene22912	HR-3	HR-0	4.178609732	0.598406881	3.85E-07	3.68E-06	gi|595806248|ref|XP_007202419.1|	up
gene7115	HR-3	HR-0	1.190701581	5.050083612	3.85E-07	3.68E-06	gi|645256823|ref|XP_008234128.1|	up
gene8019	HR-3	HR-0	-2.603183504	2.727086278	3.90E-07	3.72E-06	gi|590645661|ref|XP_007031406.1|	down
Ziziphus_jujuba_newGene_8553	HR-3	HR-0	1.256704132	6.135258035	3.92E-07	3.74E-06	gi|470143332|ref|XP_004307333.1|	up
gene7201	HR-3	HR-0	1.490234971	4.485447464	3.96E-07	3.77E-06	gi|590672843|ref|XP_007038725.1|	up
gene8487	HR-3	HR-0	-1.201517845	5.004508903	4.00E-07	3.81E-06	gi|595967173|ref|XP_007217256.1|	down
gene13499	HR-3	HR-0	-1.102019436	5.350866905	4.02E-07	3.83E-06	gi|596295221|ref|XP_007226969.1|	down
gene22380	HR-3	HR-0	3.472194223	2.292826648	4.03E-07	3.84E-06	gi|67937769|gb|AAY83343.1|	up
gene3376	HR-3	HR-0	1.262309289	4.902889531	4.10E-07	3.90E-06	gi|643736615|gb|KDP42905.1|	up
gene21409	HR-3	HR-0	1.007155495	6.866854116	4.12E-07	3.91E-06	gi|694322550|ref|XP_009352392.1|	up
gene7244	HR-3	HR-0	1.379639398	4.600802569	4.12E-07	3.92E-06	gi|703114869|ref|XP_010100762.1|	up
gene2743	HR-3	HR-0	-1.540315728	5.222699731	4.14E-07	3.92E-06	gi|645244189|ref|XP_008228319.1|	down
gene29185	HR-3	HR-0	4.674640105	0.192487709	4.16E-07	3.94E-06	gi|645220085|ref|XP_008238660.1|	up
Ziziphus_jujuba_newGene_715	HR-3	HR-0	1.614558602	4.216412394	4.19E-07	3.97E-06	NA	up
[truncated: 2,081 more rows]
