# Supplementary material for: Transcriptome Analysis of Jujube (Ziziphus jujuba Mill.) Response to Heat Stress
Source: Int J Genomics. 2021 Dec 2;2021:3442277. doi: 10.1155/2021/3442277 (PMC8660251; doi:10.1155/2021/3442277)
Supplement: Supplementary Materials — Table S1. The DEGs were detected in the comparisons of HR1 vs. HR0. Table S2. The DEGs were detected in the comparisons of HR3 vs. HR0. Table S3. The DEGs were detected in the comparisons of HR5 vs. HR0. Table S4. The DEGs were detected in the comparisons of HR7 vs. HR0. Table S5. Functional analysis of the DEGs from HR1 vs. HR0. Table S6. Functional analysis of the DEGs from HR3 vs. HR0. Table S7. Functional analysis of the DEGs from HR5 vs. HR0. Table S8. Functional analysis of the DEGs from HR7 vs. HR0. [file 3442277.f1.zip › Table S3.txt]

Gene	sampleA	sampleB	logFC	logCPM	PValue	FDR	GI anno	DEG
gene9720	HR-5	HR-0	-8.971027189	11.18123959	9.66E-242	1.94E-237	gi|255582745|ref|XP_002532149.1|	down
gene9197	HR-5	HR-0	-9.432228764	7.254655558	2.56E-180	2.57E-176	gi|747104448|ref|XP_011100461.1|	down
gene3817	HR-5	HR-0	-8.813615878	6.668766094	4.56E-178	3.04E-174	gi|225434658|ref|XP_002280087.1|	down
gene15699	HR-5	HR-0	-7.861009895	9.09139962	8.88E-162	4.45E-158	gi|596019818|ref|XP_007218929.1|	down
Ziziphus_jujuba_newGene_8928	HR-5	HR-0	6.984555023	7.430941167	9.42E-159	3.77E-155	gi|643739758|gb|KDP45496.1|	up
gene4580	HR-5	HR-0	9.303665505	6.923507	2.43E-156	8.10E-153	gi|595826015|ref|XP_007205502.1|	up
gene18364	HR-5	HR-0	10.00430577	5.946226111	3.57E-148	1.02E-144	gi|703099933|ref|XP_010096782.1|	up
gene15775	HR-5	HR-0	-6.377077112	7.963595682	2.99E-145	7.48E-142	gi|645274185|ref|XP_008242222.1|	down
gene16134	HR-5	HR-0	7.09894815	6.559330109	4.30E-141	9.57E-138	gi|734398571|gb|KHN30529.1|	up
gene13722	HR-5	HR-0	-5.774666722	10.87764303	1.82E-134	3.66E-131	gi|703152639|ref|XP_010110474.1|	down
gene33079	HR-5	HR-0	-6.744646324	6.090784987	3.56E-132	6.49E-129	gi|451989264|gb|ADK32333.2|	down
gene24394	HR-5	HR-0	-10.53070233	5.432794124	5.86E-131	9.79E-128	gi|631901704|gb|AHZ31602.1|	down
gene25916	HR-5	HR-0	-5.98289355	7.166691422	3.23E-130	4.97E-127	gi|502151531|ref|XP_004508486.1|	down
gene15727	HR-5	HR-0	7.637506136	8.290818965	9.22E-128	1.32E-124	gi|595815955|ref|XP_007203987.1|	up
gene25993	HR-5	HR-0	-8.365853036	5.930831964	1.55E-126	2.07E-123	gi|703080120|ref|XP_010091335.1|	down
gene6204	HR-5	HR-0	-5.917153323	13.10092594	1.90E-125	2.38E-122	gi|567774771|gb|AHC95484.1|	down
Ziziphus_jujuba_newGene_4556	HR-5	HR-0	-10.8665889	5.76766656	3.02E-125	3.56E-122	NA	down
gene20223	HR-5	HR-0	-4.959533269	10.806679	4.15E-123	4.62E-120	gi|225425563|ref|XP_002265947.1|	down
gene4579	HR-5	HR-0	9.529285443	5.35039549	9.24E-120	9.75E-117	gi|661881170|emb|CDP15228.1|	up
gene9464	HR-5	HR-0	-6.048582251	11.74269034	2.94E-119	2.95E-116	gi|567774767|gb|AHC95482.1|	down
gene32566	HR-5	HR-0	-5.138611353	9.816387907	6.97E-118	6.65E-115	gi|590680363|ref|XP_007040842.1|	down
gene636	HR-5	HR-0	-5.395107992	6.149028153	6.58E-117	5.99E-114	gi|470114741|ref|XP_004293568.1|	down
gene7186	HR-5	HR-0	5.776630899	7.624575838	1.60E-116	1.39E-113	gi|590672712|ref|XP_007038688.1|	up
gene12102	HR-5	HR-0	-4.690718572	7.72127178	3.26E-115	2.72E-112	gi|645227676|ref|XP_008220631.1|	down
gene10519	HR-5	HR-0	6.374812538	7.247208403	4.26E-115	3.41E-112	gi|567895142|ref|XP_006440059.1|	up
gene21764	HR-5	HR-0	8.889576895	8.007164583	7.57E-115	5.83E-112	gi|703131304|ref|XP_010104849.1|	up
gene16388	HR-5	HR-0	4.786739939	12.3284117	4.29E-110	3.19E-107	gi|698567023|ref|XP_009773655.1|	up
Ziziphus_jujuba_newGene_5182	HR-5	HR-0	-14.12260031	4.977423915	3.34E-109	2.39E-106	NA	down
gene12174	HR-5	HR-0	-5.028354691	8.376096007	1.33E-108	9.22E-106	gi|703118700|ref|XP_010101665.1|	down
gene22615	HR-5	HR-0	-7.836373937	6.717428822	7.56E-106	5.05E-103	gi|590654033|ref|XP_007033589.1|	down
gene6714	HR-5	HR-0	-5.241780538	6.425208816	4.87E-104	3.14E-101	gi|703063841|ref|XP_010087054.1|	down
gene9812	HR-5	HR-0	-9.194420144	11.26584038	1.52E-103	9.55E-101	gi|255582745|ref|XP_002532149.1|	down
gene27768	HR-5	HR-0	-4.751491803	6.726046241	4.96E-103	3.01E-100	gi|595999498|ref|XP_007217995.1|	down
gene15685	HR-5	HR-0	-7.163512975	7.359873324	6.61E-102	3.90E-99	gi|694381002|ref|XP_009366600.1|	down
gene14575	HR-5	HR-0	-4.420909989	7.539662431	7.65E-100	4.38E-97	gi|255554176|ref|XP_002518128.1|	down
gene15581	HR-5	HR-0	5.52643216	8.896601414	9.50E-100	5.29E-97	gi|224130632|ref|XP_002320889.1|	up
gene5881	HR-5	HR-0	-5.138495302	5.954995882	2.30E-97	1.24E-94	gi|629085141|gb|KCW51498.1|	down
gene21562	HR-5	HR-0	7.047855551	5.238430473	3.76E-96	1.98E-93	gi|694354964|ref|XP_009358598.1|	up
gene2133	HR-5	HR-0	-4.337083518	10.08497533	2.76E-95	1.42E-92	gi|225461315|ref|XP_002284493.1|	down
gene21836	HR-5	HR-0	-6.851016357	5.386563949	3.08E-93	1.55E-90	gi|470128717|ref|XP_004300282.1|	down
gene13161	HR-5	HR-0	5.777705265	5.825344969	3.80E-93	1.86E-90	gi|645225473|ref|XP_008219596.1|	up
gene16263	HR-5	HR-0	-7.370063004	5.173956198	4.33E-93	2.07E-90	gi|728827483|gb|KHG07208.1|	down
gene22416	HR-5	HR-0	-7.850631678	5.103101585	1.67E-92	7.78E-90	gi|470133527|ref|XP_004302617.1|	down
gene19638	HR-5	HR-0	4.74134521	8.038398064	3.82E-90	1.74E-87	gi|470123578|ref|XP_004297800.1|	up
Ziziphus_jujuba_newGene_7	HR-5	HR-0	-10.89003861	4.881432421	4.43E-90	1.97E-87	NA	down
gene17905	HR-5	HR-0	5.417110776	5.793870172	5.14E-90	2.24E-87	gi|645242930|ref|XP_008227753.1|	up
gene17658	HR-5	HR-0	-7.96713944	5.596706068	2.79E-88	1.19E-85	gi|388496040|gb|AFK36086.1|	down
gene7053	HR-5	HR-0	-5.14813452	9.928889502	5.83E-88	2.44E-85	gi|703079986|ref|XP_010091300.1|	down
gene20982	HR-5	HR-0	-4.280724326	8.047770484	3.41E-87	1.39E-84	gi|255566845|ref|XP_002524406.1|	down
gene13116	HR-5	HR-0	-7.491264212	7.107684513	9.01E-87	3.61E-84	gi|590598622|ref|XP_007018950.1|	down
gene2674	HR-5	HR-0	-5.033738884	5.95083953	3.53E-86	1.39E-83	gi|702383274|ref|XP_010064035.1|	down
gene15591	HR-5	HR-0	3.855521213	7.860387508	2.11E-84	8.11E-82	gi|596000256|ref|XP_007218055.1|	up
gene18041	HR-5	HR-0	4.568892054	6.056277952	3.38E-83	1.28E-80	gi|645258885|ref|XP_008235097.1|	up
gene10699	HR-5	HR-0	-5.432810122	7.368138868	4.90E-83	1.82E-80	gi|590669444|ref|XP_007037775.1|	down
gene22208	HR-5	HR-0	-11.08914477	5.448276198	1.66E-81	6.06E-79	gi|388515285|gb|AFK45704.1|	down
gene2369	HR-5	HR-0	4.80244163	6.137378644	2.31E-81	8.28E-79	gi|567920742|ref|XP_006452377.1|	up
gene1278	HR-5	HR-0	-3.865187557	10.29440495	6.58E-81	2.31E-78	gi|728850267|gb|KHG29710.1|	down
gene27473	HR-5	HR-0	5.38044836	7.174468137	1.56E-80	5.39E-78	NA	up
gene25483	HR-5	HR-0	-3.99440583	6.637085843	5.67E-80	1.93E-77	gi|645228303|ref|XP_008220932.1|	down
gene24003	HR-5	HR-0	-7.324067292	9.407888224	1.76E-79	5.87E-77	gi|694322983|ref|XP_009352586.1|	down
gene22457	HR-5	HR-0	-4.119544514	6.107644857	5.55E-78	1.82E-75	gi|568854326|ref|XP_006480781.1|	down
gene16429	HR-5	HR-0	4.304959791	6.304006236	1.57E-77	5.08E-75	gi|703164019|ref|XP_010113494.1|	up
gene20886	HR-5	HR-0	4.469219824	6.103256081	6.53E-76	2.08E-73	gi|694331004|ref|XP_009356186.1|	up
gene26888	HR-5	HR-0	-4.152578524	7.968812194	1.17E-75	3.66E-73	gi|703129120|ref|XP_010104288.1|	down
gene20127	HR-5	HR-0	-3.711746235	9.576147753	2.11E-75	6.51E-73	gi|703113453|ref|XP_010100388.1|	down
gene860	HR-5	HR-0	3.645828076	7.290751873	2.80E-75	8.49E-73	gi|645236261|ref|XP_008224651.1|	up
gene28367	HR-5	HR-0	-6.981367142	5.192801896	6.16E-74	1.84E-71	gi|657954418|ref|XP_008367734.1|	down
gene11775	HR-5	HR-0	-5.598629201	5.621885659	9.75E-74	2.87E-71	gi|658002039|ref|XP_008393492.1|	down
gene22013	HR-5	HR-0	-4.920363211	5.750678975	4.05E-73	1.18E-70	gi|694448787|ref|XP_009350195.1|	down
gene10448	HR-5	HR-0	-13.76645476	4.621913239	5.27E-73	1.51E-70	gi|645224879|ref|XP_008219318.1|	down
gene4389	HR-5	HR-0	-10.44983982	4.443312555	5.72E-73	1.61E-70	gi|388252789|gb|AFK24458.1|	down
gene19975	HR-5	HR-0	-7.754432622	5.608588631	3.24E-72	9.03E-70	gi|703113068|ref|XP_010100292.1|	down
gene13160	HR-5	HR-0	5.584121538	5.717091027	3.72E-72	1.02E-69	gi|645225473|ref|XP_008219596.1|	up
gene24561	HR-5	HR-0	-6.944471489	4.845606966	4.35E-72	1.18E-69	gi|590722535|ref|XP_007051922.1|	down
gene14777	HR-5	HR-0	-5.324980331	5.242586715	1.08E-71	2.90E-69	gi|703150000|ref|XP_010109745.1|	down
gene9241	HR-5	HR-0	-7.49959897	5.868066208	1.48E-71	3.89E-69	NA	down
gene31367	HR-5	HR-0	7.018609502	6.475240731	2.18E-71	5.66E-69	gi|566203730|ref|XP_002320958.2|	up
gene23111	HR-5	HR-0	-6.488691212	5.240470992	1.03E-70	2.66E-68	gi|567918132|ref|XP_006451072.1|	down
gene17967	HR-5	HR-0	4.718791337	6.0591069	6.37E-70	1.62E-67	gi|703094568|ref|XP_010095302.1|	up
gene15285	HR-5	HR-0	-3.589924828	10.10826793	6.97E-70	1.75E-67	gi|590611713|ref|XP_007022181.1|	down
gene20920	HR-5	HR-0	-3.553346783	11.6022885	8.00E-70	1.98E-67	gi|719968115|ref|XP_010263805.1|	down
gene17440	HR-5	HR-0	-3.686229109	8.502133812	1.34E-69	3.27E-67	gi|641831248|gb|KDO50313.1|	down
gene14294	HR-5	HR-0	-8.846783895	4.712330797	1.63E-69	3.94E-67	gi|631901704|gb|AHZ31602.1|	down
gene26197	HR-5	HR-0	9.415346949	4.603919	2.71E-69	6.48E-67	gi|470149182|ref|XP_004310120.1|	up
gene20312	HR-5	HR-0	-4.171647241	8.297388423	1.96E-68	4.61E-66	gi|645229945|ref|XP_008221698.1|	down
gene23144	HR-5	HR-0	3.559840254	7.315423569	2.00E-68	4.66E-66	gi|470101946|ref|XP_004287427.1|	up
gene13680	HR-5	HR-0	3.957350742	7.724212437	2.33E-68	5.36E-66	gi|645263937|ref|XP_008237459.1|	up
gene27113	HR-5	HR-0	-13.59973886	4.455547902	4.52E-68	1.03E-65	gi|645224879|ref|XP_008219318.1|	down
gene21597	HR-5	HR-0	5.992063821	6.045338753	6.00E-68	1.35E-65	gi|703071530|ref|XP_010089052.1|	up
gene18323	HR-5	HR-0	7.130819407	5.362551003	1.15E-67	2.56E-65	gi|703115014|ref|XP_010100796.1|	up
Ziziphus_jujuba_newGene_1298	HR-5	HR-0	14.08396004	4.939369864	1.23E-67	2.71E-65	NA	up
gene17709	HR-5	HR-0	4.540134477	6.179888841	1.42E-67	3.09E-65	gi|645259513|ref|XP_008235397.1|	up
gene7812	HR-5	HR-0	-3.690619913	9.653497853	1.98E-67	4.26E-65	gi|703116522|ref|XP_010101150.1|	down
gene7040	HR-5	HR-0	-4.341514191	5.761166332	2.00E-67	4.27E-65	gi|703136678|ref|XP_010106222.1|	down
gene23600	HR-5	HR-0	6.280756197	5.122613374	2.36E-67	4.98E-65	gi|703133695|ref|XP_010105454.1|	up
gene24389	HR-5	HR-0	-5.54858231	8.874260183	3.66E-67	7.64E-65	gi|381146575|gb|AFF59689.1|	down
gene3508	HR-5	HR-0	-4.033770215	12.03596485	4.38E-67	9.04E-65	gi|470110546|ref|XP_004291541.1|	down
gene24297	HR-5	HR-0	3.986842548	9.397363573	7.31E-67	1.49E-64	gi|703132545|ref|XP_010105150.1|	up
gene7209	HR-5	HR-0	-3.691287395	8.380101564	1.20E-66	2.43E-64	gi|567858482|ref|XP_006421924.1|	down
gene25593	HR-5	HR-0	-3.825668629	7.703729172	1.25E-66	2.50E-64	gi|694396464|ref|XP_009373511.1|	down
gene9316	HR-5	HR-0	3.50674621	8.020941837	1.27E-66	2.52E-64	gi|590712545|ref|XP_007049410.1|	up
gene6022	HR-5	HR-0	3.530679331	10.00470347	4.78E-66	9.39E-64	gi|209573854|gb|ACI62865.1|	up
gene5597	HR-5	HR-0	-4.628049644	8.364761017	5.81E-66	1.13E-63	gi|590569614|ref|XP_007011118.1|	down
gene7914	HR-5	HR-0	-7.513623212	4.620261363	9.29E-66	1.79E-63	gi|694411493|ref|XP_009334107.1|	down
gene8263	HR-5	HR-0	3.754331883	6.704185994	5.31E-65	1.01E-62	gi|224079694|ref|XP_002305915.1|	up
gene14375	HR-5	HR-0	-4.257679326	6.204226442	1.05E-64	1.98E-62	gi|596171100|ref|XP_007223132.1|	down
gene16258	HR-5	HR-0	-9.162172173	4.912926958	1.30E-64	2.43E-62	gi|728827483|gb|KHG07208.1|	down
gene5948	HR-5	HR-0	-3.630194243	6.09099857	9.75E-64	1.81E-61	gi|645235263|ref|XP_008224185.1|	down
gene29334	HR-5	HR-0	-4.261722778	6.475212847	1.77E-63	3.25E-61	gi|645248531|ref|XP_008230340.1|	down
gene21486	HR-5	HR-0	4.855325242	9.501826124	1.89E-63	3.44E-61	gi|470147949|ref|XP_004309539.1|	up
gene18444	HR-5	HR-0	-3.264252759	12.2743836	3.71E-63	6.70E-61	gi|643715701|gb|KDP27642.1|	down
gene16897	HR-5	HR-0	-3.165165867	9.943524721	4.80E-63	8.59E-61	gi|698511618|ref|XP_009800891.1|	down
gene5096	HR-5	HR-0	-5.182872571	7.759184164	1.07E-62	1.90E-60	gi|227206250|dbj|BAH57180.1|	down
gene12448	HR-5	HR-0	-3.435301947	6.801394929	3.35E-62	5.88E-60	gi|645227971|ref|XP_008220772.1|	down
gene5375	HR-5	HR-0	-3.126483316	8.02172349	1.30E-61	2.26E-59	gi|703155026|ref|XP_010111095.1|	down
gene17758	HR-5	HR-0	4.928787231	7.511154518	2.33E-61	4.02E-59	gi|731395314|ref|XP_002276328.2|	up
gene19671	HR-5	HR-0	-3.715480716	6.287082801	2.67E-61	4.58E-59	gi|75248718|sp|Q8W3Z1.1|BAMS_BETPL	down
gene3239	HR-5	HR-0	-3.249432386	9.149707937	4.75E-61	8.06E-59	gi|703120092|ref|XP_010102022.1|	down
gene24086	HR-5	HR-0	3.916794764	6.228745689	5.51E-61	9.28E-59	gi|567872595|ref|XP_006428887.1|	up
gene17637	HR-5	HR-0	-3.602744303	9.020806493	1.57E-60	2.62E-58	gi|356536733|ref|XP_003536890.1|	down
gene17174	HR-5	HR-0	-13.3154827	4.172023169	2.00E-60	3.32E-58	gi|645218990|ref|XP_008233457.1|	down
gene28984	HR-5	HR-0	-5.745111247	7.720998752	3.00E-60	4.93E-58	gi|703149462|ref|XP_010109609.1|	down
gene14843	HR-5	HR-0	-4.772614883	7.208519006	2.46E-59	4.00E-57	gi|703130831|ref|XP_010104732.1|	down
gene28752	HR-5	HR-0	-7.880585	4.935952462	9.49E-59	1.53E-56	gi|645224879|ref|XP_008219318.1|	down
gene19452	HR-5	HR-0	-4.742366209	5.218109383	1.06E-58	1.70E-56	gi|731422860|ref|XP_010662265.1|	down
gene7836	HR-5	HR-0	-3.250815553	8.034420249	1.46E-58	2.33E-56	gi|449520712|ref|XP_004167377.1|	down
Ziziphus_jujuba_newGene_7333	HR-5	HR-0	4.387464585	7.896722895	1.77E-58	2.80E-56	gi|590608672|ref|XP_007021328.1|	up
gene23606	HR-5	HR-0	3.311455552	12.2761899	1.93E-58	3.02E-56	gi|703122283|ref|XP_010102539.1|	up
gene4221	HR-5	HR-0	-7.245647844	5.078024279	2.60E-58	4.04E-56	gi|590589779|ref|XP_007016547.1|	down
gene27471	HR-5	HR-0	-3.952964325	6.727821244	4.33E-58	6.67E-56	gi|657942556|ref|XP_008383420.1|	down
Ziziphus_jujuba_newGene_9075	HR-5	HR-0	-8.870879587	4.858493521	4.53E-58	6.94E-56	NA	down
gene22113	HR-5	HR-0	-3.045940917	8.098465394	4.61E-58	7.00E-56	gi|255573935|ref|XP_002527886.1|	down
gene3897	HR-5	HR-0	4.321411281	9.066995052	1.34E-57	2.01E-55	gi|703137782|ref|XP_010106553.1|	up
gene3970	HR-5	HR-0	3.800690365	6.370559589	6.32E-57	9.46E-55	gi|659115235|ref|XP_008457454.1|	up
gene28521	HR-5	HR-0	-4.767974802	7.5930566	6.76E-57	1.00E-54	gi|224090403|ref|XP_002308981.1|	down
gene20510	HR-5	HR-0	-4.685753612	5.168223702	9.48E-57	1.40E-54	gi|645229745|ref|XP_008221604.1|	down
gene6564	HR-5	HR-0	4.54572364	6.834588746	1.22E-56	1.79E-54	gi|694318795|ref|XP_009344315.1|	up
gene17148	HR-5	HR-0	-4.027051509	5.735062949	1.41E-56	2.05E-54	gi|645238854|ref|XP_008225871.1|	down
gene17673	HR-5	HR-0	-3.146411963	7.949506102	1.97E-56	2.84E-54	gi|703064067|ref|XP_010087111.1|	down
gene9314	HR-5	HR-0	3.197611854	7.692319166	2.59E-56	3.71E-54	gi|590712568|ref|XP_007049415.1|	up
gene15232	HR-5	HR-0	-3.575605716	6.85836932	3.06E-56	4.35E-54	gi|343466207|gb|AEM42997.1|	down
gene27642	HR-5	HR-0	-3.4167444	6.558514721	3.39E-56	4.78E-54	gi|728837400|gb|KHG16843.1|	down
gene21484	HR-5	HR-0	6.271984888	4.989454095	5.04E-56	7.06E-54	gi|590675224|ref|XP_007039388.1|	up
gene861	HR-5	HR-0	3.129677944	6.834485235	2.23E-55	3.10E-53	gi|703098852|ref|XP_010096496.1|	up
gene13458	HR-5	HR-0	-3.658114546	5.735785936	2.52E-55	3.48E-53	gi|703063088|ref|XP_010086879.1|	down
gene23016	HR-5	HR-0	-5.664848609	10.43837043	7.72E-55	1.06E-52	gi|734355718|gb|KHN13947.1|	down
gene32505	HR-5	HR-0	-6.079015082	4.773135973	1.01E-54	1.38E-52	gi|359496346|ref|XP_003635214.1|	down
gene21598	HR-5	HR-0	4.032528344	5.73795994	1.83E-54	2.48E-52	gi|672148349|ref|XP_008797179.1|	up
gene22414	HR-5	HR-0	-3.211618949	7.282705091	1.86E-54	2.50E-52	gi|694419539|ref|XP_009337725.1|	down
gene15167	HR-5	HR-0	-3.029774126	10.40825939	3.73E-54	4.99E-52	gi|645232792|ref|XP_008223033.1|	down
gene6619	HR-5	HR-0	3.050502445	7.796918838	5.04E-54	6.68E-52	gi|225448425|ref|XP_002270733.1|	up
gene23602	HR-5	HR-0	3.225140348	7.11325952	5.42E-54	7.15E-52	gi|470137276|ref|XP_004304395.1|	up
gene866	HR-5	HR-0	-3.467542649	6.803007817	6.29E-54	8.24E-52	gi|643717590|gb|KDP29033.1|	down
gene20432	HR-5	HR-0	-6.452123633	5.479079266	1.20E-53	1.56E-51	gi|217384814|gb|ACK43223.1|	down
gene15982	HR-5	HR-0	4.901421014	5.639879628	1.44E-53	1.86E-51	gi|703075421|ref|XP_010090068.1|	up
gene21778	HR-5	HR-0	-3.60551793	5.894226324	1.47E-53	1.88E-51	gi|703131174|ref|XP_010104817.1|	down
gene8017	HR-5	HR-0	-3.735290511	6.025642733	4.19E-53	5.34E-51	gi|595974632|ref|XP_007217782.1|	down
gene29940	HR-5	HR-0	4.570148167	7.442948043	5.46E-53	6.92E-51	gi|590608672|ref|XP_007021328.1|	up
gene20773	HR-5	HR-0	-4.065706956	6.000323812	6.16E-53	7.77E-51	gi|703119879|ref|XP_010101977.1|	down
gene14909	HR-5	HR-0	-11.00986029	4.487980249	7.71E-53	9.66E-51	gi|657998598|ref|XP_008391709.1|	down
gene24395	HR-5	HR-0	-11.18410503	3.888087354	8.69E-53	1.08E-50	gi|631901704|gb|AHZ31602.1|	down
gene28966	HR-5	HR-0	-3.232121109	9.959588268	9.75E-53	1.21E-50	gi|255557841|ref|XP_002519950.1|	down
gene20442	HR-5	HR-0	4.495404615	7.134020975	1.67E-52	2.05E-50	gi|495025553|gb|AGL39683.1|	up
gene13115	HR-5	HR-0	3.052394824	6.898941067	2.29E-52	2.80E-50	gi|703135527|ref|XP_010105894.1|	up
gene9216	HR-5	HR-0	-5.424726217	7.290252692	3.20E-52	3.88E-50	NA	down
gene5514	HR-5	HR-0	-5.088729069	4.892647972	6.03E-52	7.28E-50	gi|645277099|ref|XP_008243606.1|	down
gene3185	HR-5	HR-0	2.859762053	8.659654033	8.91E-52	1.07E-49	gi|743878377|ref|XP_011035631.1|	up
gene27090	HR-5	HR-0	4.155696101	5.37286015	2.81E-51	3.35E-49	gi|590670355|ref|XP_007038033.1|	up
gene965	HR-5	HR-0	4.137299981	5.905013031	3.12E-51	3.70E-49	gi|568841671|ref|XP_006474781.1|	up
gene20371	HR-5	HR-0	3.14911966	7.282804975	3.18E-51	3.74E-49	gi|596168928|ref|XP_007223043.1|	up
gene15799	HR-5	HR-0	3.114748816	9.023636082	3.51E-51	4.12E-49	gi|595802986|ref|XP_007201943.1|	up
gene8364	HR-5	HR-0	-3.702744379	5.751660277	7.89E-51	9.19E-49	gi|703147017|ref|XP_010108946.1|	down
gene4384	HR-5	HR-0	3.914313481	11.14988233	1.14E-50	1.32E-48	gi|526117988|ref|NP_001268166.1|	up
gene25603	HR-5	HR-0	-9.596862413	3.968045391	1.18E-50	1.36E-48	gi|703121199|ref|XP_010102270.1|	down
gene31593	HR-5	HR-0	3.129861762	9.653572217	1.35E-50	1.55E-48	gi|694395698|ref|XP_009373164.1|	up
gene15355	HR-5	HR-0	-3.593409997	7.299162711	1.61E-50	1.84E-48	gi|595790631|ref|XP_007199064.1|	down
gene18972	HR-5	HR-0	-3.390242341	8.00600327	1.70E-50	1.93E-48	gi|643718447|gb|KDP29662.1|	down
gene3843	HR-5	HR-0	-4.322339571	6.741577831	1.72E-50	1.94E-48	gi|590602427|ref|XP_007019750.1|	down
gene10993	HR-5	HR-0	-10.17957603	5.094250391	2.63E-50	2.95E-48	gi|645270099|ref|XP_008240302.1|	down
gene8988	HR-5	HR-0	3.143786812	7.254519103	2.67E-50	2.98E-48	NA	up
gene14966	HR-5	HR-0	-3.095004236	6.056608653	2.71E-50	3.00E-48	gi|641855867|gb|KDO74647.1|	down
gene17455	HR-5	HR-0	-3.607341543	6.53308937	9.39E-50	1.03E-47	gi|702388199|ref|XP_010065204.1|	down
gene22770	HR-5	HR-0	3.102489925	6.365912579	1.27E-49	1.39E-47	gi|703074268|ref|XP_010089774.1|	up
gene27405	HR-5	HR-0	-3.015037499	8.6032531	1.83E-49	2.00E-47	gi|255555789|ref|XP_002518930.1|	down
gene5355	HR-5	HR-0	-2.760311805	9.673872502	2.00E-49	2.17E-47	gi|703154935|ref|XP_010111072.1|	down
gene4667	HR-5	HR-0	-2.808545887	9.200489682	2.29E-49	2.47E-47	gi|643708446|gb|KDP23362.1|	down
gene26385	HR-5	HR-0	-2.881720578	8.041460763	3.36E-49	3.60E-47	gi|703140937|ref|XP_010107371.1|	down
gene3083	HR-5	HR-0	3.621102623	5.921963125	3.92E-49	4.17E-47	gi|694378358|ref|XP_009365421.1|	up
gene2435	HR-5	HR-0	-4.048937405	5.929624195	6.75E-49	7.16E-47	gi|470148545|ref|XP_004309817.1|	down
gene17416	HR-5	HR-0	-3.975789614	5.272266454	8.47E-49	8.93E-47	gi|255556695|ref|XP_002519381.1|	down
gene30817	HR-5	HR-0	4.157406752	5.636121547	9.39E-49	9.85E-47	gi|595792365|ref|XP_007199931.1|	up
gene9047	HR-5	HR-0	-4.636029656	5.127020812	1.45E-48	1.51E-46	gi|694413594|ref|XP_009335053.1|	down
gene15133	HR-5	HR-0	3.482407039	5.796795377	1.51E-48	1.57E-46	gi|224099789|ref|XP_002311619.1|	up
gene17777	HR-5	HR-0	-3.399401456	5.784819461	1.63E-48	1.68E-46	gi|657988883|ref|XP_008386625.1|	down
gene12033	HR-5	HR-0	-2.756871116	9.625619142	5.93E-48	6.09E-46	gi|645265024|ref|XP_008237955.1|	down
gene26202	HR-5	HR-0	3.255314592	6.045327399	8.76E-48	8.96E-46	gi|702444000|ref|XP_010024193.1|	up
gene22444	HR-5	HR-0	-4.926130972	4.936264502	1.18E-47	1.20E-45	gi|590680545|ref|XP_007040891.1|	down
gene6028	HR-5	HR-0	-5.737974985	5.367727639	1.61E-47	1.63E-45	gi|590563163|ref|XP_007009290.1|	down
gene10139	HR-5	HR-0	-3.658736042	6.147774452	1.77E-47	1.78E-45	gi|224059600|ref|XP_002299927.1|	down
gene5042	HR-5	HR-0	3.320559352	6.472174323	1.89E-47	1.90E-45	gi|595829659|ref|XP_007205913.1|	up
gene23507	HR-5	HR-0	-6.026108784	4.323220183	2.22E-47	2.20E-45	gi|595806483|ref|XP_007202454.1|	down
gene18458	HR-5	HR-0	-2.727567602	7.620369969	2.22E-47	2.20E-45	gi|571491391|ref|XP_006591920.1|	down
gene27016	HR-5	HR-0	-4.077937174	6.190037156	2.27E-47	2.24E-45	gi|703071045|ref|XP_010088933.1|	down
gene13772	HR-5	HR-0	3.203627072	7.526467868	3.69E-47	3.63E-45	gi|380857379|gb|AFE89428.1|	up
gene11556	HR-5	HR-0	9.718086463	3.786741217	5.08E-47	4.96E-45	gi|225456741|ref|XP_002268569.1|	up
gene4097	HR-5	HR-0	-2.840650334	9.00508094	5.58E-47	5.43E-45	gi|225435157|ref|XP_002281752.1|	down
gene19288	HR-5	HR-0	-3.222564589	6.079647199	6.31E-47	6.11E-45	gi|703159366|ref|XP_010112231.1|	down
gene79	HR-5	HR-0	-3.316330918	8.517245867	7.64E-47	7.36E-45	gi|703151896|ref|XP_010110239.1|	down
gene29143	HR-5	HR-0	6.366392471	4.578608919	1.43E-46	1.37E-44	gi|595852448|ref|XP_007210313.1|	up
gene12769	HR-5	HR-0	2.917128975	6.616490271	1.59E-46	1.52E-44	gi|645227194|ref|XP_008220398.1|	up
gene23621	HR-5	HR-0	-4.67868601	6.073345055	2.98E-46	2.83E-44	gi|470101834|ref|XP_004287373.1|	down
gene15036	HR-5	HR-0	4.265275895	5.038764802	3.39E-46	3.20E-44	gi|703084222|ref|XP_010092416.1|	up
gene3022	HR-5	HR-0	-4.601392823	5.175560909	3.48E-46	3.27E-44	gi|703117326|ref|XP_010101353.1|	down
gene22186	HR-5	HR-0	-5.481531996	7.043503087	3.80E-46	3.55E-44	gi|356521008|ref|XP_003529150.1|	down
gene6310	HR-5	HR-0	-3.0921432	6.463025597	4.32E-46	4.02E-44	gi|703093775|ref|XP_010095038.1|	down
gene7767	HR-5	HR-0	5.457129014	7.090222905	9.01E-46	8.36E-44	gi|645250341|ref|XP_008231166.1|	up
gene5753	HR-5	HR-0	-3.140637634	7.474438783	1.03E-45	9.53E-44	gi|657950088|ref|XP_008346199.1|	down
gene568	HR-5	HR-0	6.98605283	5.073154778	1.49E-45	1.37E-43	gi|703094026|ref|XP_010095120.1|	up
gene3307	HR-5	HR-0	-2.906365848	6.969239136	2.50E-45	2.29E-43	gi|657986612|ref|XP_008385441.1|	down
gene8522	HR-5	HR-0	3.675997391	6.864870381	3.56E-45	3.24E-43	gi|645249750|ref|XP_008230885.1|	up
gene12744	HR-5	HR-0	-3.332238928	5.730687513	3.77E-45	3.42E-43	gi|703133801|ref|XP_010105478.1|	down
gene4129	HR-5	HR-0	3.397591862	11.2997769	4.60E-45	4.15E-43	gi|694443780|ref|XP_009348444.1|	up
gene1435	HR-5	HR-0	2.738287751	8.890322568	5.36E-45	4.82E-43	gi|596121188|ref|XP_007221797.1|	up
gene1079	HR-5	HR-0	-2.663987384	9.241911008	6.89E-45	6.17E-43	gi|702489016|ref|XP_010035276.1|	down
gene9218	HR-5	HR-0	-5.168161236	4.917290597	1.21E-44	1.08E-42	gi|645246697|ref|XP_008229475.1|	down
gene15604	HR-5	HR-0	3.186232186	7.883191091	1.43E-44	1.27E-42	gi|645254865|ref|XP_008233234.1|	up
gene26924	HR-5	HR-0	-3.954869153	5.947541131	1.63E-44	1.44E-42	gi|449436850|ref|XP_004136205.1|	down
gene28045	HR-5	HR-0	2.661288059	8.089489431	1.77E-44	1.55E-42	gi|657979587|ref|XP_008381762.1|	up
gene13986	HR-5	HR-0	3.126129305	6.629547418	2.43E-44	2.12E-42	gi|645232276|ref|XP_008222791.1|	up
gene7439	HR-5	HR-0	-4.235241014	5.886280429	2.77E-44	2.41E-42	gi|596019234|ref|XP_007218919.1|	down
gene11184	HR-5	HR-0	-2.898266106	7.026494717	2.88E-44	2.50E-42	gi|566196972|ref|XP_006376751.1|	down
gene19229	HR-5	HR-0	-3.36688542	6.276172233	3.06E-44	2.65E-42	gi|703144927|ref|XP_010108404.1|	down
gene5396	HR-5	HR-0	3.53933452	5.965308384	3.44E-44	2.95E-42	gi|645223115|ref|XP_008218475.1|	up
gene29808	HR-5	HR-0	-7.552951806	5.096760985	6.96E-44	5.96E-42	gi|502151531|ref|XP_004508486.1|	down
gene1240	HR-5	HR-0	-3.048742432	6.513656141	8.89E-44	7.58E-42	gi|702321678|ref|XP_010052837.1|	down
gene28274	HR-5	HR-0	4.111574974	5.152027487	1.90E-43	1.61E-41	gi|645257957|ref|XP_008234657.1|	up
gene21879	HR-5	HR-0	-2.608128435	8.318700693	2.74E-43	2.32E-41	gi|694404352|ref|XP_009377058.1|	down
gene15614	HR-5	HR-0	-2.791641046	7.076383997	6.89E-43	5.80E-41	gi|659116608|ref|XP_008458161.1|	down
gene6713	HR-5	HR-0	-12.95031185	3.807861857	1.03E-42	8.63E-41	gi|645256215|ref|XP_008233849.1|	down
gene13348	HR-5	HR-0	-3.127079007	6.408469842	1.29E-42	1.08E-40	gi|596186983|ref|XP_007223355.1|	down
gene9823	HR-5	HR-0	2.802118177	7.737414324	1.44E-42	1.20E-40	gi|703126024|ref|XP_010103457.1|	up
gene18505	HR-5	HR-0	-3.380102282	6.471376931	2.20E-42	1.82E-40	gi|703097766|ref|XP_010096202.1|	down
gene32431	HR-5	HR-0	3.96968095	5.945708367	2.53E-42	2.09E-40	gi|470108743|ref|XP_004290668.1|	up
gene4042	HR-5	HR-0	2.798934406	7.642393882	4.47E-42	3.67E-40	gi|590589469|ref|XP_007016460.1|	up
gene27218	HR-5	HR-0	-4.978739082	4.622177253	7.95E-42	6.50E-40	gi|703118724|ref|XP_010101671.1|	down
gene2807	HR-5	HR-0	-2.486281707	9.576111248	9.22E-42	7.51E-40	gi|658014706|ref|XP_008342677.1|	down
gene1645	HR-5	HR-0	2.537735223	8.295023902	1.70E-41	1.38E-39	gi|645237234|ref|XP_008225112.1|	up
gene9645	HR-5	HR-0	-3.249131157	5.680432192	2.05E-41	1.66E-39	gi|703109704|ref|XP_010099368.1|	down
gene24398	HR-5	HR-0	-10.10063278	3.586832226	2.41E-41	1.94E-39	gi|631901704|gb|AHZ31602.1|	down
gene11621	HR-5	HR-0	-2.746783785	6.61331801	3.39E-41	2.71E-39	gi|645269717|ref|XP_008240126.1|	down
gene29548	HR-5	HR-0	-3.329518779	5.598277232	4.40E-41	3.51E-39	gi|703152167|ref|XP_010110310.1|	down
gene4745	HR-5	HR-0	-5.031767791	5.536561673	4.80E-41	3.82E-39	gi|743858456|ref|XP_011030464.1|	down
gene22027	HR-5	HR-0	-8.395766667	3.862796896	6.70E-41	5.31E-39	gi|502176825|ref|XP_004515947.1|	down
gene28455	HR-5	HR-0	-3.305928941	5.867563748	1.18E-40	9.31E-39	gi|470143045|ref|XP_004307198.1|	down
gene16732	HR-5	HR-0	-4.325331209	5.39602402	1.24E-40	9.76E-39	gi|255568557|ref|XP_002525252.1|	down
gene13179	HR-5	HR-0	3.091925715	5.896802511	1.42E-40	1.11E-38	gi|356549224|ref|XP_003542997.1|	up
Ziziphus_jujuba_newGene_8895	HR-5	HR-0	5.266655671	4.456607757	1.72E-40	1.34E-38	NA	up
gene16247	HR-5	HR-0	-2.998042286	6.585114623	1.85E-40	1.43E-38	gi|395760140|gb|AFN70721.1|	down
gene23718	HR-5	HR-0	12.64587183	3.506026403	2.20E-40	1.70E-38	gi|658039616|ref|XP_008355387.1|	up
gene23093	HR-5	HR-0	-2.694872783	6.384675949	2.39E-40	1.84E-38	gi|703124442|ref|XP_010103050.1|	down
gene2624	HR-5	HR-0	-2.858436621	6.647294766	2.79E-40	2.14E-38	gi|470140002|ref|XP_004305734.1|	down
gene14196	HR-5	HR-0	2.547694714	7.562106325	4.37E-40	3.34E-38	gi|645278887|ref|XP_008244437.1|	up
gene22338	HR-5	HR-0	-2.874134852	6.303865423	5.10E-40	3.88E-38	gi|703082744|ref|XP_010092032.1|	down
gene31113	HR-5	HR-0	-3.088746319	5.900113574	5.36E-40	4.07E-38	gi|703106879|ref|XP_010098610.1|	down
gene29870	HR-5	HR-0	-3.562420597	5.373101652	5.68E-40	4.29E-38	gi|255541042|ref|XP_002511585.1|	down
gene7807	HR-5	HR-0	2.648357726	8.102221756	1.12E-39	8.41E-38	gi|703116544|ref|XP_010101155.1|	up
gene662	HR-5	HR-0	-2.972555051	6.823005057	1.12E-39	8.44E-38	gi|703076881|ref|XP_010090447.1|	down
gene9614	HR-5	HR-0	-4.206952979	8.607025923	1.23E-39	9.20E-38	gi|159149178|gb|ABW91146.1|	down
gene20303	HR-5	HR-0	-3.74850258	5.215020299	1.28E-39	9.55E-38	gi|645229951|ref|XP_008221701.1|	down
gene12805	HR-5	HR-0	2.948702364	6.645341825	1.30E-39	9.62E-38	gi|645227267|ref|XP_008220435.1|	up
gene8834	HR-5	HR-0	-2.599391327	6.600273637	1.33E-39	9.81E-38	gi|568857066|ref|XP_006482091.1|	down
gene14682	HR-5	HR-0	-2.444476691	7.901536404	1.45E-39	1.07E-37	NA	down
gene6225	HR-5	HR-0	2.838911113	6.52745728	2.04E-39	1.50E-37	gi|449520924|ref|XP_004167482.1|	up
gene14993	HR-5	HR-0	-2.617837347	8.241719337	2.44E-39	1.78E-37	gi|703090117|ref|XP_010093993.1|	down
gene18938	HR-5	HR-0	-2.56285691	9.211044279	2.44E-39	1.78E-37	gi|702463742|ref|XP_010028734.1|	down
gene27868	HR-5	HR-0	-3.5892436	5.36260796	2.98E-39	2.17E-37	gi|703071045|ref|XP_010088933.1|	down
gene3768	HR-5	HR-0	-2.525513625	8.160430337	3.67E-39	2.65E-37	gi|747075308|ref|XP_011084683.1|	down
gene5931	HR-5	HR-0	-2.551959332	7.441840353	6.56E-39	4.73E-37	gi|596151525|ref|XP_007222776.1|	down
gene23639	HR-5	HR-0	-3.79459627	5.187462992	1.14E-38	8.17E-37	gi|645271268|ref|XP_008240833.1|	down
gene15757	HR-5	HR-0	-5.070280456	4.520424655	1.24E-38	8.89E-37	gi|703070871|ref|XP_010088891.1|	down
gene3695	HR-5	HR-0	-3.796043765	5.434155481	1.62E-38	1.16E-36	gi|643736987|gb|KDP43193.1|	down
gene16141	HR-5	HR-0	-2.916256557	10.0272836	1.81E-38	1.29E-36	gi|255557841|ref|XP_002519950.1|	down
gene833	HR-5	HR-0	-2.700958061	6.25173535	1.82E-38	1.29E-36	gi|720086748|ref|XP_010243938.1|	down
gene3047	HR-5	HR-0	-2.368795776	9.51356544	1.94E-38	1.37E-36	gi|225463618|ref|XP_002273207.1|	down
Ziziphus_jujuba_newGene_7925	HR-5	HR-0	-13.09939546	3.95647702	2.04E-38	1.43E-36	gi|388499964|gb|AFK38048.1|	down
gene5063	HR-5	HR-0	-3.326326739	5.30356952	2.12E-38	1.48E-36	gi|703121302|ref|XP_010102294.1|	down
gene2088	HR-5	HR-0	-2.899631648	10.31546026	2.32E-38	1.62E-36	gi|645240594|ref|XP_008226678.1|	down
gene610	HR-5	HR-0	-4.000733163	9.873429116	2.68E-38	1.86E-36	gi|659078310|ref|XP_008439659.1|	down
gene29543	HR-5	HR-0	7.102373881	5.130622118	5.34E-38	3.71E-36	gi|641850840|gb|KDO69712.1|	up
gene1029	HR-5	HR-0	-2.524863596	6.922240149	8.28E-38	5.72E-36	gi|703066483|ref|XP_010087724.1|	down
gene71	HR-5	HR-0	3.299697607	5.409851797	9.34E-38	6.43E-36	gi|703124320|ref|XP_010103021.1|	up
gene17267	HR-5	HR-0	-2.64009761	6.182015488	1.10E-37	7.54E-36	gi|658015043|ref|XP_008342852.1|	down
gene19300	HR-5	HR-0	-3.248609424	5.443347772	1.23E-37	8.43E-36	gi|703159366|ref|XP_010112231.1|	down
gene27697	HR-5	HR-0	-4.02345142	5.729533978	1.31E-37	8.96E-36	gi|743858456|ref|XP_011030464.1|	down
gene7584	HR-5	HR-0	3.69171652	5.329353804	1.34E-37	9.12E-36	gi|645257957|ref|XP_008234657.1|	up
gene22733	HR-5	HR-0	-3.561983522	6.063608159	1.70E-37	1.15E-35	gi|359480978|ref|XP_003632548.1|	down
gene13096	HR-5	HR-0	-6.425427791	4.487174379	1.79E-37	1.21E-35	gi|658005597|ref|XP_008337948.1|	down
gene1232	HR-5	HR-0	-2.449509769	10.10563307	2.48E-37	1.67E-35	gi|568826153|ref|XP_006467438.1|	down
gene15774	HR-5	HR-0	-4.695059005	5.58717985	3.23E-37	2.17E-35	gi|470102375|ref|XP_004287630.1|	down
gene15404	HR-5	HR-0	4.250309965	5.842238526	5.23E-37	3.49E-35	gi|566197926|ref|XP_006376937.1|	up
gene25005	HR-5	HR-0	-2.965465729	6.79122637	7.70E-37	5.13E-35	gi|645262451|ref|XP_008236768.1|	down
gene27347	HR-5	HR-0	-2.284793684	9.291371858	1.18E-36	7.81E-35	gi|703086526|ref|XP_010093027.1|	down
gene17987	HR-5	HR-0	-3.778509021	5.186597866	1.34E-36	8.86E-35	gi|590719399|ref|XP_007051042.1|	down
gene23643	HR-5	HR-0	-2.62613172	6.217319973	1.44E-36	9.48E-35	gi|645271261|ref|XP_008240829.1|	down
gene3207	HR-5	HR-0	2.545484598	6.757878947	1.47E-36	9.67E-35	gi|703074443|ref|XP_010089820.1|	up
gene10497	HR-5	HR-0	3.120080191	5.690816478	3.01E-36	1.97E-34	gi|645268475|ref|XP_008239544.1|	up
gene12095	HR-5	HR-0	-2.272909187	9.233658071	3.38E-36	2.21E-34	gi|703144496|ref|XP_010108302.1|	down
gene13243	HR-5	HR-0	-3.713621036	4.998323198	4.21E-36	2.74E-34	gi|645225425|ref|XP_008219572.1|	down
gene2811	HR-5	HR-0	3.412420296	5.065609162	5.04E-36	3.27E-34	gi|703104712|ref|XP_010098076.1|	up
gene7669	HR-5	HR-0	-2.4980935	7.512809399	5.91E-36	3.82E-34	gi|595826010|ref|XP_007205501.1|	down
gene3298	HR-5	HR-0	-3.463113949	5.062987758	8.16E-36	5.26E-34	gi|470120369|ref|XP_004296276.1|	down
gene31774	HR-5	HR-0	4.099433533	4.598088586	9.19E-36	5.90E-34	gi|645275506|ref|XP_008242849.1|	up
gene4152	HR-5	HR-0	-3.559128507	6.425229778	1.28E-35	8.17E-34	gi|645262088|ref|XP_008236606.1|	down
gene7948	HR-5	HR-0	-2.357761079	7.791920831	1.33E-35	8.47E-34	gi|703146583|ref|XP_010108837.1|	down
gene12245	HR-5	HR-0	2.620516411	7.030115674	1.48E-35	9.42E-34	gi|590574713|ref|XP_007012478.1|	up
gene31081	HR-5	HR-0	-2.867347934	5.708810883	1.58E-35	1.00E-33	gi|703106879|ref|XP_010098610.1|	down
gene11532	HR-5	HR-0	-2.273901026	9.632413944	2.44E-35	1.54E-33	gi|703080828|ref|XP_010091526.1|	down
gene7004	HR-5	HR-0	-6.508191723	3.822307767	2.77E-35	1.75E-33	gi|645239908|ref|XP_008226352.1|	down
gene27035	HR-5	HR-0	-2.597667058	6.173100111	3.12E-35	1.96E-33	gi|703065259|ref|XP_010087403.1|	down
gene18247	HR-5	HR-0	-3.177350835	5.470373282	3.27E-35	2.05E-33	gi|470112302|ref|XP_004292375.1|	down
gene10789	HR-5	HR-0	-3.697411021	5.15799824	4.06E-35	2.54E-33	gi|645280010|ref|XP_008244993.1|	down
gene15485	HR-5	HR-0	-3.172936189	8.761140086	4.81E-35	3.00E-33	gi|703155888|ref|XP_010111321.1|	down
Ziziphus_jujuba_newGene_8905	HR-5	HR-0	-6.38200348	4.912939388	4.89E-35	3.03E-33	gi|595939554|ref|XP_007215760.1|	down
gene20304	HR-5	HR-0	-2.413954731	6.697382252	5.42E-35	3.35E-33	gi|255558264|ref|XP_002520159.1|	down
gene15130	HR-5	HR-0	-4.907671716	4.457348462	5.48E-35	3.38E-33	gi|225432636|ref|XP_002278244.1|	down
gene26631	HR-5	HR-0	3.569569406	4.973502483	6.81E-35	4.18E-33	gi|645253603|ref|XP_008232651.1|	up
gene16154	HR-5	HR-0	-3.266999776	7.629237462	9.64E-35	5.90E-33	gi|470102605|ref|XP_004287742.1|	down
gene11068	HR-5	HR-0	-5.500592995	4.555932029	1.24E-34	7.58E-33	gi|255583536|ref|XP_002532525.1|	down
gene17816	HR-5	HR-0	2.715058397	6.47649835	1.45E-34	8.83E-33	gi|224068739|ref|XP_002302813.1|	up
gene3052	HR-5	HR-0	-2.620497606	6.419994192	1.59E-34	9.68E-33	gi|643729174|gb|KDP37054.1|	down
gene17409	HR-5	HR-0	-4.491352415	5.799389492	1.80E-34	1.09E-32	gi|694329303|ref|XP_009355418.1|	down
gene14140	HR-5	HR-0	-2.751020666	6.751193558	2.07E-34	1.25E-32	gi|502148965|ref|XP_004507340.1|	down
gene27965	HR-5	HR-0	2.449805635	7.114278411	2.17E-34	1.31E-32	gi|703133224|ref|XP_010105317.1|	up
gene26529	HR-5	HR-0	3.194656269	7.610087829	2.26E-34	1.36E-32	gi|694414235|ref|XP_009335346.1|	up
gene6747	HR-5	HR-0	-7.916175716	5.333865958	2.70E-34	1.61E-32	gi|217384812|gb|ACK43222.1|	down
gene16797	HR-5	HR-0	-3.400880354	5.875261021	3.15E-34	1.88E-32	gi|255582421|ref|XP_002531999.1|	down
Ziziphus_jujuba_newGene_2548	HR-5	HR-0	-12.5874014	3.446386414	3.17E-34	1.88E-32	gi|590719284|ref|XP_007051014.1|	down
gene4533	HR-5	HR-0	-2.51683544	6.315152809	3.35E-34	1.99E-32	gi|747084283|ref|XP_011089543.1|	down
gene10679	HR-5	HR-0	-2.379102515	9.222817881	3.86E-34	2.28E-32	gi|1169494|sp|P46280.1|EFTU2_SOYBN	down
gene3713	HR-5	HR-0	-2.253994864	8.561910211	5.94E-34	3.50E-32	gi|720069988|ref|XP_010277598.1|	down
gene28440	HR-5	HR-0	-8.220361966	3.515208369	8.22E-34	4.83E-32	gi|747095843|ref|XP_011095817.1|	down
gene17786	HR-5	HR-0	2.664534566	5.975813149	1.15E-33	6.73E-32	gi|117650695|gb|ABK54297.1|	up
gene24195	HR-5	HR-0	-6.43425411	3.890933295	1.20E-33	7.04E-32	gi|470140175|ref|XP_004305818.1|	down
gene23831	HR-5	HR-0	5.288794122	5.923072497	1.32E-33	7.69E-32	gi|470142369|ref|XP_004306883.1|	up
gene28031	HR-5	HR-0	-2.797420862	7.856078563	1.36E-33	7.89E-32	gi|703109045|ref|XP_010099191.1|	down
gene16384	HR-5	HR-0	3.021578114	5.888902913	1.59E-33	9.18E-32	gi|703100839|ref|XP_010097025.1|	up
gene7417	HR-5	HR-0	-3.974735037	4.741432507	1.71E-33	9.85E-32	gi|643706106|gb|KDP22238.1|	down
gene16032	HR-5	HR-0	-5.270356599	4.411203874	1.84E-33	1.06E-31	gi|703070871|ref|XP_010088891.1|	down
gene21592	HR-5	HR-0	3.353677235	5.699607305	1.84E-33	1.06E-31	gi|645267161|ref|XP_008238942.1|	up
gene1279	HR-5	HR-0	-6.101360083	4.116837829	1.92E-33	1.10E-31	gi|703117882|ref|XP_010101479.1|	down
gene18256	HR-5	HR-0	3.41082075	5.034119411	2.16E-33	1.23E-31	gi|502178676|ref|XP_004516310.1|	up
gene9592	HR-5	HR-0	-2.222148814	7.538083795	2.20E-33	1.25E-31	gi|703073116|ref|XP_010089462.1|	down
gene951	HR-5	HR-0	-2.23384539	9.953348584	2.34E-33	1.33E-31	gi|595830287|ref|XP_007206042.1|	down
gene2614	HR-5	HR-0	-2.948115608	5.457203261	2.98E-33	1.68E-31	gi|645243869|ref|XP_008228173.1|	down
gene27326	HR-5	HR-0	2.449211309	6.546928052	3.06E-33	1.73E-31	gi|703084558|ref|XP_010092507.1|	up
gene3692	HR-5	HR-0	-2.631834148	8.799767959	3.21E-33	1.81E-31	gi|720069988|ref|XP_010277598.1|	down
gene3075	HR-5	HR-0	-2.484073487	7.087435776	3.99E-33	2.24E-31	gi|703101574|ref|XP_010097224.1|	down
gene20542	HR-5	HR-0	3.759540333	4.961703671	4.70E-33	2.63E-31	gi|645277588|ref|XP_008243841.1|	up
gene18739	HR-5	HR-0	-2.633302579	7.009036935	5.64E-33	3.15E-31	gi|357475367|ref|XP_003607969.1|	down
gene22323	HR-5	HR-0	-2.879791675	7.021322258	5.93E-33	3.30E-31	gi|567196061|ref|XP_006406179.1|	down
gene26311	HR-5	HR-0	-2.265246184	7.189370724	7.01E-33	3.89E-31	gi|595962559|ref|XP_007216984.1|	down
gene13502	HR-5	HR-0	-2.494280638	6.202537398	7.92E-33	4.37E-31	gi|567774775|gb|AHC95486.1|	down
gene18057	HR-5	HR-0	-6.146922282	4.067306387	7.92E-33	4.37E-31	gi|694332659|ref|XP_009356954.1|	down
gene7690	HR-5	HR-0	-2.529250363	7.364203769	8.22E-33	4.53E-31	gi|645215060|ref|XP_008224817.1|	down
gene10761	HR-5	HR-0	-2.315681068	6.828040839	8.55E-33	4.69E-31	gi|614119754|gb|AHX36947.1|	down
gene2890	HR-5	HR-0	5.869939428	4.701415775	8.88E-33	4.86E-31	gi|643735310|gb|KDP41951.1|	up
gene19407	HR-5	HR-0	-4.33381969	5.350842678	1.15E-32	6.30E-31	gi|703097971|ref|XP_010096257.1|	down
gene16615	HR-5	HR-0	-4.386466369	4.478619387	1.29E-32	7.03E-31	gi|703088847|ref|XP_010093640.1|	down
gene6476	HR-5	HR-0	-2.438957167	6.90359832	1.34E-32	7.28E-31	gi|698497975|ref|XP_009794928.1|	down
gene26661	HR-5	HR-0	-12.43062507	3.290337594	1.35E-32	7.30E-31	gi|703138334|ref|XP_010106712.1|	down
gene608	HR-5	HR-0	-3.845958759	8.509966114	1.51E-32	8.13E-31	gi|703081798|ref|XP_010091785.1|	down
gene7971	HR-5	HR-0	-2.612639454	5.818209262	1.55E-32	8.36E-31	gi|703082350|ref|XP_010091931.1|	down
gene9866	HR-5	HR-0	3.967951535	5.029093838	1.79E-32	9.62E-31	gi|703080627|ref|XP_010091472.1|	up
gene26499	HR-5	HR-0	6.273876764	3.916508598	1.95E-32	1.05E-30	gi|567860958|ref|XP_006423133.1|	up
gene33116	HR-5	HR-0	-2.188660049	7.380543902	1.98E-32	1.06E-30	gi|224093148|ref|XP_002309808.1|	down
gene19062	HR-5	HR-0	-2.322535465	8.335426506	2.07E-32	1.10E-30	gi|703141981|ref|XP_010107638.1|	down
gene23150	HR-5	HR-0	-2.338816412	6.773612726	2.08E-32	1.11E-30	gi|703107687|ref|XP_010098810.1|	down
gene22819	HR-5	HR-0	3.096828612	7.355391805	2.17E-32	1.15E-30	gi|596141787|ref|XP_007222488.1|	up
gene15674	HR-5	HR-0	-2.447009915	8.895828354	3.34E-32	1.77E-30	gi|645278397|ref|XP_008244209.1|	down
gene4070	HR-5	HR-0	-5.328720692	3.883396299	4.13E-32	2.18E-30	gi|703137560|ref|XP_010106478.1|	down
gene3008	HR-5	HR-0	-3.572946639	5.403020052	4.24E-32	2.23E-30	gi|596299905|ref|XP_007227711.1|	down
gene23334	HR-5	HR-0	-6.374620498	3.908679983	4.28E-32	2.24E-30	gi|703118219|ref|XP_010101554.1|	down
gene18074	HR-5	HR-0	3.042276197	6.63857801	5.02E-32	2.63E-30	gi|643716511|gb|KDP28137.1|	up
gene25950	HR-5	HR-0	3.873491968	4.536529185	6.24E-32	3.26E-30	gi|645272194|ref|XP_008241279.1|	up
gene21666	HR-5	HR-0	-2.444203271	7.023834201	9.20E-32	4.79E-30	gi|645266497|ref|XP_008238638.1|	down
gene7681	HR-5	HR-0	-2.16346985	7.595446945	9.27E-32	4.81E-30	gi|604303560|gb|EYU23006.1|	down
gene6889	HR-5	HR-0	7.878272818	3.576017557	9.32E-32	4.82E-30	gi|645247730|ref|XP_008229972.1|	up
gene12163	HR-5	HR-0	-3.726753957	4.760476653	1.00E-31	5.17E-30	gi|225424764|ref|XP_002268394.1|	down
gene18565	HR-5	HR-0	2.162446999	7.474351057	1.35E-31	6.93E-30	gi|596286241|ref|XP_007225585.1|	up
gene18945	HR-5	HR-0	-4.916974212	4.686111049	1.46E-31	7.52E-30	gi|595797588|ref|XP_007201290.1|	down
gene22326	HR-5	HR-0	-2.775154625	6.038255426	1.57E-31	8.05E-30	gi|643732668|gb|KDP39764.1|	down
gene3011	HR-5	HR-0	-2.153757248	7.336644965	1.96E-31	9.99E-30	gi|645275902|ref|XP_008243036.1|	down
Ziziphus_jujuba_newGene_6747	HR-5	HR-0	-2.492679589	5.920223723	3.86E-31	1.97E-29	gi|658015242|ref|XP_008342954.1|	down
gene9976	HR-5	HR-0	-2.223093719	8.740864071	3.94E-31	2.01E-29	gi|590724583|ref|XP_007052510.1|	down
gene10053	HR-5	HR-0	2.250621463	9.458159906	4.21E-31	2.13E-29	gi|694327724|ref|XP_009354716.1|	up
gene15010	HR-5	HR-0	-2.492120136	5.925844568	4.63E-31	2.34E-29	gi|731417735|ref|XP_010660408.1|	down
gene21712	HR-5	HR-0	-6.950346488	3.91678865	5.12E-31	2.59E-29	gi|147792820|emb|CAN68814.1|	down
gene21491	HR-5	HR-0	-4.464232845	5.215192614	6.15E-31	3.10E-29	gi|703112726|ref|XP_010100194.1|	down
gene16144	HR-5	HR-0	-5.791363935	3.998274257	7.10E-31	3.56E-29	gi|359496346|ref|XP_003635214.1|	down
gene11822	HR-5	HR-0	-2.371364518	6.059707711	7.86E-31	3.94E-29	gi|2213877|gb|AAB61597.1|	down
gene20143	HR-5	HR-0	-2.537875135	7.053432611	9.14E-31	4.57E-29	gi|590695119|ref|XP_007044801.1|	down
gene3909	HR-5	HR-0	2.566670946	6.667196132	9.99E-31	4.98E-29	gi|351721881|ref|NP_001235177.1|	up
gene96	HR-5	HR-0	-2.781448717	5.513429072	1.11E-30	5.51E-29	gi|703085181|ref|XP_010092669.1|	down
gene22610	HR-5	HR-0	3.151280597	6.414643349	1.30E-30	6.46E-29	gi|566210194|ref|XP_002323655.2|	up
gene30116	HR-5	HR-0	-2.392303534	6.15724903	1.52E-30	7.53E-29	gi|596127956|ref|XP_007222061.1|	down
gene18086	HR-5	HR-0	-2.145530298	8.178678678	1.61E-30	7.97E-29	gi|645258741|ref|XP_008235026.1|	down
gene8066	HR-5	HR-0	-2.548009267	9.377821876	1.65E-30	8.12E-29	gi|703146364|ref|XP_010108776.1|	down
gene13425	HR-5	HR-0	-3.061198265	5.832200689	1.80E-30	8.84E-29	gi|703107013|ref|XP_010098641.1|	down
gene6567	HR-5	HR-0	-3.461653669	7.511819414	2.16E-30	1.06E-28	gi|225449284|ref|XP_002276823.1|	down
gene20965	HR-5	HR-0	-2.884834656	5.461456328	2.17E-30	1.06E-28	gi|643718022|gb|KDP29378.1|	down
gene18203	HR-5	HR-0	-2.323328524	6.343602349	2.24E-30	1.09E-28	gi|657961679|ref|XP_008372434.1|	down
gene15847	HR-5	HR-0	2.558751209	7.463123583	2.42E-30	1.18E-28	gi|165906266|gb|ABY71826.1|	up
gene23128	HR-5	HR-0	2.559021572	5.96937744	2.45E-30	1.19E-28	gi|225445278|ref|XP_002284605.1|	up
gene1805	HR-5	HR-0	-2.875492655	7.308104148	2.58E-30	1.25E-28	gi|703083427|ref|XP_010092210.1|	down
gene2671	HR-5	HR-0	-12.08079663	2.94269458	2.93E-30	1.42E-28	gi|658053530|ref|XP_008362520.1|	down
gene22488	HR-5	HR-0	-6.592618694	3.957557063	3.11E-30	1.50E-28	gi|590622840|ref|XP_007025158.1|	down
gene2328	HR-5	HR-0	2.355943902	10.41434547	3.94E-30	1.89E-28	gi|593258825|ref|XP_007132953.1|	up
gene8065	HR-5	HR-0	-2.313933433	6.439085395	5.01E-30	2.40E-28	gi|720083878|ref|XP_010243027.1|	down
gene2114	HR-5	HR-0	-2.147232946	8.936213423	6.16E-30	2.94E-28	gi|720070891|ref|XP_010277891.1|	down
gene14836	HR-5	HR-0	-2.203966248	8.636643461	6.61E-30	3.15E-28	gi|703130887|ref|XP_010104745.1|	down
gene12347	HR-5	HR-0	-2.490132146	11.12294754	8.32E-30	3.96E-28	gi|694312335|ref|XP_009361869.1|	down
gene30886	HR-5	HR-0	2.159931417	9.619321211	8.70E-30	4.13E-28	gi|645250656|ref|XP_008231312.1|	up
gene16501	HR-5	HR-0	-12.29589859	3.156658588	8.73E-30	4.14E-28	gi|703163671|ref|XP_010113410.1|	down
gene9677	HR-5	HR-0	-3.253342051	5.135641203	9.53E-30	4.50E-28	gi|694377698|ref|XP_009365134.1|	down
gene4758	HR-5	HR-0	-5.493357369	3.964057139	9.76E-30	4.60E-28	gi|596295482|ref|XP_007227011.1|	down
gene8427	HR-5	HR-0	-2.779423414	7.571277693	9.82E-30	4.62E-28	gi|225456672|ref|XP_002272267.1|	down
gene8137	HR-5	HR-0	2.717599714	6.415759834	1.16E-29	5.42E-28	gi|595973246|ref|XP_007217698.1|	up
gene21048	HR-5	HR-0	-2.628362812	5.653621059	1.24E-29	5.81E-28	gi|743883242|ref|XP_010909363.1|	down
gene1248	HR-5	HR-0	-2.657670154	5.540047587	1.34E-29	6.28E-28	gi|703117716|ref|XP_010101442.1|	down
gene3952	HR-5	HR-0	-2.148384064	7.957015498	1.65E-29	7.69E-28	gi|590588983|ref|XP_007016336.1|	down
gene16059	HR-5	HR-0	-5.78133587	6.226391004	1.80E-29	8.39E-28	gi|643717179|gb|KDP28805.1|	down
gene21017	HR-5	HR-0	-2.222848623	9.259334389	2.00E-29	9.29E-28	gi|703087851|ref|XP_010093381.1|	down
gene18594	HR-5	HR-0	2.774177674	7.591258546	2.01E-29	9.29E-28	gi|645232940|ref|XP_008223100.1|	up
gene8428	HR-5	HR-0	-3.259208969	7.343751865	2.20E-29	1.01E-27	gi|225456672|ref|XP_002272267.1|	down
gene7455	HR-5	HR-0	-3.750312431	4.598330688	2.59E-29	1.19E-27	gi|643715368|gb|KDP27467.1|	down
gene24378	HR-5	HR-0	3.041630442	5.469518893	3.86E-29	1.77E-27	gi|596278777|ref|XP_007225208.1|	up
gene20067	HR-5	HR-0	-2.320300299	6.830368164	4.69E-29	2.15E-27	gi|568860899|ref|XP_006483950.1|	down
gene16151	HR-5	HR-0	-10.16977822	3.66269009	4.90E-29	2.24E-27	gi|694434911|ref|XP_009344657.1|	down
gene16783	HR-5	HR-0	-2.678415689	6.048579289	5.58E-29	2.54E-27	gi|470103779|ref|XP_004288307.1|	down
gene9897	HR-5	HR-0	2.164656128	7.243061641	6.87E-29	3.13E-27	gi|703088601|ref|XP_010093575.1|	up
gene33108	HR-5	HR-0	-2.463278529	8.501832492	8.23E-29	3.74E-27	gi|645262944|ref|XP_008236997.1|	down
gene3107	HR-5	HR-0	3.162836186	5.335027058	9.61E-29	4.36E-27	gi|255553127|ref|XP_002517606.1|	up
gene6326	HR-5	HR-0	-2.669006994	7.725848168	1.21E-28	5.48E-27	gi|488468938|gb|AGL07711.1|	down
gene15120	HR-5	HR-0	-2.015860772	7.990251231	1.24E-28	5.60E-27	gi|694381728|ref|XP_009366924.1|	down
gene21959	HR-5	HR-0	-2.068891846	7.330313114	1.53E-28	6.88E-27	gi|225427201|ref|XP_002280253.1|	down
gene23089	HR-5	HR-0	3.162087589	5.005719938	1.56E-28	7.03E-27	gi|658063854|ref|XP_008367856.1|	up
gene21919	HR-5	HR-0	-3.276870634	5.254106259	1.83E-28	8.19E-27	gi|703156673|ref|XP_010111509.1|	down
gene26304	HR-5	HR-0	-2.659774454	5.533535204	1.83E-28	8.19E-27	gi|645244417|ref|XP_008228420.1|	down
gene12481	HR-5	HR-0	-2.820179355	5.287198809	1.94E-28	8.65E-27	gi|703136134|ref|XP_010106073.1|	down
gene23226	HR-5	HR-0	2.052493745	7.776040234	2.03E-28	9.02E-27	gi|645274885|ref|XP_008242551.1|	up
gene21667	HR-5	HR-0	-2.150431967	6.59955724	2.83E-28	1.26E-26	gi|645266497|ref|XP_008238638.1|	down
gene29141	HR-5	HR-0	-1.998848515	8.472922703	3.02E-28	1.34E-26	gi|703064168|ref|XP_010087137.1|	down
gene12168	HR-5	HR-0	-2.43694304	6.462657849	3.18E-28	1.41E-26	gi|703115359|ref|XP_010100875.1|	down
gene27773	HR-5	HR-0	-5.018127706	4.062949675	3.28E-28	1.45E-26	gi|255543953|ref|XP_002513039.1|	down
gene7093	HR-5	HR-0	5.318233065	4.183685364	3.29E-28	1.45E-26	gi|590672099|ref|XP_007038514.1|	up
gene32435	HR-5	HR-0	5.876514873	3.689785898	3.47E-28	1.53E-26	gi|470108743|ref|XP_004290668.1|	up
gene33092	HR-5	HR-0	-6.338048919	4.775863174	4.03E-28	1.77E-26	gi|596286791|ref|XP_007225673.1|	down
gene16255	HR-5	HR-0	-1.982113906	9.982311452	4.10E-28	1.80E-26	gi|356538289|ref|XP_003537636.1|	down
gene18968	HR-5	HR-0	-2.64924964	5.737962548	4.38E-28	1.91E-26	gi|566187945|ref|XP_002313685.2|	down
gene32981	HR-5	HR-0	5.69824156	3.691580339	4.74E-28	2.06E-26	gi|296081204|emb|CBI18230.3|	up
gene1152	HR-5	HR-0	8.299232528	3.296982401	5.05E-28	2.19E-26	NA	up
Ziziphus_jujuba_newGene_6746	HR-5	HR-0	-2.394759517	5.837324079	5.11E-28	2.21E-26	gi|743823282|ref|XP_011021917.1|	down
gene30698	HR-5	HR-0	-2.188442181	7.592484789	5.68E-28	2.46E-26	gi|643726546|gb|KDP35226.1|	down
gene1541	HR-5	HR-0	2.058863285	8.130869037	6.84E-28	2.95E-26	gi|302143818|emb|CBI22679.3|	up
gene6414	HR-5	HR-0	-2.151882005	9.735229473	6.92E-28	2.98E-26	gi|703110579|ref|XP_010099628.1|	down
gene12924	HR-5	HR-0	-7.007566721	3.544333213	8.56E-28	3.68E-26	gi|703106968|ref|XP_010098631.1|	down
gene5016	HR-5	HR-0	2.209312335	6.162522538	9.18E-28	3.94E-26	gi|645222359|ref|XP_008246552.1|	up
gene28786	HR-5	HR-0	4.539560747	4.001969239	9.51E-28	4.07E-26	gi|593782739|ref|XP_007154410.1|	up
gene3749	HR-5	HR-0	-3.401179128	4.922526237	1.06E-27	4.52E-26	gi|566213556|ref|XP_002324250.2|	down
gene3948	HR-5	HR-0	-1.976911159	8.697120696	1.22E-27	5.20E-26	gi|645216617|ref|XP_008222048.1|	down
gene3023	HR-5	HR-0	-3.322979237	5.169935	1.36E-27	5.78E-26	gi|703117335|ref|XP_010101355.1|	down
Ziziphus_jujuba_newGene_3825	HR-5	HR-0	3.483722364	4.833891233	1.41E-27	5.98E-26	gi|297736922|emb|CBI26123.3|	up
gene30162	HR-5	HR-0	-2.944762028	5.33146295	1.76E-27	7.48E-26	gi|255567421|ref|XP_002524690.1|	down
gene0	HR-5	HR-0	4.585966074	4.284034126	2.01E-27	8.50E-26	gi|658023437|ref|XP_008347123.1|	up
gene15619	HR-5	HR-0	-3.18379622	4.932102496	2.07E-27	8.74E-26	gi|645239684|ref|XP_008226246.1|	down
gene14291	HR-5	HR-0	-7.4307557	4.179159644	2.46E-27	1.03E-25	gi|631901704|gb|AHZ31602.1|	down
Ziziphus_jujuba_newGene_2294	HR-5	HR-0	-3.076778138	5.312205055	2.59E-27	1.09E-25	gi|645306550|ref|XP_008246192.1|	down
gene8014	HR-5	HR-0	2.392595088	6.381238371	2.99E-27	1.25E-25	gi|703157478|ref|XP_010111736.1|	up
gene7452	HR-5	HR-0	-2.649322272	5.549749116	3.09E-27	1.29E-25	gi|596005862|ref|XP_007218399.1|	down
gene16808	HR-5	HR-0	-3.307406015	5.845215627	3.20E-27	1.33E-25	gi|595827003|ref|XP_007205666.1|	down
gene22002	HR-5	HR-0	-2.420548639	6.388307418	3.28E-27	1.37E-25	gi|703140808|ref|XP_010107323.1|	down
gene21780	HR-5	HR-0	-2.462988187	5.818858408	4.51E-27	1.87E-25	gi|470128872|ref|XP_004300357.1|	down
gene6129	HR-5	HR-0	4.168996505	4.661456766	4.51E-27	1.87E-25	gi|703118890|ref|XP_010101711.1|	up
gene16221	HR-5	HR-0	-3.332464893	4.977761017	4.87E-27	2.01E-25	gi|645273266|ref|XP_008241795.1|	down
gene11136	HR-5	HR-0	-2.042598347	7.646219312	5.21E-27	2.15E-25	gi|595859173|ref|XP_007210898.1|	down
gene19823	HR-5	HR-0	5.111107467	3.981523855	5.46E-27	2.25E-25	gi|645277392|ref|XP_008243748.1|	up
gene14839	HR-5	HR-0	-2.429251764	5.68978345	5.59E-27	2.30E-25	gi|702442395|ref|XP_010023948.1|	down
gene6229	HR-5	HR-0	-2.049469476	8.384389878	6.32E-27	2.59E-25	gi|596015823|ref|XP_007218840.1|	down
gene13786	HR-5	HR-0	-2.05042587	6.853534314	6.84E-27	2.80E-25	gi|743804313|ref|XP_011017312.1|	down
gene9302	HR-5	HR-0	-2.95273759	5.790422277	7.10E-27	2.91E-25	gi|641822598|gb|KDO42097.1|	down
gene19870	HR-5	HR-0	-1.98492249	7.609168834	7.24E-27	2.95E-25	gi|590697180|ref|XP_007045367.1|	down
gene23129	HR-5	HR-0	-3.281859424	5.147292003	8.71E-27	3.55E-25	gi|658051059|ref|XP_008361254.1|	down
gene1311	HR-5	HR-0	-2.55656643	5.513523766	9.96E-27	4.05E-25	gi|703066483|ref|XP_010087724.1|	down
gene10847	HR-5	HR-0	-2.547758058	5.41250234	1.18E-26	4.78E-25	gi|645268720|ref|XP_008239664.1|	down
gene6751	HR-5	HR-0	-3.026734932	5.175170432	1.26E-26	5.10E-25	gi|703126714|ref|XP_010103650.1|	down
gene17044	HR-5	HR-0	-2.560328312	5.504422899	1.28E-26	5.18E-25	gi|703066442|ref|XP_010087712.1|	down
gene16614	HR-5	HR-0	-1.951158924	8.971713463	1.45E-26	5.84E-25	gi|5902708|sp|O81360.1|ABA2_PRUAR	down
gene24151	HR-5	HR-0	-2.083129554	6.855384035	1.60E-26	6.43E-25	gi|596044618|ref|XP_007220200.1|	down
gene2754	HR-5	HR-0	-2.584802055	5.839691281	1.64E-26	6.58E-25	gi|157313304|gb|ABV32545.1|	down
gene14207	HR-5	HR-0	-1.961510765	7.219676289	1.81E-26	7.25E-25	gi|253721839|gb|ACT34016.1|	down
gene10332	HR-5	HR-0	-2.068907062	9.177658046	2.36E-26	9.44E-25	gi|645239446|ref|XP_008226130.1|	down
gene23665	HR-5	HR-0	-1.943815853	10.26709596	2.62E-26	1.05E-24	gi|694407494|ref|XP_009378484.1|	down
gene9278	HR-5	HR-0	-2.750791819	5.899231787	2.73E-26	1.09E-24	gi|645246692|ref|XP_008229473.1|	down
gene18589	HR-5	HR-0	-2.179011758	7.135318584	3.43E-26	1.37E-24	gi|645232952|ref|XP_008223107.1|	down
gene4149	HR-5	HR-0	-2.261181658	5.886068133	3.71E-26	1.47E-24	gi|470117373|ref|XP_004294833.1|	down
gene12184	HR-5	HR-0	2.245277054	6.13774001	3.71E-26	1.47E-24	gi|255538222|ref|XP_002510176.1|	up
gene10319	HR-5	HR-0	5.401044117	3.677260268	4.32E-26	1.71E-24	gi|596062566|ref|XP_007221179.1|	up
gene17651	HR-5	HR-0	-1.914057258	8.617603605	4.65E-26	1.84E-24	gi|703064168|ref|XP_010087137.1|	down
gene4452	HR-5	HR-0	-1.939236879	7.968686226	4.97E-26	1.96E-24	gi|225434528|ref|XP_002276394.1|	down
gene3180	HR-5	HR-0	-5.541259932	3.610593854	5.07E-26	1.99E-24	gi|590618058|ref|XP_007023953.1|	down
gene12104	HR-5	HR-0	-8.089147194	4.748953039	5.14E-26	2.02E-24	gi|694356712|ref|XP_009359074.1|	down
gene28730	HR-5	HR-0	-3.047617359	5.214159214	5.29E-26	2.07E-24	gi|703143575|ref|XP_010108052.1|	down
gene10396	HR-5	HR-0	2.255710827	7.909274547	6.40E-26	2.50E-24	gi|470123003|ref|XP_004297526.1|	up
gene26791	HR-5	HR-0	-1.899086859	8.957192661	6.97E-26	2.72E-24	gi|595810377|ref|XP_007203062.1|	down
gene6287	HR-5	HR-0	-3.24173671	6.712112963	7.31E-26	2.85E-24	gi|657943901|ref|XP_008371417.1|	down
gene773	HR-5	HR-0	-4.709545971	3.994458519	8.08E-26	3.14E-24	gi|590727828|ref|XP_007099625.1|	down
gene21292	HR-5	HR-0	1.953466619	7.443853142	8.58E-26	3.33E-24	gi|694399765|ref|XP_009374991.1|	up
gene10611	HR-5	HR-0	-2.54846202	5.868321909	8.85E-26	3.42E-24	gi|641850568|gb|KDO69440.1|	down
gene5064	HR-5	HR-0	-2.136645103	6.671195388	1.01E-25	3.89E-24	gi|590642647|ref|XP_007030575.1|	down
gene21412	HR-5	HR-0	3.558984602	4.906046622	1.02E-25	3.92E-24	gi|703131805|ref|XP_010104971.1|	up
gene3873	HR-5	HR-0	-2.346894981	7.186838494	1.12E-25	4.31E-24	gi|645216567|ref|XP_008221825.1|	down
gene5876	HR-5	HR-0	-2.362680276	6.375318986	1.20E-25	4.61E-24	gi|629085141|gb|KCW51498.1|	down
gene2992	HR-5	HR-0	-3.202788261	4.886708676	1.21E-25	4.65E-24	gi|657971598|ref|XP_008377587.1|	down
gene6743	HR-5	HR-0	-2.148500531	6.057486461	1.63E-25	6.22E-24	gi|596046168|ref|XP_007220249.1|	down
gene13300	HR-5	HR-0	-2.318805276	7.197156157	1.80E-25	6.89E-24	gi|661882939|emb|CDP13530.1|	down
gene24847	HR-5	HR-0	-1.873635848	9.89260664	1.87E-25	7.11E-24	gi|595810377|ref|XP_007203062.1|	down
gene8426	HR-5	HR-0	-2.20020789	7.112930604	2.01E-25	7.64E-24	gi|743937489|ref|XP_011013150.1|	down
gene1107	HR-5	HR-0	-5.44817993	3.669651876	2.03E-25	7.72E-24	gi|658045811|ref|XP_008358589.1|	down
gene10712	HR-5	HR-0	-3.961749255	4.985313808	2.40E-25	9.09E-24	gi|657947698|ref|XP_008391365.1|	down
gene18170	HR-5	HR-0	-2.013945003	8.239272454	2.62E-25	9.90E-24	gi|595801079|ref|XP_007201768.1|	down
Ziziphus_jujuba_newGene_3506	HR-5	HR-0	-2.429258265	5.456722902	2.88E-25	1.09E-23	gi|703071578|ref|XP_010089066.1|	down
gene23006	HR-5	HR-0	-2.508672355	5.836117997	3.26E-25	1.23E-23	gi|470101844|ref|XP_004287378.1|	down
gene24396	HR-5	HR-0	-9.374565234	3.378760226	3.32E-25	1.25E-23	gi|631901704|gb|AHZ31602.1|	down
Ziziphus_jujuba_newGene_3777	HR-5	HR-0	-2.592421067	5.82156211	3.52E-25	1.32E-23	gi|590577304|ref|XP_007013198.1|	down
gene839	HR-5	HR-0	-2.135662214	5.977255694	3.57E-25	1.34E-23	gi|359496120|ref|XP_003635158.1|	down
gene6083	HR-5	HR-0	11.72354329	2.590657658	4.15E-25	1.55E-23	gi|657961462|ref|XP_008372326.1|	up
gene5369	HR-5	HR-0	-3.232533288	5.055505279	4.15E-25	1.55E-23	gi|703155006|ref|XP_010111090.1|	down
gene28637	HR-5	HR-0	3.473564815	6.314889112	4.21E-25	1.57E-23	gi|595973246|ref|XP_007217698.1|	up
gene6198	HR-5	HR-0	-2.775341955	5.522067826	4.45E-25	1.66E-23	gi|703099256|ref|XP_010096601.1|	down
gene26282	HR-5	HR-0	-2.61596426	5.924273644	4.66E-25	1.73E-23	gi|645244417|ref|XP_008228420.1|	down
gene15870	HR-5	HR-0	2.085749392	6.348971231	4.92E-25	1.82E-23	gi|645274608|ref|XP_008242418.1|	up
gene4522	HR-5	HR-0	2.020548943	6.93776552	6.51E-25	2.41E-23	gi|645215606|ref|XP_008240294.1|	up
gene30489	HR-5	HR-0	-2.241825456	6.936102004	6.93E-25	2.56E-23	gi|703139306|ref|XP_010106948.1|	down
gene9268	HR-5	HR-0	-3.865070192	4.697338095	7.42E-25	2.73E-23	gi|703096314|ref|XP_010095810.1|	down
gene27251	HR-5	HR-0	-1.964122758	9.432692743	7.59E-25	2.79E-23	gi|645262944|ref|XP_008236997.1|	down
gene14714	HR-5	HR-0	-2.500346974	5.818371465	7.92E-25	2.91E-23	gi|641836790|gb|KDO55751.1|	down
gene3186	HR-5	HR-0	-3.291761376	4.685638304	8.04E-25	2.95E-23	gi|255553023|ref|XP_002517554.1|	down
gene4316	HR-5	HR-0	2.21698613	6.289948301	8.18E-25	2.99E-23	gi|595830216|ref|XP_007206026.1|	up
gene23112	HR-5	HR-0	-2.076791845	7.455431359	8.85E-25	3.23E-23	gi|703070744|ref|XP_010088861.1|	down
gene19560	HR-5	HR-0	-4.070077083	4.738972208	9.35E-25	3.41E-23	gi|590647992|ref|XP_007032052.1|	down
gene21396	HR-5	HR-0	2.083225995	5.970650638	1.05E-24	3.81E-23	gi|645266890|ref|XP_008238821.1|	up
gene6686	HR-5	HR-0	-2.282247248	5.879197548	1.13E-24	4.11E-23	gi|703063758|ref|XP_010087034.1|	down
gene4227	HR-5	HR-0	-1.903184731	7.703680734	1.14E-24	4.14E-23	gi|393715842|dbj|BAM28755.1|	down
gene20311	HR-5	HR-0	-2.25512777	6.15657286	1.15E-24	4.16E-23	gi|657994482|ref|XP_008389545.1|	down
gene25206	HR-5	HR-0	-1.931767719	6.963120547	1.20E-24	4.33E-23	gi|595938293|ref|XP_007215649.1|	down
gene11529	HR-5	HR-0	-1.98620479	10.36814647	1.32E-24	4.76E-23	gi|728841800|gb|KHG21243.1|	down
gene13006	HR-5	HR-0	-1.970761283	8.142946054	1.34E-24	4.80E-23	gi|340007733|gb|AEK26572.1|	down
gene1433	HR-5	HR-0	-2.161845398	6.132737022	1.42E-24	5.12E-23	gi|596187147|ref|XP_007223375.1|	down
gene12056	HR-5	HR-0	-2.17253993	9.164139066	1.43E-24	5.12E-23	gi|596126209|ref|XP_007221940.1|	down
gene13154	HR-5	HR-0	-5.111717929	3.720659224	1.49E-24	5.33E-23	gi|645256337|ref|XP_008233905.1|	down
gene543	HR-5	HR-0	-1.97508349	6.912754841	1.58E-24	5.63E-23	gi|645238086|ref|XP_008225512.1|	down
gene11087	HR-5	HR-0	1.931318716	6.917116173	1.84E-24	6.57E-23	gi|703151383|ref|XP_010110105.1|	up
gene12472	HR-5	HR-0	-2.077410755	6.792762453	1.93E-24	6.86E-23	gi|470128289|ref|XP_004300076.1|	down
gene7270	HR-5	HR-0	2.296900161	6.61840614	1.96E-24	6.98E-23	gi|703157289|ref|XP_010111687.1|	up
gene6579	HR-5	HR-0	3.49840311	5.07125988	2.07E-24	7.33E-23	gi|643739039|gb|KDP44853.1|	up
gene23757	HR-5	HR-0	1.902821069	7.408531991	2.17E-24	7.67E-23	gi|658029135|ref|XP_008350011.1|	up
gene12129	HR-5	HR-0	2.431590266	5.459362337	2.22E-24	7.86E-23	gi|645227717|ref|XP_008220650.1|	up
Ziziphus_jujuba_newGene_3329	HR-5	HR-0	-1.912924681	8.13003296	2.37E-24	8.36E-23	NA	down
gene3827	HR-5	HR-0	-3.727637894	7.119727553	2.44E-24	8.60E-23	gi|567864738|ref|XP_006425018.1|	down
gene5220	HR-5	HR-0	-9.236534134	2.735493967	2.55E-24	8.96E-23	gi|595831502|ref|XP_007206287.1|	down
gene19257	HR-5	HR-0	-2.729444369	5.687942853	2.85E-24	9.99E-23	gi|566152126|ref|XP_002300184.2|	down
gene3342	HR-5	HR-0	-4.928644559	3.796229671	2.89E-24	1.01E-22	gi|565459716|ref|XP_006287857.1|	down
gene4089	HR-5	HR-0	1.859281339	7.241273374	3.18E-24	1.11E-22	gi|703085588|ref|XP_010092779.1|	up
gene9110	HR-5	HR-0	-2.003738135	6.666767234	3.23E-24	1.13E-22	gi|470136221|ref|XP_004303895.1|	down
gene16671	HR-5	HR-0	-2.134548209	6.915872773	3.42E-24	1.19E-22	gi|703094447|ref|XP_010095265.1|	down
gene4804	HR-5	HR-0	1.922678533	7.144260111	3.49E-24	1.21E-22	gi|657992529|ref|XP_008388522.1|	up
gene9658	HR-5	HR-0	-1.995394233	6.417039355	3.58E-24	1.24E-22	gi|703089992|ref|XP_010093960.1|	down
gene8977	HR-5	HR-0	-2.234782433	6.186824886	3.60E-24	1.25E-22	gi|590651150|ref|XP_007032823.1|	down
gene4037	HR-5	HR-0	4.57630808	4.196163068	3.99E-24	1.38E-22	gi|488468934|gb|AGL07709.1|	up
gene12790	HR-5	HR-0	2.697828912	5.09930741	4.04E-24	1.40E-22	gi|703148767|ref|XP_010109429.1|	up
gene18306	HR-5	HR-0	-2.102823305	6.474891485	4.14E-24	1.43E-22	gi|645279340|ref|XP_008244672.1|	down
gene8270	HR-5	HR-0	-1.891815206	8.061440618	4.44E-24	1.53E-22	gi|645275964|ref|XP_008243064.1|	down
gene18324	HR-5	HR-0	2.392424822	5.576964891	5.93E-24	2.04E-22	gi|703115017|ref|XP_010100797.1|	up
gene12964	HR-5	HR-0	-1.906510221	8.992909828	5.97E-24	2.05E-22	gi|694372604|ref|XP_009363612.1|	down
gene24569	HR-5	HR-0	-2.196184511	6.030966303	6.74E-24	2.31E-22	gi|703135683|ref|XP_010105952.1|	down
gene6440	HR-5	HR-0	-2.13398916	6.628545882	7.23E-24	2.47E-22	gi|729424607|ref|XP_010558749.1|	down
gene10043	HR-5	HR-0	-1.916943104	6.772777197	7.77E-24	2.65E-22	gi|697171219|ref|XP_009594540.1|	down
gene262	HR-5	HR-0	3.75496735	4.279530948	8.16E-24	2.78E-22	gi|657972425|ref|XP_008378010.1|	up
gene24399	HR-5	HR-0	-8.903395981	3.276703528	8.54E-24	2.91E-22	gi|631901704|gb|AHZ31602.1|	down
gene24400	HR-5	HR-0	-2.234789145	7.033961542	9.18E-24	3.12E-22	gi|631901704|gb|AHZ31602.1|	down
gene15504	HR-5	HR-0	-1.855633559	11.08569053	9.25E-24	3.14E-22	gi|703108135|ref|XP_010098926.1|	down
gene22192	HR-5	HR-0	-2.099718423	11.12021381	9.33E-24	3.16E-22	gi|255574383|ref|XP_002528105.1|	down
gene13222	HR-5	HR-0	2.032107306	8.316659285	9.47E-24	3.20E-22	gi|640938551|gb|AIA57507.1|	up
gene22916	HR-5	HR-0	2.427317567	5.423635084	9.53E-24	3.21E-22	gi|645278525|ref|XP_008244271.1|	up
gene12609	HR-5	HR-0	2.598705163	5.050007985	1.00E-23	3.38E-22	gi|703129882|ref|XP_010104472.1|	up
gene19553	HR-5	HR-0	-1.833724689	7.318247839	1.02E-23	3.44E-22	gi|743924036|ref|XP_011006131.1|	down
gene6976	HR-5	HR-0	-2.759034253	5.498676566	1.12E-23	3.75E-22	gi|645257280|ref|XP_008234341.1|	down
gene12160	HR-5	HR-0	2.014332635	6.061541932	1.14E-23	3.82E-22	gi|703113960|ref|XP_010100516.1|	up
gene27223	HR-5	HR-0	-3.492946718	5.164881464	1.29E-23	4.33E-22	gi|643725680|gb|KDP34641.1|	down
gene12640	HR-5	HR-0	-3.833924518	4.235357868	1.30E-23	4.35E-22	gi|255538804|ref|XP_002510467.1|	down
gene21971	HR-5	HR-0	-1.896347173	6.904827777	1.32E-23	4.39E-22	gi|743865373|ref|XP_011032167.1|	down
gene15264	HR-5	HR-0	-2.107388994	7.73139658	1.36E-23	4.54E-22	gi|255551563|ref|XP_002516827.1|	down
gene32072	HR-5	HR-0	1.978975317	6.665050474	1.41E-23	4.70E-22	gi|731311696|ref|XP_010670605.1|	up
gene7992	HR-5	HR-0	-1.868572949	7.012038954	1.82E-23	6.02E-22	gi|470120979|ref|XP_004296563.1|	down
gene12084	HR-5	HR-0	1.923078836	8.481553476	1.91E-23	6.33E-22	gi|255539142|ref|XP_002510636.1|	up
gene3587	HR-5	HR-0	-1.949466617	6.561113005	1.95E-23	6.44E-22	gi|595824935|ref|XP_007205322.1|	down
gene21876	HR-5	HR-0	-2.317246712	7.989018133	2.01E-23	6.62E-22	gi|502161557|ref|XP_004512204.1|	down
gene16186	HR-5	HR-0	2.642087147	5.158626193	2.02E-23	6.66E-22	gi|645251832|ref|XP_008231855.1|	up
gene13133	HR-5	HR-0	1.9599902	8.888605993	2.02E-23	6.66E-22	gi|703095323|ref|XP_010095506.1|	up
gene12431	HR-5	HR-0	2.247871627	5.80467717	2.04E-23	6.68E-22	gi|728845329|gb|KHG24772.1|	up
gene7656	HR-5	HR-0	-1.816263298	7.415389039	2.04E-23	6.70E-22	gi|734388335|gb|KHN25601.1|	down
gene10393	HR-5	HR-0	4.005242641	4.661835112	2.05E-23	6.71E-22	gi|470122999|ref|XP_004297524.1|	up
gene293	HR-5	HR-0	-2.210012312	5.858716342	2.40E-23	7.84E-22	gi|429326396|gb|AFZ78538.1|	down
gene29903	HR-5	HR-0	-1.960885297	6.534630391	2.48E-23	8.09E-22	gi|657970855|ref|XP_008377191.1|	down
gene19198	HR-5	HR-0	-2.004704588	7.257131996	2.66E-23	8.68E-22	gi|703076220|ref|XP_010090286.1|	down
gene26883	HR-5	HR-0	2.043927184	6.984958958	2.79E-23	9.09E-22	gi|225457797|ref|XP_002265695.1|	up
gene819	HR-5	HR-0	4.594932631	5.963997868	2.93E-23	9.53E-22	gi|720039642|ref|XP_010268366.1|	up
gene26289	HR-5	HR-0	-2.248546992	6.732020033	3.39E-23	1.10E-21	gi|595962559|ref|XP_007216984.1|	down
gene16021	HR-5	HR-0	-2.218384782	6.492823184	3.42E-23	1.11E-21	gi|596012640|ref|XP_007218675.1|	down
gene11043	HR-5	HR-0	2.000696921	6.497364254	3.75E-23	1.21E-21	gi|595846610|ref|XP_007209163.1|	up
gene19036	HR-5	HR-0	-2.008896613	6.013176674	3.81E-23	1.23E-21	gi|694329840|ref|XP_009355644.1|	down
gene13241	HR-5	HR-0	-3.236636536	5.96104492	4.11E-23	1.33E-21	gi|703064371|ref|XP_010087189.1|	down
gene1214	HR-5	HR-0	-3.741846266	6.31416191	4.20E-23	1.35E-21	gi|703090257|ref|XP_010094030.1|	down
gene12066	HR-5	HR-0	-1.913394683	6.522361071	4.34E-23	1.39E-21	gi|596141917|ref|XP_007222499.1|	down
gene32054	HR-5	HR-0	-4.023124232	4.230605942	4.80E-23	1.54E-21	gi|596146387|ref|XP_007222659.1|	down
gene13089	HR-5	HR-0	2.093935432	6.776915149	5.36E-23	1.72E-21	gi|703135460|ref|XP_010105872.1|	up
gene7425	HR-5	HR-0	1.901680478	6.477384095	5.68E-23	1.81E-21	gi|596013774|ref|XP_007218715.1|	up
gene22795	HR-5	HR-0	1.90481734	9.282338122	5.82E-23	1.86E-21	gi|255583802|ref|XP_002532653.1|	up
gene14365	HR-5	HR-0	-1.894629342	7.532653954	6.71E-23	2.14E-21	gi|667671866|gb|AIG62150.1|	down
gene1168	HR-5	HR-0	-6.409363996	3.698792864	7.87E-23	2.50E-21	gi|590580096|ref|XP_007013974.1|	down
gene21306	HR-5	HR-0	-2.382398327	5.603349282	8.81E-23	2.80E-21	gi|694399817|ref|XP_009375016.1|	down
gene14821	HR-5	HR-0	-2.092577463	6.761307769	8.83E-23	2.80E-21	gi|645235571|ref|XP_008224333.1|	down
gene12927	HR-5	HR-0	-1.972785241	6.230938911	9.37E-23	2.97E-21	gi|351725929|ref|NP_001238389.1|	down
gene12153	HR-5	HR-0	11.56624987	2.435071272	9.51E-23	3.00E-21	gi|703113968|ref|XP_010100518.1|	up
gene20889	HR-5	HR-0	-4.945053351	4.347584542	1.07E-22	3.38E-21	gi|566183366|ref|XP_002312353.2|	down
gene19754	HR-5	HR-0	-2.064524499	7.562424988	1.21E-22	3.82E-21	gi|703148271|ref|XP_010109302.1|	down
gene2091	HR-5	HR-0	1.80254906	7.754572757	1.22E-22	3.85E-21	gi|703083237|ref|XP_010092163.1|	up
gene16179	HR-5	HR-0	2.842578086	4.818138528	1.26E-22	3.94E-21	gi|645273564|ref|XP_008241938.1|	up
gene18595	HR-5	HR-0	-2.062808729	6.97786009	1.35E-22	4.23E-21	gi|470121472|ref|XP_004296791.1|	down
gene21967	HR-5	HR-0	-2.033135098	6.504911945	1.37E-22	4.28E-21	gi|720061575|ref|XP_010275212.1|	down
gene18661	HR-5	HR-0	2.108595009	5.980893253	1.46E-22	4.56E-21	gi|225428916|ref|XP_002285406.1|	up
gene13693	HR-5	HR-0	-3.153109024	4.531878261	1.49E-22	4.64E-21	gi|645264348|ref|XP_008237635.1|	down
gene16145	HR-5	HR-0	-5.051055756	3.632090897	1.58E-22	4.91E-21	gi|359496346|ref|XP_003635214.1|	down
gene29854	HR-5	HR-0	-2.438645499	5.799352253	1.60E-22	4.98E-21	gi|225432774|ref|XP_002283288.1|	down
gene19128	HR-5	HR-0	2.136744211	5.784605247	1.61E-22	5.00E-21	gi|470107049|ref|XP_004289863.1|	up
gene7348	HR-5	HR-0	-4.451883576	4.189751136	1.62E-22	5.01E-21	gi|643706070|gb|KDP22202.1|	down
gene7680	HR-5	HR-0	-1.806515131	7.342558451	1.64E-22	5.07E-21	gi|225435760|ref|XP_002285722.1|	down
gene16148	HR-5	HR-0	3.518833296	5.381522541	1.67E-22	5.16E-21	gi|590702139|ref|XP_007046554.1|	up
gene23633	HR-5	HR-0	-3.111525635	4.876158008	1.68E-22	5.19E-21	gi|643729517|gb|KDP37349.1|	down
gene15218	HR-5	HR-0	-3.60630718	5.102046437	1.77E-22	5.45E-21	gi|596287376|ref|XP_007225765.1|	down
gene19535	HR-5	HR-0	2.53384753	5.469033145	1.95E-22	6.01E-21	gi|703159955|ref|XP_010112379.1|	up
gene4225	HR-5	HR-0	-1.835134613	8.33344331	2.10E-22	6.45E-21	gi|393715842|dbj|BAM28755.1|	down
gene16730	HR-5	HR-0	-1.770960882	7.364390298	2.22E-22	6.83E-21	gi|703063427|ref|XP_010086959.1|	down
Ziziphus_jujuba_newGene_4734	HR-5	HR-0	8.171450156	4.106782352	2.23E-22	6.85E-21	NA	up
gene15806	HR-5	HR-0	3.309633897	4.698107131	2.63E-22	8.03E-21	gi|225444686|ref|XP_002277641.1|	up
gene1937	HR-5	HR-0	2.148834665	9.456453324	2.70E-22	8.24E-21	gi|702307123|ref|XP_010050055.1|	up
gene13925	HR-5	HR-0	2.441091241	5.33677595	2.74E-22	8.35E-21	gi|658052339|ref|XP_008361907.1|	up
gene16631	HR-5	HR-0	-11.42310031	2.290195641	2.93E-22	8.91E-21	gi|703109598|ref|XP_010099338.1|	down
gene7932	HR-5	HR-0	1.856775188	6.732995676	2.95E-22	8.98E-21	gi|645249103|ref|XP_008230597.1|	up
gene11324	HR-5	HR-0	-1.997326764	7.750232787	3.06E-22	9.30E-21	gi|347596003|gb|AEP13979.1|	down
gene6038	HR-5	HR-0	-7.617495911	3.667578723	3.52E-22	1.07E-20	gi|703126187|ref|XP_010103507.1|	down
gene11372	HR-5	HR-0	-4.476591695	4.24569517	3.54E-22	1.07E-20	gi|703090057|ref|XP_010093978.1|	down
gene7375	HR-5	HR-0	-4.203795247	4.978944131	3.54E-22	1.07E-20	gi|703118988|ref|XP_010101743.1|	down
gene28309	HR-5	HR-0	2.257956437	6.521748218	3.68E-22	1.11E-20	gi|657953704|ref|XP_008364127.1|	up
gene23232	HR-5	HR-0	-1.747567687	7.477209919	3.91E-22	1.18E-20	gi|703140970|ref|XP_010107386.1|	down
gene11486	HR-5	HR-0	1.958638204	6.557860878	4.04E-22	1.22E-20	gi|703074735|ref|XP_010089894.1|	up
gene3738	HR-5	HR-0	2.840714136	4.942573353	4.07E-22	1.22E-20	gi|590584475|ref|XP_007015187.1|	up
gene20581	HR-5	HR-0	-2.533510098	5.599491503	4.25E-22	1.28E-20	gi|728840952|gb|KHG20395.1|	down
gene18063	HR-5	HR-0	-1.846526768	9.549902861	4.39E-22	1.32E-20	gi|567903636|ref|XP_006444306.1|	down
gene12937	HR-5	HR-0	-1.801147833	7.026794506	4.86E-22	1.45E-20	gi|645225969|ref|XP_008219822.1|	down
gene24427	HR-5	HR-0	-1.763827923	8.93181802	5.12E-22	1.53E-20	gi|641827078|gb|KDO46278.1|	down
gene3240	HR-5	HR-0	-6.683690955	3.826439819	5.62E-22	1.68E-20	gi|703120092|ref|XP_010102022.1|	down
gene22184	HR-5	HR-0	-3.188818537	4.672887433	6.18E-22	1.84E-20	gi|645220869|ref|XP_008242262.1|	down
gene4248	HR-5	HR-0	-3.911993607	4.414533617	6.37E-22	1.89E-20	gi|657947591|ref|XP_008390689.1|	down
gene13173	HR-5	HR-0	-1.896008911	7.253739026	6.55E-22	1.95E-20	gi|566172289|ref|XP_002306638.2|	down
gene3533	HR-5	HR-0	-2.01571088	8.050041437	6.68E-22	1.98E-20	gi|470115712|ref|XP_004294037.1|	down
gene14330	HR-5	HR-0	-4.010871376	4.521793855	7.36E-22	2.18E-20	gi|596085475|ref|XP_007221284.1|	down
gene18014	HR-5	HR-0	-1.804928838	10.08209081	7.80E-22	2.30E-20	gi|590719181|ref|XP_007050984.1|	down
gene32894	HR-5	HR-0	1.874076528	7.212230926	7.84E-22	2.31E-20	gi|297746508|emb|CBI16564.3|	up
gene23733	HR-5	HR-0	-4.351838834	3.749975605	7.84E-22	2.31E-20	gi|728832264|gb|KHG11707.1|	down
gene1378	HR-5	HR-0	-3.732978147	4.288716355	7.87E-22	2.31E-20	gi|645237027|ref|XP_008225017.1|	down
gene8509	HR-5	HR-0	-3.084971762	4.739861332	8.31E-22	2.44E-20	gi|255570314|ref|XP_002526117.1|	down
gene19468	HR-5	HR-0	-3.159847012	5.530688458	8.65E-22	2.54E-20	gi|359485824|ref|XP_003633343.1|	down
gene7574	HR-5	HR-0	2.097575968	5.939514086	8.95E-22	2.62E-20	gi|645257991|ref|XP_008234673.1|	up
gene31660	HR-5	HR-0	2.028292861	6.183388932	1.01E-21	2.95E-20	gi|703138561|ref|XP_010106771.1|	up
gene32589	HR-5	HR-0	-11.55746905	2.42377931	1.02E-21	2.97E-20	gi|703163270|ref|XP_010113283.1|	down
gene8962	HR-5	HR-0	-2.318747924	5.518697378	1.04E-21	3.03E-20	gi|590651096|ref|XP_007032808.1|	down
gene11898	HR-5	HR-0	-2.448268176	6.446530302	1.08E-21	3.15E-20	gi|568848625|ref|XP_006478102.1|	down
gene17565	HR-5	HR-0	-10.04823454	2.760824743	1.14E-21	3.30E-20	gi|567902566|ref|XP_006443771.1|	down
gene25448	HR-5	HR-0	-2.285542792	5.492612187	1.17E-21	3.40E-20	gi|645272004|ref|XP_008241185.1|	down
gene4447	HR-5	HR-0	7.556303066	2.779261072	1.20E-21	3.49E-20	gi|567864922|ref|XP_006425110.1|	up
gene15466	HR-5	HR-0	4.233855379	3.865323532	1.23E-21	3.57E-20	gi|702290512|ref|XP_010047174.1|	up
gene7599	HR-5	HR-0	2.661729904	5.114919759	1.25E-21	3.62E-20	gi|703109883|ref|XP_010099421.1|	up
gene715	HR-5	HR-0	-3.269051788	4.578104045	1.34E-21	3.88E-20	gi|643703617|gb|KDP20681.1|	down
gene16832	HR-5	HR-0	6.3445809	3.213147787	1.35E-21	3.90E-20	gi|703139128|ref|XP_010106904.1|	up
gene11884	HR-5	HR-0	-4.365390534	3.946037355	1.48E-21	4.26E-20	gi|703087292|ref|XP_010093233.1|	down
gene19048	HR-5	HR-0	2.651103385	5.811511443	1.53E-21	4.40E-20	gi|703070055|ref|XP_010088681.1|	up
gene2740	HR-5	HR-0	-3.810108977	4.101644619	1.61E-21	4.61E-20	gi|595939947|ref|XP_007215797.1|	down
gene12330	HR-5	HR-0	-2.451624423	5.366792876	1.72E-21	4.93E-20	gi|645227391|ref|XP_008220493.1|	down
Ziziphus_jujuba_newGene_2010	HR-5	HR-0	-5.782097368	3.927380094	1.92E-21	5.49E-20	gi|590576113|ref|XP_007012873.1|	down
gene1453	HR-5	HR-0	-2.692572274	5.090688226	1.93E-21	5.51E-20	gi|255539098|ref|XP_002510614.1|	down
gene27683	HR-5	HR-0	-6.63160018	2.81379009	1.94E-21	5.55E-20	gi|590724902|ref|XP_007052600.1|	down
gene11496	HR-5	HR-0	-1.771120095	8.450270235	2.03E-21	5.79E-20	gi|645269248|ref|XP_008239912.1|	down
gene16500	HR-5	HR-0	2.802283901	5.337848348	2.20E-21	6.26E-20	gi|703163676|ref|XP_010113411.1|	up
gene25665	HR-5	HR-0	1.936848972	7.422868921	2.22E-21	6.30E-20	gi|645220057|ref|XP_008238525.1|	up
gene724	HR-5	HR-0	-2.828566918	4.764494665	2.30E-21	6.53E-20	gi|359483452|ref|XP_002270330.2|	down
gene17343	HR-5	HR-0	-1.729574554	9.529404436	2.30E-21	6.53E-20	gi|224055984|ref|XP_002298710.1|	down
gene25578	HR-5	HR-0	-11.36661501	2.234706539	2.35E-21	6.65E-20	gi|703152392|ref|XP_010110397.1|	down
gene669	HR-5	HR-0	-2.708851855	5.431131496	2.36E-21	6.66E-20	gi|590681464|ref|XP_007041095.1|	down
Ziziphus_jujuba_newGene_7340	HR-5	HR-0	-3.893845359	4.360079002	2.37E-21	6.68E-20	NA	down
gene22321	HR-5	HR-0	-2.937383828	4.989355188	2.38E-21	6.69E-20	gi|567196061|ref|XP_006406179.1|	down
gene2127	HR-5	HR-0	-1.868472115	6.753280846	2.44E-21	6.85E-20	gi|703119103|ref|XP_010101777.1|	down
gene425	HR-5	HR-0	-2.107457842	6.809061631	2.44E-21	6.85E-20	gi|645237632|ref|XP_008225296.1|	down
gene574	HR-5	HR-0	-2.762221345	5.687722394	2.74E-21	7.69E-20	gi|703094010|ref|XP_010095115.1|	down
gene5694	HR-5	HR-0	-1.829256271	6.772953769	2.75E-21	7.71E-20	gi|596049198|ref|XP_007220468.1|	down
gene6531	HR-5	HR-0	-1.870013193	8.114572712	3.06E-21	8.56E-20	gi|470143913|ref|XP_004307611.1|	down
gene3605	HR-5	HR-0	-2.140179219	5.747045819	3.18E-21	8.90E-20	gi|590704569|ref|XP_007047194.1|	down
gene4924	HR-5	HR-0	-1.866450211	6.994772026	3.52E-21	9.83E-20	gi|255565552|ref|XP_002523766.1|	down
gene12300	HR-5	HR-0	2.526341259	5.18544224	3.99E-21	1.11E-19	gi|5257560|gb|AAD41409.1|AF159562_1	up
gene16584	HR-5	HR-0	-1.693784438	11.66150672	4.08E-21	1.14E-19	gi|743838302|ref|XP_011025676.1|	down
gene25231	HR-5	HR-0	-2.062559253	5.918215878	4.09E-21	1.14E-19	gi|703070529|ref|XP_010088808.1|	down
gene19839	HR-5	HR-0	3.258095675	4.310960512	4.12E-21	1.14E-19	gi|567891003|ref|XP_006438022.1|	up
gene31283	HR-5	HR-0	2.292226608	8.228054549	4.76E-21	1.32E-19	gi|728827104|gb|KHG07039.1|	up
gene19657	HR-5	HR-0	-1.855965116	6.264904354	4.79E-21	1.32E-19	gi|703063963|ref|XP_010087083.1|	down
gene2891	HR-5	HR-0	5.885056143	5.834511872	4.83E-21	1.34E-19	gi|703090384|ref|XP_010094065.1|	up
gene22906	HR-5	HR-0	3.729224742	4.134454485	4.91E-21	1.36E-19	gi|595812859|ref|XP_007203479.1|	up
gene21813	HR-5	HR-0	-3.28081162	6.463245477	5.51E-21	1.52E-19	gi|566160686|ref|XP_006385389.1|	down
gene15633	HR-5	HR-0	-3.364230774	4.93812249	5.52E-21	1.52E-19	gi|702340604|ref|XP_010056274.1|	down
gene3121	HR-5	HR-0	2.173332383	5.453191374	5.66E-21	1.55E-19	gi|356550656|ref|XP_003543701.1|	up
gene9327	HR-5	HR-0	1.880655653	7.945837323	6.65E-21	1.83E-19	gi|595963487|ref|XP_007217018.1|	up
gene15472	HR-5	HR-0	-2.608435845	5.386414415	6.93E-21	1.90E-19	gi|596061913|ref|XP_007221124.1|	down
gene16941	HR-5	HR-0	-1.999979119	6.557858261	7.11E-21	1.95E-19	gi|595841036|ref|XP_007208135.1|	down
gene6892	HR-5	HR-0	1.834702288	7.018841892	7.59E-21	2.07E-19	gi|470103051|ref|XP_004287959.1|	up
gene7677	HR-5	HR-0	-4.311506353	3.942022332	7.76E-21	2.12E-19	gi|657951163|ref|XP_008351440.1|	down
gene10367	HR-5	HR-0	3.452173169	4.29118941	7.82E-21	2.13E-19	gi|645268475|ref|XP_008239544.1|	up
gene23572	HR-5	HR-0	-1.742821405	8.213233023	9.36E-21	2.55E-19	gi|512127094|gb|AGN95841.1|	down
gene21996	HR-5	HR-0	-4.260990378	3.879768142	1.00E-20	2.72E-19	gi|595828583|ref|XP_007205748.1|	down
gene12750	HR-5	HR-0	2.502538699	6.001769243	1.06E-20	2.88E-19	gi|728836585|gb|KHG16028.1|	up
gene1312	HR-5	HR-0	-3.618013461	4.309941999	1.09E-20	2.95E-19	gi|703066475|ref|XP_010087722.1|	down
gene20178	HR-5	HR-0	-1.83138329	6.512952045	1.16E-20	3.13E-19	gi|596049198|ref|XP_007220468.1|	down
gene30304	HR-5	HR-0	-2.421896262	5.371610412	1.17E-20	3.16E-19	gi|703121199|ref|XP_010102270.1|	down
gene16641	HR-5	HR-0	2.162550201	5.746222679	1.18E-20	3.18E-19	gi|645272908|ref|XP_008241620.1|	up
gene20141	HR-5	HR-0	-2.187915066	5.607778828	1.27E-20	3.42E-19	gi|703113500|ref|XP_010100402.1|	down
gene22031	HR-5	HR-0	-4.72595942	3.868523394	1.32E-20	3.55E-19	gi|590629033|ref|XP_007026877.1|	down
gene27034	HR-5	HR-0	2.320626731	5.762869794	1.33E-20	3.57E-19	gi|703065252|ref|XP_010087401.1|	up
gene15514	HR-5	HR-0	-2.170364878	8.093381477	1.37E-20	3.67E-19	gi|645254795|ref|XP_008233203.1|	down
gene5139	HR-5	HR-0	-1.765942126	6.717663294	1.41E-20	3.79E-19	gi|703076158|ref|XP_010090270.1|	down
gene23713	HR-5	HR-0	2.535989184	6.033366337	1.46E-20	3.90E-19	gi|595892990|ref|XP_007213579.1|	up
gene8018	HR-5	HR-0	-2.33116945	5.366355532	1.48E-20	3.95E-19	gi|595959861|ref|XP_007216831.1|	down
gene24455	HR-5	HR-0	3.710533067	3.972679329	1.51E-20	4.04E-19	gi|629095401|gb|KCW61396.1|	up
gene22720	HR-5	HR-0	1.792088666	6.697827724	1.55E-20	4.12E-19	gi|255582036|ref|XP_002531815.1|	up
gene21409	HR-5	HR-0	1.9695396	7.563973082	1.62E-20	4.33E-19	gi|694322550|ref|XP_009352392.1|	up
gene31884	HR-5	HR-0	-5.26892871	3.930937132	1.73E-20	4.60E-19	gi|566171051|ref|XP_006383211.1|	down
gene25992	HR-5	HR-0	-2.362322191	6.289683571	1.80E-20	4.78E-19	gi|590598625|ref|XP_007018951.1|	down
gene4039	HR-5	HR-0	-1.658099828	8.240075872	1.81E-20	4.80E-19	gi|643738231|gb|KDP44219.1|	down
gene20723	HR-5	HR-0	-1.738539606	6.7829496	2.31E-20	6.13E-19	gi|596127182|ref|XP_007222004.1|	down
gene7051	HR-5	HR-0	-4.814613617	3.421260108	2.49E-20	6.59E-19	gi|703079986|ref|XP_010091300.1|	down
gene10061	HR-5	HR-0	-1.782931674	6.80331728	2.54E-20	6.72E-19	gi|728811795|gb|KHG00455.1|	down
Ziziphus_jujuba_newGene_6609	HR-5	HR-0	-6.680451102	4.450192355	2.73E-20	7.20E-19	NA	down
gene8778	HR-5	HR-0	1.794203099	7.814120904	2.78E-20	7.34E-19	gi|255538116|ref|XP_002510123.1|	up
gene21851	HR-5	HR-0	1.857646725	6.332484524	3.06E-20	8.06E-19	gi|703132559|ref|XP_010105153.1|	up
gene55	HR-5	HR-0	-2.699192535	6.337899536	3.22E-20	8.47E-19	gi|703124227|ref|XP_010103000.1|	down
gene20857	HR-5	HR-0	4.24095314	3.760127641	3.24E-20	8.50E-19	gi|590696042|ref|XP_007045058.1|	up
gene21165	HR-5	HR-0	-2.274969082	5.20538588	3.28E-20	8.60E-19	gi|657956269|ref|XP_008369615.1|	down
gene26018	HR-5	HR-0	-2.666659801	5.067599592	3.37E-20	8.80E-19	gi|734325733|gb|KHN05319.1|	down
gene28682	HR-5	HR-0	3.988536259	4.064465262	3.37E-20	8.80E-19	gi|590650894|ref|XP_007032759.1|	up
gene9021	HR-5	HR-0	-1.894636781	8.236270228	3.70E-20	9.68E-19	gi|703115490|ref|XP_010100905.1|	down
gene14841	HR-5	HR-0	-2.106047309	6.650635937	3.79E-20	9.89E-19	gi|703130847|ref|XP_010104735.1|	down
gene14010	HR-5	HR-0	-1.871477352	5.955793915	3.88E-20	1.01E-18	gi|645228604|ref|XP_008221075.1|	down
gene27867	HR-5	HR-0	-8.344355957	3.026224879	4.04E-20	1.05E-18	gi|571488292|ref|XP_003537885.2|	down
gene7416	HR-5	HR-0	-4.824205091	3.718613846	4.12E-20	1.07E-18	gi|302143807|emb|CBI22668.3|	down
gene23765	HR-5	HR-0	-2.41013091	7.873617957	4.31E-20	1.12E-18	gi|703144242|ref|XP_010108239.1|	down
gene10541	HR-5	HR-0	1.837961785	6.846017868	4.49E-20	1.16E-18	gi|694358168|ref|XP_009359486.1|	up
gene26192	HR-5	HR-0	2.053841277	5.883598583	4.57E-20	1.18E-18	gi|596213646|ref|XP_007223889.1|	up
gene347	HR-5	HR-0	7.942632797	2.407420242	4.69E-20	1.21E-18	gi|694309963|ref|XP_009345025.1|	up
gene21160	HR-5	HR-0	-1.683353958	7.203792143	5.21E-20	1.35E-18	gi|449470277|ref|XP_004152844.1|	down
gene31962	HR-5	HR-0	-4.61848799	3.725635942	5.40E-20	1.39E-18	gi|313758569|gb|ADR78836.1|	down
gene1375	HR-5	HR-0	-2.925521418	4.480404771	5.41E-20	1.39E-18	gi|590625411|ref|XP_007025876.1|	down
gene7050	HR-5	HR-0	-11.13211152	2.002608003	5.60E-20	1.44E-18	gi|703079986|ref|XP_010091300.1|	down
gene25591	HR-5	HR-0	-1.718132803	9.807249596	5.71E-20	1.47E-18	gi|224071429|ref|XP_002303455.1|	down
Ziziphus_jujuba_newGene_5854	HR-5	HR-0	-11.15755255	2.027820146	5.73E-20	1.47E-18	gi|712911753|ref|YP_009092712.1|	down
gene32919	HR-5	HR-0	-3.866974182	3.928334458	5.91E-20	1.51E-18	gi|703153550|ref|XP_010110709.1|	down
gene32199	HR-5	HR-0	1.673941891	10.14614144	5.93E-20	1.52E-18	gi|703108854|ref|XP_010099142.1|	up
gene12590	HR-5	HR-0	1.99206062	5.983933608	6.22E-20	1.59E-18	gi|703094175|ref|XP_010095167.1|	up
gene28927	HR-5	HR-0	-3.120613333	4.366575038	6.38E-20	1.63E-18	gi|661890722|emb|CDP05703.1|	down
gene24225	HR-5	HR-0	-1.64585932	8.332651611	6.71E-20	1.71E-18	gi|595817822|ref|XP_007204266.1|	down
gene11196	HR-5	HR-0	2.330204642	6.96440494	6.88E-20	1.75E-18	gi|657966108|ref|XP_008374736.1|	up
gene29485	HR-5	HR-0	-6.512055279	4.380488464	7.04E-20	1.79E-18	gi|359496346|ref|XP_003635214.1|	down
gene28550	HR-5	HR-0	-2.041593208	5.684919483	7.12E-20	1.81E-18	gi|596048577|ref|XP_007220397.1|	down
gene18124	HR-5	HR-0	-4.208163065	3.656312401	7.38E-20	1.87E-18	gi|703076755|ref|XP_010090415.1|	down
gene21576	HR-5	HR-0	-1.663425678	8.76346285	8.14E-20	2.06E-18	gi|703143627|ref|XP_010108065.1|	down
gene22339	HR-5	HR-0	-1.697606073	6.851653111	8.19E-20	2.07E-18	gi|743809019|ref|XP_011018410.1|	down
gene18948	HR-5	HR-0	-6.483070382	3.349048165	8.71E-20	2.20E-18	gi|558695302|dbj|BAO09558.1|	down
gene14293	HR-5	HR-0	-4.834995256	4.29331098	9.10E-20	2.30E-18	gi|631901704|gb|AHZ31602.1|	down
gene2009	HR-5	HR-0	-1.953012755	5.933789387	9.23E-20	2.33E-18	gi|255566026|ref|XP_002524001.1|	down
gene19765	HR-5	HR-0	-1.646128415	7.958029565	9.28E-20	2.34E-18	gi|703082985|ref|XP_010092097.1|	down
gene5621	HR-5	HR-0	-1.915596271	8.100475673	9.60E-20	2.41E-18	gi|645239107|ref|XP_008225986.1|	down
gene21394	HR-5	HR-0	2.611759016	4.869579708	9.71E-20	2.44E-18	gi|289466351|gb|ADC94861.1|	up
gene9680	HR-5	HR-0	-2.003837874	5.786193656	1.10E-19	2.76E-18	gi|703120533|ref|XP_010102121.1|	down
gene7018	HR-5	HR-0	-6.332753592	2.986721518	1.12E-19	2.81E-18	gi|645239614|ref|XP_008226211.1|	down
gene7231	HR-5	HR-0	-2.940263672	5.08333841	1.14E-19	2.85E-18	gi|596017635|ref|XP_007218886.1|	down
gene14128	HR-5	HR-0	-3.692247706	4.157817005	1.25E-19	3.11E-18	gi|596085389|ref|XP_007221281.1|	down
gene9625	HR-5	HR-0	1.87746062	6.683399776	1.27E-19	3.18E-18	gi|703153262|ref|XP_010110635.1|	up
gene324	HR-5	HR-0	-2.222961205	6.589477084	1.31E-19	3.27E-18	gi|703156148|ref|XP_010111390.1|	down
gene2218	HR-5	HR-0	1.750881057	6.991401872	1.45E-19	3.61E-18	gi|502143673|ref|XP_004505422.1|	up
gene21159	HR-5	HR-0	-1.785180752	6.908559981	1.54E-19	3.83E-18	gi|657995726|ref|XP_008390210.1|	down
gene16609	HR-5	HR-0	-1.931658878	5.829056272	1.70E-19	4.21E-18	gi|470109643|ref|XP_004291102.1|	down
gene18175	HR-5	HR-0	-1.681328893	8.721908434	1.84E-19	4.57E-18	gi|595801534|ref|XP_007201838.1|	down
gene17163	HR-5	HR-0	2.940605113	4.719860254	1.87E-19	4.64E-18	gi|697128797|ref|XP_009618447.1|	up
gene10738	HR-5	HR-0	-1.893916998	6.283850597	1.88E-19	4.66E-18	gi|645280037|ref|XP_008245005.1|	down
gene20921	HR-5	HR-0	2.027636497	5.633621145	1.91E-19	4.72E-18	gi|645272185|ref|XP_008241274.1|	up
gene3306	HR-5	HR-0	-2.538448991	4.932065725	1.97E-19	4.85E-18	gi|645217748|ref|XP_008227164.1|	down
gene8793	HR-5	HR-0	6.939769774	4.183178391	2.05E-19	5.06E-18	gi|567876105|ref|XP_006430642.1|	up
gene20806	HR-5	HR-0	-2.776972339	4.792118737	2.11E-19	5.20E-18	gi|590696383|ref|XP_007045150.1|	down
gene5754	HR-5	HR-0	-1.757147923	8.908135657	2.19E-19	5.38E-18	gi|657983031|ref|XP_008383583.1|	down
gene13027	HR-5	HR-0	-2.39841595	5.368394765	2.23E-19	5.48E-18	gi|568844222|ref|XP_006475992.1|	down
gene16877	HR-5	HR-0	-2.437319485	5.425913472	2.25E-19	5.52E-18	gi|470103779|ref|XP_004288307.1|	down
gene7703	HR-5	HR-0	-2.05119299	5.587176309	2.47E-19	6.05E-18	gi|645215088|ref|XP_008235770.1|	down
gene20763	HR-5	HR-0	-2.605282948	5.223428123	2.58E-19	6.30E-18	gi|703119800|ref|XP_010101957.1|	down
gene32573	HR-5	HR-0	5.638057398	4.148444565	2.77E-19	6.78E-18	gi|703153396|ref|XP_010110670.1|	up
gene13070	HR-5	HR-0	-2.15306304	5.708043848	2.84E-19	6.94E-18	gi|590592501|ref|XP_007017298.1|	down
gene7596	HR-5	HR-0	-3.316793633	4.355883599	3.00E-19	7.31E-18	gi|590674560|ref|XP_007039203.1|	down
gene15444	HR-5	HR-0	-5.575246548	3.035330498	3.40E-19	8.27E-18	gi|596062790|ref|XP_007221198.1|	down
gene27277	HR-5	HR-0	-3.934380499	3.938695404	3.44E-19	8.36E-18	gi|703090876|ref|XP_010094202.1|	down
gene17473	HR-5	HR-0	-6.262346152	2.777242094	3.59E-19	8.71E-18	gi|645280307|ref|XP_008245126.1|	down
gene1337	HR-5	HR-0	2.104684771	5.599578128	3.64E-19	8.82E-18	gi|703067899|ref|XP_010088091.1|	up
gene3669	HR-5	HR-0	-3.20716309	5.406876366	3.69E-19	8.94E-18	gi|703077770|ref|XP_010090676.1|	down
gene12009	HR-5	HR-0	-4.88549921	3.579899289	3.71E-19	8.98E-18	gi|567881341|ref|XP_006433229.1|	down
gene6763	HR-5	HR-0	2.239095438	5.599729446	3.78E-19	9.14E-18	gi|645256908|ref|XP_008234167.1|	up
gene11205	HR-5	HR-0	-2.147593721	5.693471839	3.95E-19	9.55E-18	gi|728828120|gb|KHG07563.1|	down
gene27331	HR-5	HR-0	7.037790346	2.591396508	4.13E-19	9.96E-18	gi|703084585|ref|XP_010092514.1|	up
gene2125	HR-5	HR-0	3.015859591	4.491869424	4.32E-19	1.04E-17	gi|703119066|ref|XP_010101767.1|	up
gene23491	HR-5	HR-0	5.193059247	3.840405547	4.33E-19	1.04E-17	gi|734404751|gb|KHN33163.1|	up
gene20803	HR-5	HR-0	2.094602025	5.380065077	4.53E-19	1.09E-17	gi|658008709|ref|XP_008339549.1|	up
gene14323	HR-5	HR-0	-1.763442659	6.685084601	4.72E-19	1.13E-17	gi|470121999|ref|XP_004297043.1|	down
gene1986	HR-5	HR-0	-1.72968897	6.466795167	4.79E-19	1.15E-17	gi|659120252|ref|XP_008460095.1|	down
gene21236	HR-5	HR-0	-2.339937833	5.049688214	4.81E-19	1.15E-17	gi|703093210|ref|XP_010094854.1|	down
gene10134	HR-5	HR-0	-1.761322605	6.034606059	5.10E-19	1.22E-17	gi|590639309|ref|XP_007029634.1|	down
gene14804	HR-5	HR-0	-2.185695527	5.294687326	5.39E-19	1.29E-17	gi|567853998|ref|XP_006420119.1|	down
gene10221	HR-5	HR-0	-1.737435909	7.53484124	5.53E-19	1.32E-17	gi|593100566|ref|XP_007131442.1|	down
gene13799	HR-5	HR-0	-2.143552706	5.374159534	5.76E-19	1.37E-17	gi|645264015|ref|XP_008237496.1|	down
gene21298	HR-5	HR-0	-1.630297563	9.183602471	5.81E-19	1.38E-17	gi|645267120|ref|XP_008238923.1|	down
gene4403	HR-5	HR-0	1.756153775	10.447822	6.19E-19	1.47E-17	gi|643738014|gb|KDP44002.1|	up
gene3120	HR-5	HR-0	1.897321954	8.756887757	6.36E-19	1.51E-17	gi|702484656|ref|XP_010034032.1|	up
gene4468	HR-5	HR-0	2.044218212	5.657933982	6.70E-19	1.59E-17	gi|643740035|gb|KDP45721.1|	up
gene17986	HR-5	HR-0	4.040545538	3.667990853	6.71E-19	1.59E-17	gi|643716593|gb|KDP28219.1|	up
gene6624	HR-5	HR-0	-1.914076054	5.70413309	6.71E-19	1.59E-17	gi|643738946|gb|KDP44760.1|	down
gene13700	HR-5	HR-0	-2.776925445	4.732170974	6.84E-19	1.62E-17	gi|224082406|ref|XP_002306682.1|	down
gene7804	HR-5	HR-0	-2.475039902	4.849292216	6.85E-19	1.62E-17	gi|703116571|ref|XP_010101161.1|	down
gene16985	HR-5	HR-0	-1.638833626	7.950029693	6.91E-19	1.63E-17	gi|703065939|ref|XP_010087582.1|	down
gene4940	HR-5	HR-0	-1.596832811	8.071524589	6.93E-19	1.63E-17	gi|595826955|ref|XP_007205656.1|	down
gene1030	HR-5	HR-0	-4.33026681	5.05137301	7.09E-19	1.67E-17	gi|703066475|ref|XP_010087722.1|	down
gene25275	HR-5	HR-0	1.767742135	6.661735238	7.23E-19	1.70E-17	gi|703071747|ref|XP_010089107.1|	up
gene28729	HR-5	HR-0	-2.302059055	5.050784249	7.35E-19	1.72E-17	gi|255537251|ref|XP_002509692.1|	down
gene3362	HR-5	HR-0	-11.65478964	2.52045175	7.97E-19	1.87E-17	gi|743780066|ref|XP_010920410.1|	down
gene24099	HR-5	HR-0	-3.942341951	4.013479396	8.45E-19	1.98E-17	gi|703115174|ref|XP_010100834.1|	down
gene32734	HR-5	HR-0	1.641236845	6.795811695	8.72E-19	2.04E-17	gi|596164298|ref|XP_007222968.1|	up
gene9718	HR-5	HR-0	-2.30006518	5.059812894	8.74E-19	2.04E-17	gi|645247027|ref|XP_008229637.1|	down
gene23723	HR-5	HR-0	-2.28144269	5.034014168	8.79E-19	2.05E-17	gi|566194675|ref|XP_002316801.2|	down
gene1306	HR-5	HR-0	-6.898137823	2.768542708	8.85E-19	2.06E-17	gi|703083728|ref|XP_010092288.1|	down
gene12898	HR-5	HR-0	2.275387975	5.718102427	9.07E-19	2.11E-17	gi|703107218|ref|XP_010098694.1|	up
gene9046	HR-5	HR-0	-2.839921261	4.868681159	9.51E-19	2.21E-17	gi|595822740|ref|XP_007204943.1|	down
gene30696	HR-5	HR-0	-5.830716849	3.377733382	1.03E-18	2.39E-17	gi|645233652|ref|XP_008223448.1|	down
gene6312	HR-5	HR-0	-1.785565927	6.287205211	1.09E-18	2.52E-17	gi|118488031|gb|ABK95836.1|	down
gene21405	HR-5	HR-0	-2.931268878	4.557671135	1.18E-18	2.74E-17	gi|566162532|ref|XP_002303638.2|	down
gene20203	HR-5	HR-0	-3.86134643	4.201350942	1.23E-18	2.86E-17	gi|645230251|ref|XP_008221849.1|	down
gene19545	HR-5	HR-0	-1.805219512	10.85091989	1.26E-18	2.90E-17	gi|703078646|ref|XP_010090946.1|	down
gene18263	HR-5	HR-0	-1.740338313	6.968237697	1.35E-18	3.12E-17	gi|703091856|ref|XP_010094465.1|	down
gene27363	HR-5	HR-0	-2.737228242	5.733196599	1.38E-18	3.18E-17	gi|643729517|gb|KDP37349.1|	down
gene10632	HR-5	HR-0	-1.733693115	9.888438146	1.39E-18	3.19E-17	gi|595846757|ref|XP_007209189.1|	down
gene17306	HR-5	HR-0	-1.780760948	5.954394341	1.42E-18	3.26E-17	gi|590708292|ref|XP_007048236.1|	down
gene9737	HR-5	HR-0	-2.155015524	5.863179003	1.42E-18	3.27E-17	gi|566210965|ref|XP_006372556.1|	down
gene4088	HR-5	HR-0	1.958007375	5.961710062	1.46E-18	3.36E-17	gi|590589558|ref|XP_007016486.1|	up
gene26927	HR-5	HR-0	-4.978329188	5.489173451	1.58E-18	3.62E-17	gi|470110735|ref|XP_004291627.1|	down
gene838	HR-5	HR-0	1.712934116	6.418452182	1.59E-18	3.64E-17	gi|657984184|ref|XP_008384177.1|	up
gene27399	HR-5	HR-0	-3.986383018	4.380253466	1.69E-18	3.86E-17	gi|470148018|ref|XP_004309572.1|	down
gene26314	HR-5	HR-0	-6.143413217	2.603684137	1.91E-18	4.36E-17	gi|702387703|ref|XP_010065081.1|	down
gene4166	HR-5	HR-0	-2.039111743	5.39564156	2.00E-18	4.57E-17	gi|645262179|ref|XP_008236646.1|	down
gene21035	HR-5	HR-0	-2.0843794	6.327452805	2.06E-18	4.68E-17	gi|658009045|ref|XP_008339723.1|	down
gene15969	HR-5	HR-0	-4.493020537	3.630513455	2.06E-18	4.68E-17	gi|743918683|ref|XP_011003350.1|	down
gene2796	HR-5	HR-0	1.599708206	7.442625636	2.06E-18	4.68E-17	gi|429884522|gb|AGA17925.1|	up
gene33245	HR-5	HR-0	-1.580287063	10.59943487	2.23E-18	5.06E-17	gi|659090472|ref|XP_008446036.1|	down
gene15119	HR-5	HR-0	-2.643950852	4.682953291	2.43E-18	5.51E-17	gi|703143422|ref|XP_010108010.1|	down
gene4979	HR-5	HR-0	2.456088093	4.953867267	2.51E-18	5.69E-17	gi|703122904|ref|XP_010102681.1|	up
gene22421	HR-5	HR-0	-2.971251297	5.406863942	2.58E-18	5.83E-17	gi|645279638|ref|XP_008244817.1|	down
gene1445	HR-5	HR-0	-1.925728678	7.294494467	2.79E-18	6.32E-17	gi|643728934|gb|KDP36871.1|	down
gene22413	HR-5	HR-0	4.670263026	4.492361313	2.97E-18	6.71E-17	gi|703094371|ref|XP_010095235.1|	up
gene18797	HR-5	HR-0	-1.645633593	7.187204543	3.07E-18	6.93E-17	gi|728813600|gb|KHG01262.1|	down
gene19250	HR-5	HR-0	-2.604398139	5.369095004	3.18E-18	7.16E-17	gi|731384176|ref|XP_002266867.3|	down
gene5457	HR-5	HR-0	-2.460891686	5.365434404	3.39E-18	7.63E-17	gi|703121501|ref|XP_010102341.1|	down
gene694	HR-5	HR-0	-4.237576259	3.710937512	3.40E-18	7.64E-17	gi|645234159|ref|XP_008223684.1|	down
gene4324	HR-5	HR-0	-1.700310027	6.531237624	3.55E-18	7.97E-17	gi|703074995|ref|XP_010089962.1|	down
gene4671	HR-5	HR-0	1.767786942	6.184263322	3.57E-18	8.01E-17	gi|657957741|ref|XP_008370372.1|	up
gene21881	HR-5	HR-0	-1.748086237	7.707496495	3.72E-18	8.34E-17	gi|703129285|ref|XP_010104327.1|	down
gene17181	HR-5	HR-0	-1.739200424	6.076892959	3.88E-18	8.69E-17	gi|475625309|gb|EMT32925.1|	down
gene17806	HR-5	HR-0	-2.908221387	4.393675659	4.02E-18	8.98E-17	gi|590718165|ref|XP_007050754.1|	down
gene2826	HR-5	HR-0	-2.482096918	4.775996847	4.11E-18	9.19E-17	gi|645244677|ref|XP_008228531.1|	down
gene22251	HR-5	HR-0	-3.338431275	4.960624443	4.26E-18	9.50E-17	gi|566171877|ref|XP_002307351.2|	down
gene30442	HR-5	HR-0	-2.637178145	4.986221721	4.34E-18	9.66E-17	gi|449443830|ref|XP_004139679.1|	down
gene9536	HR-5	HR-0	3.927132926	3.904907423	4.45E-18	9.91E-17	gi|567910323|ref|XP_006447475.1|	up
gene414	HR-5	HR-0	-1.711912327	6.238568663	4.78E-18	1.06E-16	gi|703124372|ref|XP_010103033.1|	down
gene23604	HR-5	HR-0	-1.64701147	8.045836608	5.15E-18	1.15E-16	gi|703086128|ref|XP_010092922.1|	down
gene534	HR-5	HR-0	6.773726313	2.93498801	5.37E-18	1.19E-16	gi|703089816|ref|XP_010093911.1|	up
gene3556	HR-5	HR-0	-2.664053418	6.073355835	5.48E-18	1.21E-16	gi|568869555|ref|XP_006487986.1|	down
gene24964	HR-5	HR-0	1.666065885	8.029854877	5.48E-18	1.21E-16	gi|595963487|ref|XP_007217018.1|	up
gene24299	HR-5	HR-0	-8.252384444	2.23898792	5.62E-18	1.24E-16	gi|596298762|ref|XP_007227546.1|	down
gene6425	HR-5	HR-0	-2.129436523	5.407094725	5.70E-18	1.26E-16	gi|590564730|ref|XP_007009747.1|	down
gene14604	HR-5	HR-0	-3.870682871	3.854754042	5.75E-18	1.27E-16	gi|703089713|ref|XP_010093877.1|	down
gene16731	HR-5	HR-0	-5.246656774	3.014535501	6.28E-18	1.38E-16	gi|593785613|ref|XP_007155847.1|	down
gene3496	HR-5	HR-0	-10.93693372	1.809664718	6.73E-18	1.48E-16	gi|694409121|ref|XP_009379206.1|	down
gene18996	HR-5	HR-0	-1.56159653	8.290619996	7.06E-18	1.55E-16	gi|566187928|ref|XP_002312936.2|	down
gene6845	HR-5	HR-0	-5.468347239	3.125707081	7.07E-18	1.55E-16	gi|590671216|ref|XP_007038272.1|	down
gene20132	HR-5	HR-0	1.555698438	8.152004436	7.26E-18	1.59E-16	gi|657994830|ref|XP_008389729.1|	up
Ziziphus_jujuba_newGene_7986	HR-5	HR-0	-10.85059196	1.724751595	8.22E-18	1.80E-16	gi|694418034|ref|XP_009337038.1|	down
gene10297	HR-5	HR-0	1.597117559	7.907776347	8.71E-18	1.91E-16	gi|734324188|gb|KHN04963.1|	up
gene5813	HR-5	HR-0	-1.972236158	5.525799113	8.95E-18	1.96E-16	gi|359487055|ref|XP_002271587.2|	down
gene5072	HR-5	HR-0	-4.292623268	3.962417687	9.42E-18	2.06E-16	gi|590642621|ref|XP_007030568.1|	down
gene12819	HR-5	HR-0	-5.044039607	3.341755107	1.01E-17	2.19E-16	gi|255550982|ref|XP_002516539.1|	down
gene13117	HR-5	HR-0	-2.183714041	6.326779762	1.04E-17	2.26E-16	gi|590598625|ref|XP_007018951.1|	down
gene6611	HR-5	HR-0	-1.66340937	6.433459398	1.06E-17	2.31E-16	gi|596008940|ref|XP_007218508.1|	down
gene3851	HR-5	HR-0	4.168088897	3.874646168	1.08E-17	2.34E-16	gi|645216527|ref|XP_008221590.1|	up
gene13771	HR-5	HR-0	1.652340823	9.424474787	1.08E-17	2.35E-16	gi|380857379|gb|AFE89428.1|	up
gene8693	HR-5	HR-0	-1.953077276	6.482940373	1.12E-17	2.43E-16	gi|645249781|ref|XP_008230900.1|	down
gene15359	HR-5	HR-0	-4.987744466	3.188745688	1.15E-17	2.50E-16	gi|595793169|ref|XP_007200333.1|	down
gene280	HR-5	HR-0	1.731865931	8.102591814	1.19E-17	2.57E-16	gi|595862335|ref|XP_007211376.1|	up
gene11385	HR-5	HR-0	-2.337488108	5.260786123	1.24E-17	2.69E-16	gi|703118590|ref|XP_010101639.1|	down
gene6955	HR-5	HR-0	2.685151712	6.193226785	1.27E-17	2.75E-16	gi|703073935|ref|XP_010089681.1|	up
gene8042	HR-5	HR-0	2.011228644	8.489395841	1.28E-17	2.75E-16	gi|590645822|ref|XP_007031449.1|	up
gene565	HR-5	HR-0	-3.979153822	3.695880356	1.40E-17	3.03E-16	gi|720055495|ref|XP_010273402.1|	down
gene19571	HR-5	HR-0	1.542240044	7.408556745	1.49E-17	3.21E-16	gi|595924288|ref|XP_007214915.1|	up
gene5022	HR-5	HR-0	-2.071025397	6.615625998	1.59E-17	3.43E-16	gi|703076158|ref|XP_010090270.1|	down
Ziziphus_jujuba_newGene_1897	HR-5	HR-0	-4.229542958	3.427170349	1.61E-17	3.46E-16	gi|645232873|ref|XP_008223070.1|	down
gene2297	HR-5	HR-0	-1.774183088	5.836840013	1.63E-17	3.49E-16	gi|470116382|ref|XP_004294361.1|	down
gene13770	HR-5	HR-0	2.676301659	4.818770313	1.64E-17	3.53E-16	gi|657979050|ref|XP_008381471.1|	up
gene20551	HR-5	HR-0	-1.727816177	6.199386962	1.93E-17	4.14E-16	gi|225424637|ref|XP_002285501.1|	down
gene6230	HR-5	HR-0	-1.872958255	5.830764385	1.95E-17	4.17E-16	gi|470143702|ref|XP_004307510.1|	down
gene4829	HR-5	HR-0	4.253788241	3.725293799	2.10E-17	4.50E-16	gi|720011719|ref|XP_010259649.1|	up
gene7922	HR-5	HR-0	-1.713051913	6.249041327	2.11E-17	4.50E-16	gi|590645974|ref|XP_007031493.1|	down
gene1449	HR-5	HR-0	-1.584941285	6.921821539	2.15E-17	4.58E-16	gi|590594688|ref|XP_007017922.1|	down
gene23418	HR-5	HR-0	-1.581389819	6.925948793	2.22E-17	4.74E-16	gi|703118250|ref|XP_010101561.1|	down
gene3291	HR-5	HR-0	3.342139764	4.226287945	2.30E-17	4.91E-16	gi|703077196|ref|XP_010090529.1|	up
gene16392	HR-5	HR-0	1.681448135	6.205314229	2.37E-17	5.05E-16	gi|703150645|ref|XP_010109914.1|	up
gene1274	HR-5	HR-0	7.79332674	2.778100019	2.43E-17	5.16E-16	gi|703117843|ref|XP_010101471.1|	up
gene30361	HR-5	HR-0	-1.582729546	7.587942607	2.49E-17	5.29E-16	gi|703130084|ref|XP_010104520.1|	down
gene21858	HR-5	HR-0	-2.634401457	5.296404808	2.56E-17	5.43E-16	gi|590675867|ref|XP_007039571.1|	down
gene12045	HR-5	HR-0	-1.525545224	9.059182794	2.62E-17	5.55E-16	gi|703092213|ref|XP_010094566.1|	down
gene811	HR-5	HR-0	-2.133020075	5.52366545	2.71E-17	5.73E-16	gi|747096198|ref|XP_011096008.1|	down
gene10633	HR-5	HR-0	-5.605277391	3.906730369	2.76E-17	5.83E-16	gi|703123867|ref|XP_010102919.1|	down
gene16890	HR-5	HR-0	1.572852654	7.157711219	2.92E-17	6.16E-16	gi|645219622|ref|XP_008236637.1|	up
gene2463	HR-5	HR-0	-5.55825316	6.32467265	2.99E-17	6.31E-16	gi|703083971|ref|XP_010092349.1|	down
gene29268	HR-5	HR-0	1.731449503	5.906146277	3.14E-17	6.61E-16	gi|743860246|ref|XP_011030808.1|	up
gene25990	HR-5	HR-0	-1.666465309	6.04097257	3.15E-17	6.63E-16	gi|470109080|ref|XP_004290830.1|	down
gene12537	HR-5	HR-0	-1.711944822	6.51250078	3.18E-17	6.69E-16	gi|703074865|ref|XP_010089929.1|	down
gene7749	HR-5	HR-0	2.249723243	5.158341208	3.26E-17	6.85E-16	gi|728812525|gb|KHG00872.1|	up
gene16694	HR-5	HR-0	-2.624047819	4.674343314	3.41E-17	7.14E-16	gi|645220098|ref|XP_008238710.1|	down
gene4950	HR-5	HR-0	-1.944873602	5.572217978	3.43E-17	7.19E-16	gi|703157979|ref|XP_010111868.1|	down
gene19219	HR-5	HR-0	1.674388296	6.785656867	4.00E-17	8.38E-16	gi|703126533|ref|XP_010103606.1|	up
gene17196	HR-5	HR-0	3.19868714	4.004874834	4.04E-17	8.46E-16	gi|703111682|ref|XP_010099917.1|	up
gene11306	HR-5	HR-0	-7.744096035	3.037240717	4.23E-17	8.84E-16	gi|118489363|gb|ABK96486.1|	down
gene21875	HR-5	HR-0	-2.519327958	7.60206003	4.31E-17	8.99E-16	gi|728843293|gb|KHG22736.1|	down
gene20557	HR-5	HR-0	1.617903566	6.544670127	4.34E-17	9.04E-16	gi|596160229|ref|XP_007222920.1|	up
gene1769	HR-5	HR-0	1.95417671	5.466886767	4.50E-17	9.38E-16	gi|595840619|ref|XP_007208053.1|	up
gene18269	HR-5	HR-0	5.775610678	2.715842587	4.55E-17	9.47E-16	gi|703128828|ref|XP_010104196.1|	up
gene3740	HR-5	HR-0	-3.19168051	4.303092107	4.65E-17	9.67E-16	gi|595863775|ref|XP_007211648.1|	down
gene1894	HR-5	HR-0	1.572787241	6.76052923	4.69E-17	9.73E-16	gi|694421118|ref|XP_009338420.1|	up
gene9457	HR-5	HR-0	-1.558051504	8.435520636	4.71E-17	9.77E-16	gi|645248233|ref|XP_008230204.1|	down
gene5981	HR-5	HR-0	-1.615966641	10.22911489	4.72E-17	9.79E-16	gi|590567325|ref|XP_007010484.1|	down
gene16156	HR-5	HR-0	2.272011094	5.653700175	4.77E-17	9.88E-16	gi|645273632|ref|XP_008241970.1|	up
Ziziphus_jujuba_newGene_7087	HR-5	HR-0	-5.094061691	2.902509442	4.85E-17	1.00E-15	NA	down
gene28784	HR-5	HR-0	-1.695247843	7.314010115	4.87E-17	1.01E-15	NA	down
gene8480	HR-5	HR-0	-1.594239216	6.605909902	5.03E-17	1.04E-15	gi|703073603|ref|XP_010089588.1|	down
gene2219	HR-5	HR-0	1.755871741	9.447347369	5.03E-17	1.04E-15	gi|703083697|ref|XP_010092280.1|	up
gene24421	HR-5	HR-0	-2.275237299	5.525383306	5.87E-17	1.21E-15	gi|225431800|ref|XP_002272426.1|	down
Ziziphus_jujuba_newGene_9030	HR-5	HR-0	-5.699457124	2.636310104	5.93E-17	1.22E-15	gi|697105205|ref|XP_009606417.1|	down
gene19246	HR-5	HR-0	-2.087060847	9.690120164	6.46E-17	1.33E-15	gi|8954298|gb|AAD27882.2|AF139470_1	down
gene27931	HR-5	HR-0	3.497809377	3.917976892	6.58E-17	1.35E-15	gi|595882254|ref|XP_007212559.1|	up
Ziziphus_jujuba_newGene_4093	HR-5	HR-0	-5.020196096	4.93442722	6.88E-17	1.41E-15	NA	down
gene15239	HR-5	HR-0	1.998482366	6.48469955	6.95E-17	1.42E-15	gi|595863733|ref|XP_007211642.1|	up
gene10328	HR-5	HR-0	1.570738055	7.466276346	7.24E-17	1.48E-15	gi|595894673|ref|XP_007213697.1|	up
gene24397	HR-5	HR-0	-2.214806773	6.451700396	7.60E-17	1.55E-15	gi|631901704|gb|AHZ31602.1|	down
gene23982	HR-5	HR-0	-4.627815871	3.189839874	7.72E-17	1.58E-15	gi|645253335|ref|XP_008232530.1|	down
gene12049	HR-5	HR-0	-1.711698685	6.287950374	8.58E-17	1.75E-15	gi|703092194|ref|XP_010094561.1|	down
gene32769	HR-5	HR-0	-3.583878702	3.796375731	8.90E-17	1.81E-15	gi|657947501|ref|XP_008390123.1|	down
gene33144	HR-5	HR-0	1.495951297	7.514081688	8.99E-17	1.83E-15	gi|77744871|gb|ABB02389.1|	up
gene23818	HR-5	HR-0	-1.838267354	5.803774797	9.51E-17	1.93E-15	gi|590611109|ref|XP_007022008.1|	down
gene15418	HR-5	HR-0	-1.786597206	5.799489441	9.86E-17	2.00E-15	gi|470101473|ref|XP_004287197.1|	down
gene23002	HR-5	HR-0	-2.073131024	5.179798323	9.87E-17	2.00E-15	gi|703108246|ref|XP_010098965.1|	down
gene4704	HR-5	HR-0	2.997484884	4.194411444	1.01E-16	2.04E-15	gi|645274089|ref|XP_008242183.1|	up
gene22381	HR-5	HR-0	6.917204409	6.880624656	1.10E-16	2.24E-15	gi|67937769|gb|AAY83343.1|	up
gene15227	HR-5	HR-0	1.908181872	6.366642201	1.17E-16	2.37E-15	gi|596128661|ref|XP_007222121.1|	up
gene2334	HR-5	HR-0	1.702271647	7.549874802	1.22E-16	2.46E-15	gi|703100261|ref|XP_010096873.1|	up
gene33207	HR-5	HR-0	-3.452477578	3.825368322	1.25E-16	2.52E-15	gi|703072585|ref|XP_010089322.1|	down
gene7343	HR-5	HR-0	-4.151896565	3.538798615	1.25E-16	2.53E-15	gi|703134746|ref|XP_010105712.1|	down
gene16193	HR-5	HR-0	-1.933817622	5.519760841	1.28E-16	2.58E-15	gi|702466862|ref|XP_010029570.1|	down
gene46	HR-5	HR-0	1.502459431	8.541073894	1.28E-16	2.58E-15	gi|645234141|ref|XP_008223675.1|	up
gene3782	HR-5	HR-0	-2.123464841	6.465019042	1.29E-16	2.59E-15	gi|703130511|ref|XP_010104626.1|	down
gene24412	HR-5	HR-0	-4.560830724	3.317965576	1.29E-16	2.59E-15	gi|645233252|ref|XP_008223256.1|	down
gene29931	HR-5	HR-0	-3.893490893	3.744269459	1.31E-16	2.63E-15	gi|643706106|gb|KDP22238.1|	down
gene23529	HR-5	HR-0	1.64168038	6.354471313	1.36E-16	2.72E-15	gi|643705359|gb|KDP21905.1|	up
gene28946	HR-5	HR-0	-1.681901226	8.642865907	1.41E-16	2.83E-15	gi|596142008|ref|XP_007222502.1|	down
gene28582	HR-5	HR-0	-1.579608699	7.145146605	1.49E-16	2.97E-15	gi|703134040|ref|XP_010105537.1|	down
gene8024	HR-5	HR-0	-1.569189533	7.413378864	1.60E-16	3.19E-15	gi|703157537|ref|XP_010111753.1|	down
gene21519	HR-5	HR-0	2.996371241	4.341723378	1.68E-16	3.35E-15	gi|568845169|ref|XP_006476450.1|	up
gene16750	HR-5	HR-0	-1.670885865	6.007715389	1.76E-16	3.51E-15	gi|567867009|ref|XP_006426127.1|	down
gene13187	HR-5	HR-0	-1.591106749	6.632537758	1.78E-16	3.55E-15	gi|596295299|ref|XP_007226981.1|	down
gene17668	HR-5	HR-0	1.634860178	6.734286834	1.88E-16	3.74E-15	gi|595792325|ref|XP_007199911.1|	up
gene30004	HR-5	HR-0	-1.557069768	7.962998395	1.88E-16	3.74E-15	gi|595852386|ref|XP_007210299.1|	down
gene25281	HR-5	HR-0	2.702842539	4.79647524	1.91E-16	3.79E-15	gi|224129058|ref|XP_002320490.1|	up
gene4583	HR-5	HR-0	-1.801314684	5.827141754	2.00E-16	3.96E-15	gi|661881142|emb|CDP15200.1|	down
gene13192	HR-5	HR-0	1.718527693	8.557223962	2.05E-16	4.06E-15	gi|596133493|ref|XP_007222213.1|	up
gene15873	HR-5	HR-0	2.093959784	5.263882308	2.16E-16	4.27E-15	gi|658005083|ref|XP_008337675.1|	up
gene15964	HR-5	HR-0	-1.471116156	7.278229625	2.18E-16	4.32E-15	gi|595807289|ref|XP_007202582.1|	down
gene16023	HR-5	HR-0	-1.551680889	7.329141903	2.19E-16	4.33E-15	gi|703096032|ref|XP_010095710.1|	down
gene3872	HR-5	HR-0	2.624343254	4.517852465	2.22E-16	4.39E-15	gi|595835600|ref|XP_007207085.1|	up
gene15236	HR-5	HR-0	-1.511700043	8.725282385	2.35E-16	4.64E-15	gi|595894839|ref|XP_007213706.1|	down
gene30506	HR-5	HR-0	-2.072734863	9.113434835	2.48E-16	4.89E-15	gi|703072759|ref|XP_010089369.1|	down
gene5462	HR-5	HR-0	1.826712728	5.713428417	2.52E-16	4.96E-15	gi|645265499|ref|XP_008238179.1|	up
gene12957	HR-5	HR-0	-1.557706725	7.165915707	2.56E-16	5.04E-15	gi|596285799|ref|XP_007225514.1|	down
gene11248	HR-5	HR-0	-2.206589786	5.044694152	2.62E-16	5.16E-15	gi|645269440|ref|XP_008240000.1|	down
gene12850	HR-5	HR-0	-3.858750296	3.604882888	2.75E-16	5.40E-15	gi|596285065|ref|XP_007225397.1|	down
gene23022	HR-5	HR-0	-2.019525868	6.664027536	2.75E-16	5.40E-15	gi|645230809|ref|XP_008222101.1|	down
gene10813	HR-5	HR-0	1.532644953	7.519789599	2.77E-16	5.44E-15	gi|595856882|ref|XP_007210435.1|	up
gene18294	HR-5	HR-0	6.67383401	2.239994347	2.84E-16	5.56E-15	gi|645259590|ref|XP_008235433.1|	up
gene17486	HR-5	HR-0	-3.713329745	3.67705109	2.84E-16	5.56E-15	gi|596001390|ref|XP_007218160.1|	down
gene4782	HR-5	HR-0	2.17837131	5.301241128	2.91E-16	5.70E-15	gi|567881781|ref|XP_006433449.1|	up
gene9033	HR-5	HR-0	1.807018895	5.873531735	2.92E-16	5.70E-15	gi|703109396|ref|XP_010099281.1|	up
gene25686	HR-5	HR-0	-1.777277578	5.760826614	2.99E-16	5.82E-15	gi|703064805|ref|XP_010087295.1|	down
gene30405	HR-5	HR-0	-2.053313224	5.255620283	3.46E-16	6.74E-15	gi|645229016|ref|XP_008221264.1|	down
gene8968	HR-5	HR-0	-3.500772647	3.922793624	3.73E-16	7.27E-15	gi|703109563|ref|XP_010099328.1|	down
gene129	HR-5	HR-0	-3.733880899	3.676918882	3.80E-16	7.39E-15	gi|703153554|ref|XP_010110710.1|	down
gene16809	HR-5	HR-0	2.511594131	4.468801352	3.85E-16	7.48E-15	gi|645219720|ref|XP_008237041.1|	up
gene25006	HR-5	HR-0	-5.264249333	4.452495882	3.99E-16	7.74E-15	gi|694400421|ref|XP_009375302.1|	down
Ziziphus_jujuba_newGene_8597	HR-5	HR-0	5.550964557	2.680972519	4.08E-16	7.92E-15	gi|645251868|ref|XP_008231870.1|	up
gene15804	HR-5	HR-0	1.487723588	7.60252915	4.10E-16	7.94E-15	gi|645274260|ref|XP_008242258.1|	up
gene7002	HR-5	HR-0	-6.121590914	3.03772438	4.14E-16	8.02E-15	gi|645239908|ref|XP_008226352.1|	down
gene20935	HR-5	HR-0	-1.936167829	5.923965573	4.30E-16	8.32E-15	gi|702275261|ref|XP_010044257.1|	down
gene21769	HR-5	HR-0	-1.551694372	7.366402498	4.41E-16	8.51E-15	gi|645266178|ref|XP_008238501.1|	down
gene10431	HR-5	HR-0	-3.602699523	3.75864136	4.41E-16	8.51E-15	gi|645268322|ref|XP_008239475.1|	down
gene12932	HR-5	HR-0	-1.627377554	6.651231147	4.57E-16	8.81E-15	gi|76782190|gb|ABA54865.1|	down
gene11295	HR-5	HR-0	-1.502996991	7.694661398	4.59E-16	8.84E-15	gi|255556366|ref|XP_002519217.1|	down
gene18278	HR-5	HR-0	-2.048213531	5.222636991	4.70E-16	9.04E-15	gi|470107726|ref|XP_004290193.1|	down
gene12386	HR-5	HR-0	-4.823480657	3.758254613	4.75E-16	9.13E-15	gi|478784188|gb|AGJ70142.1|	down
gene996	HR-5	HR-0	-2.696488695	4.898239161	4.76E-16	9.14E-15	gi|743886106|ref|XP_011037752.1|	down
gene1822	HR-5	HR-0	2.628584141	4.743173834	4.84E-16	9.28E-15	gi|645275782|ref|XP_008242979.1|	up
gene19164	HR-5	HR-0	2.218798796	6.049221953	5.25E-16	1.01E-14	gi|255574756|ref|XP_002528286.1|	up
Ziziphus_jujuba_newGene_4529	HR-5	HR-0	-7.631955829	2.323148947	5.28E-16	1.01E-14	gi|590603690|ref|XP_007020070.1|	down
gene12710	HR-5	HR-0	-1.669922892	5.860261335	5.46E-16	1.04E-14	gi|659103463|ref|XP_008452610.1|	down
gene29789	HR-5	HR-0	1.647433066	6.135259012	5.54E-16	1.06E-14	gi|641824618|gb|KDO43942.1|	up
gene19432	HR-5	HR-0	-2.69941537	4.97005217	5.72E-16	1.09E-14	gi|703156968|ref|XP_010111604.1|	down
gene7283	HR-5	HR-0	-3.628188515	3.764175697	6.00E-16	1.15E-14	gi|645224490|ref|XP_008219135.1|	down
gene7821	HR-5	HR-0	1.480248167	7.355831077	6.11E-16	1.17E-14	gi|731414303|ref|XP_010659082.1|	up
gene12224	HR-5	HR-0	-1.498919775	6.91020287	6.18E-16	1.18E-14	gi|596132569|ref|XP_007222188.1|	down
gene23386	HR-5	HR-0	5.246432223	3.521285738	6.35E-16	1.21E-14	gi|645272268|ref|XP_008241313.1|	up
gene26726	HR-5	HR-0	-1.690879294	6.315214026	6.68E-16	1.27E-14	gi|671759504|gb|AII98157.1|	down
gene25297	HR-5	HR-0	-3.371934285	5.009011306	6.82E-16	1.30E-14	gi|645259932|ref|XP_008235596.1|	down
gene12508	HR-5	HR-0	-6.506009856	2.585339395	6.89E-16	1.31E-14	gi|568860433|ref|XP_006483721.1|	down
gene1004	HR-5	HR-0	-1.480167522	7.890643558	7.01E-16	1.33E-14	gi|643709177|gb|KDP23866.1|	down
gene155	HR-5	HR-0	-1.532183624	6.976134682	7.06E-16	1.34E-14	gi|596000072|ref|XP_007218046.1|	down
gene9119	HR-5	HR-0	-1.430009919	10.49202026	7.87E-16	1.49E-14	gi|641825496|gb|KDO44763.1|	down
gene29631	HR-5	HR-0	2.319974836	5.433914956	7.95E-16	1.50E-14	gi|728827104|gb|KHG07039.1|	up
gene24456	HR-5	HR-0	-1.55533556	6.099352019	8.14E-16	1.54E-14	gi|703107416|ref|XP_010098740.1|	down
gene14268	HR-5	HR-0	-1.534298711	6.568982731	8.37E-16	1.58E-14	gi|590614394|ref|XP_007022927.1|	down
gene8288	HR-5	HR-0	-3.365398085	3.904853414	8.44E-16	1.59E-14	gi|703120232|ref|XP_010102056.1|	down
gene12141	HR-5	HR-0	-2.969094776	4.120323426	8.52E-16	1.60E-14	gi|657994528|ref|XP_008389572.1|	down
gene18839	HR-5	HR-0	-2.046199148	5.155685705	9.08E-16	1.71E-14	gi|470112165|ref|XP_004292308.1|	down
gene20310	HR-5	HR-0	2.126404636	5.315493584	9.16E-16	1.72E-14	gi|694361437|ref|XP_009360416.1|	up
gene1657	HR-5	HR-0	3.579901871	4.167380165	9.22E-16	1.73E-14	gi|658045986|ref|XP_008358680.1|	up
gene3115	HR-5	HR-0	2.22787735	5.498888488	9.31E-16	1.75E-14	gi|590617800|ref|XP_007023885.1|	up
gene9547	HR-5	HR-0	-1.768462805	6.247651688	9.35E-16	1.75E-14	gi|734375998|gb|KHN21236.1|	down
gene5680	HR-5	HR-0	7.853585648	1.930927979	9.54E-16	1.79E-14	gi|502168395|ref|XP_004514378.1|	up
gene10138	HR-5	HR-0	-1.422580011	9.427021999	1.03E-15	1.92E-14	gi|596001854|ref|XP_007218207.1|	down
gene18633	HR-5	HR-0	-4.887730075	2.90920751	1.07E-15	1.99E-14	gi|590686815|ref|XP_007042489.1|	down
gene7285	HR-5	HR-0	-7.940965033	1.962172996	1.07E-15	1.99E-14	gi|645224490|ref|XP_008219135.1|	down
gene20131	HR-5	HR-0	-2.230042562	5.39425995	1.08E-15	2.01E-14	gi|657994834|ref|XP_008389731.1|	down
gene22228	HR-5	HR-0	1.559944567	6.897512678	1.08E-15	2.02E-14	gi|595826951|ref|XP_007205655.1|	up
gene24854	HR-5	HR-0	-2.972448532	4.025748973	1.09E-15	2.03E-14	gi|703145359|ref|XP_010108510.1|	down
gene20967	HR-5	HR-0	1.594285454	6.179284665	1.15E-15	2.14E-14	gi|596288670|ref|XP_007225975.1|	up
gene16027	HR-5	HR-0	-1.516766991	7.305539646	1.19E-15	2.20E-14	gi|590721393|ref|XP_007051600.1|	down
gene22454	HR-5	HR-0	-5.411447799	2.922313397	1.23E-15	2.28E-14	gi|595826398|ref|XP_007205567.1|	down
gene29913	HR-5	HR-0	-3.527929804	3.85891664	1.26E-15	2.34E-14	gi|643706106|gb|KDP22238.1|	down
gene23998	HR-5	HR-0	-2.792603697	4.313275042	1.30E-15	2.40E-14	gi|703063201|ref|XP_010086906.1|	down
gene31625	HR-5	HR-0	-4.361431249	3.424071808	1.32E-15	2.44E-14	gi|566171051|ref|XP_006383211.1|	down
gene24771	HR-5	HR-0	10.61523142	1.499277435	1.33E-15	2.47E-14	gi|470113098|ref|XP_004292764.1|	up
gene971	HR-5	HR-0	1.586439222	6.680980977	1.34E-15	2.48E-14	gi|255586130|ref|XP_002533727.1|	up
gene12923	HR-5	HR-0	-1.78851763	5.775893204	1.34E-15	2.48E-14	gi|590597798|ref|XP_007018715.1|	down
gene9467	HR-5	HR-0	1.424327336	7.36330066	1.36E-15	2.51E-14	gi|703161427|ref|XP_010112788.1|	up
gene10666	HR-5	HR-0	-2.369016052	5.205555485	1.38E-15	2.54E-14	gi|703122046|ref|XP_010102484.1|	down
gene20880	HR-5	HR-0	3.022670027	4.037520096	1.44E-15	2.66E-14	gi|703099763|ref|XP_010096733.1|	up
gene16257	HR-5	HR-0	-10.53037471	1.410332612	1.46E-15	2.68E-14	gi|694372182|ref|XP_009363487.1|	down
gene15158	HR-5	HR-0	-1.514570631	6.668898187	1.56E-15	2.87E-14	gi|703125980|ref|XP_010103443.1|	down
gene28733	HR-5	HR-0	-1.718157342	5.817505052	1.57E-15	2.88E-14	gi|694406140|ref|XP_009377896.1|	down
gene26784	HR-5	HR-0	-2.924903304	4.049011693	1.58E-15	2.91E-14	gi|703145359|ref|XP_010108510.1|	down
gene5074	HR-5	HR-0	-2.284363059	8.365786678	1.74E-15	3.19E-14	gi|356573103|ref|XP_003554704.1|	down
gene12402	HR-5	HR-0	-12.99097723	3.848454293	1.75E-15	3.21E-14	gi|694375033|ref|XP_009364284.1|	down
gene1300	HR-5	HR-0	-3.112539493	4.023068957	1.76E-15	3.21E-14	gi|595862324|ref|XP_007211374.1|	down
gene9215	HR-5	HR-0	-2.240062505	4.957106972	1.80E-15	3.28E-14	gi|645246699|ref|XP_008229476.1|	down
gene21257	HR-5	HR-0	1.47043748	7.471182504	1.86E-15	3.39E-14	gi|595847158|ref|XP_007209268.1|	up
gene972	HR-5	HR-0	-1.595085724	7.420531288	1.87E-15	3.41E-14	gi|657951558|ref|XP_008353370.1|	down
Ziziphus_jujuba_newGene_2295	HR-5	HR-0	-3.477871932	3.751142784	1.95E-15	3.55E-14	gi|565376462|ref|XP_006354723.1|	down
gene13264	HR-5	HR-0	2.338852576	4.853203614	2.00E-15	3.65E-14	NA	up
gene30486	HR-5	HR-0	-10.90401458	1.778022326	2.12E-15	3.87E-14	gi|645218087|ref|XP_008228919.1|	down
gene22446	HR-5	HR-0	1.536469008	6.632616198	2.14E-15	3.90E-14	gi|703162285|ref|XP_010113013.1|	up
gene17836	HR-5	HR-0	2.351593119	4.644407042	2.18E-15	3.96E-14	gi|294861116|gb|ADF45433.1|	up
gene4672	HR-5	HR-0	-1.462151529	7.504264955	2.28E-15	4.13E-14	gi|645221728|ref|XP_008246083.1|	down
gene12051	HR-5	HR-0	-1.604699877	6.442482547	2.29E-15	4.15E-14	gi|731427418|ref|XP_010663974.1|	down
gene3956	HR-5	HR-0	-8.200455989	1.69298996	2.34E-15	4.25E-14	gi|225434861|ref|XP_002280641.1|	down
gene21249	HR-5	HR-0	-1.48798066	7.417634926	2.42E-15	4.37E-14	gi|657949205|ref|XP_008341815.1|	down
gene4542	HR-5	HR-0	1.865143248	6.446378149	2.58E-15	4.67E-14	gi|703157862|ref|XP_010111837.1|	up
gene6759	HR-5	HR-0	2.115977522	5.19390009	2.63E-15	4.75E-14	gi|225448709|ref|XP_002275322.1|	up
gene24986	HR-5	HR-0	2.274878498	4.857718271	2.81E-15	5.08E-14	gi|657976225|ref|XP_008379996.1|	up
gene6799	HR-5	HR-0	1.381434758	9.169799013	2.82E-15	5.09E-14	gi|449521750|ref|XP_004167892.1|	up
gene3891	HR-5	HR-0	1.876571067	5.896041992	2.85E-15	5.13E-14	gi|645251040|ref|XP_008231496.1|	up
gene31640	HR-5	HR-0	-4.451664179	3.323590608	2.90E-15	5.21E-14	gi|566171051|ref|XP_006383211.1|	down
gene12383	HR-5	HR-0	-3.858903472	3.567168718	2.92E-15	5.26E-14	gi|592961100|gb|AHL45016.1|	down
gene10724	HR-5	HR-0	1.729066857	6.92676202	3.03E-15	5.44E-14	gi|645268996|ref|XP_008239794.1|	up
gene12111	HR-5	HR-0	1.885695878	8.312177867	3.04E-15	5.45E-14	gi|567916472|ref|XP_006450242.1|	up
gene27939	HR-5	HR-0	-1.675580659	6.285828218	3.05E-15	5.46E-14	gi|734325733|gb|KHN05319.1|	down
gene549	HR-5	HR-0	1.424724246	7.397920722	3.12E-15	5.60E-14	gi|645237800|ref|XP_008225377.1|	up
gene3698	HR-5	HR-0	-2.264327179	4.984959711	3.20E-15	5.72E-14	gi|645241841|ref|XP_008227269.1|	down
gene17004	HR-5	HR-0	-9.305125571	2.809212887	3.48E-15	6.23E-14	gi|590706821|ref|XP_007047830.1|	down
gene21635	HR-5	HR-0	1.884649336	5.397603414	3.69E-15	6.60E-14	gi|595852751|ref|XP_007210368.1|	up
gene6119	HR-5	HR-0	2.076252797	5.003806909	3.73E-15	6.67E-14	gi|703099729|ref|XP_010096724.1|	up
gene7477	HR-5	HR-0	-1.63140052	5.927948622	4.11E-15	7.33E-14	gi|694444919|ref|XP_009348943.1|	down
gene26213	HR-5	HR-0	-2.11189406	5.721264866	4.11E-15	7.33E-14	gi|225425224|ref|XP_002267614.1|	down
gene23522	HR-5	HR-0	-1.885500746	5.780176234	4.13E-15	7.35E-14	gi|695393522|ref|XP_009520636.1|	down
gene19174	HR-5	HR-0	-4.290066807	3.395973798	4.19E-15	7.45E-14	gi|694439527|ref|XP_009346642.1|	down
gene5555	HR-5	HR-0	-3.377457157	3.877755441	4.58E-15	8.15E-14	gi|255538804|ref|XP_002510467.1|	down
gene3607	HR-5	HR-0	1.545834103	6.086908245	4.81E-15	8.55E-14	gi|731438720|ref|XP_002262855.3|	up
Ziziphus_jujuba_newGene_3505	HR-5	HR-0	-2.41322753	4.649212444	4.95E-15	8.78E-14	gi|645267214|ref|XP_008238968.1|	down
gene10244	HR-5	HR-0	-2.064435093	5.276318737	5.13E-15	9.10E-14	gi|695917204|ref|NP_001289226.1|	down
gene18140	HR-5	HR-0	-1.500188586	8.529101509	5.27E-15	9.33E-14	gi|470108717|ref|XP_004290655.1|	down
gene2153	HR-5	HR-0	-1.608817675	6.037889677	5.27E-15	9.33E-14	gi|703080583|ref|XP_010091460.1|	down
gene27941	HR-5	HR-0	-3.330500641	4.039403145	5.44E-15	9.62E-14	gi|595937476|ref|XP_007215590.1|	down
gene24605	HR-5	HR-0	-2.019853814	7.428168283	5.45E-15	9.63E-14	gi|727458510|ref|XP_010511120.1|	down
gene12218	HR-5	HR-0	3.280898304	5.082396122	5.68E-15	1.00E-13	gi|596298775|ref|XP_007227548.1|	up
gene1686	HR-5	HR-0	2.236914251	4.796719378	5.84E-15	1.03E-13	gi|590624217|ref|XP_007025544.1|	up
gene4180	HR-5	HR-0	1.536134978	6.113454669	6.00E-15	1.06E-13	gi|645262143|ref|XP_008236630.1|	up
gene4054	HR-5	HR-0	3.509587011	3.62096095	6.00E-15	1.06E-13	gi|703137505|ref|XP_010106461.1|	up
gene502	HR-5	HR-0	2.114669689	4.956869478	6.32E-15	1.11E-13	gi|657959910|ref|XP_008371512.1|	up
gene511	HR-5	HR-0	-1.377683943	7.976662861	6.57E-15	1.15E-13	gi|661890531|emb|CDP06028.1|	down
gene15640	HR-5	HR-0	-4.647223112	2.840055667	6.60E-15	1.16E-13	gi|645253691|ref|XP_008232692.1|	down
gene29306	HR-5	HR-0	2.594481012	4.346364597	7.13E-15	1.25E-13	gi|645262780|ref|XP_008236917.1|	up
gene17975	HR-5	HR-0	-6.445366521	2.322912517	7.61E-15	1.33E-13	gi|703163029|ref|XP_010113205.1|	down
gene17097	HR-5	HR-0	-1.836827489	6.675083585	7.65E-15	1.34E-13	gi|356525461|ref|XP_003531343.1|	down
gene18037	HR-5	HR-0	-1.779274431	5.400744652	7.77E-15	1.36E-13	gi|595793091|ref|XP_007200294.1|	down
gene26496	HR-5	HR-0	-1.635048248	5.769085572	8.69E-15	1.52E-13	gi|470141499|ref|XP_004306468.1|	down
gene1	HR-5	HR-0	-1.82630848	5.345616531	8.93E-15	1.56E-13	gi|413947466|gb|AFW80115.1|	down
gene18649	HR-5	HR-0	-1.579547342	6.390057342	9.11E-15	1.59E-13	gi|703142930|ref|XP_010107881.1|	down
gene23388	HR-5	HR-0	1.89836682	5.301494145	1.00E-14	1.75E-13	gi|645272263|ref|XP_008241311.1|	up
gene716	HR-5	HR-0	-2.191736573	5.334157707	1.03E-14	1.80E-13	gi|703078678|ref|XP_010090955.1|	down
gene6474	HR-5	HR-0	1.487597412	7.46038202	1.08E-14	1.87E-13	gi|703129037|ref|XP_010104268.1|	up
gene27230	HR-5	HR-0	-1.660692652	6.800658633	1.13E-14	1.97E-13	gi|703129285|ref|XP_010104327.1|	down
gene9083	HR-5	HR-0	-1.410089331	7.304006134	1.17E-14	2.03E-13	gi|658013156|ref|XP_008341876.1|	down
gene22388	HR-5	HR-0	-1.500048535	6.050892375	1.17E-14	2.04E-13	gi|645221421|ref|XP_008244895.1|	down
gene17906	HR-5	HR-0	-2.831453041	4.166983457	1.18E-14	2.04E-13	gi|645242932|ref|XP_008227754.1|	down
gene1793	HR-5	HR-0	1.985921153	5.363219206	1.20E-14	2.08E-13	gi|658021761|ref|XP_008346284.1|	up
gene18518	HR-5	HR-0	2.440939253	6.794499628	1.21E-14	2.10E-13	gi|645261754|ref|XP_008236445.1|	up
gene10085	HR-5	HR-0	-1.37572744	9.172295853	1.25E-14	2.17E-13	gi|645250526|ref|XP_008231253.1|	down
gene32448	HR-5	HR-0	-1.680626466	6.085515109	1.28E-14	2.21E-13	gi|225451399|ref|XP_002266267.1|	down
gene6742	HR-5	HR-0	1.880092234	7.296825736	1.29E-14	2.23E-13	gi|657955761|ref|XP_008369354.1|	up
gene22380	HR-5	HR-0	6.692333221	5.37724887	1.29E-14	2.23E-13	gi|67937769|gb|AAY83343.1|	up
gene7241	HR-5	HR-0	10.72401224	1.604550356	1.37E-14	2.35E-13	gi|222139392|gb|ACM45715.1|	up
gene31507	HR-5	HR-0	-3.760458431	3.4643728	1.37E-14	2.36E-13	gi|720032824|ref|XP_010266236.1|	down
gene1888	HR-5	HR-0	-1.630601675	6.366848914	1.38E-14	2.38E-13	gi|225463022|ref|XP_002266038.1|	down
gene18961	HR-5	HR-0	-10.47149997	1.351783614	1.39E-14	2.39E-13	gi|703125442|ref|XP_010103306.1|	down
gene104	HR-5	HR-0	1.823258677	5.445777825	1.45E-14	2.48E-13	gi|703106720|ref|XP_010098570.1|	up
gene6626	HR-5	HR-0	-2.059194086	5.00520917	1.47E-14	2.53E-13	gi|604300160|gb|EYU20003.1|	down
gene19551	HR-5	HR-0	-1.963086227	5.219697337	1.57E-14	2.70E-13	gi|703078609|ref|XP_010090937.1|	down
gene3778	HR-5	HR-0	-1.6174879	8.470323357	1.59E-14	2.72E-13	gi|645216393|ref|XP_008220906.1|	down
gene3311	HR-5	HR-0	-4.711395675	2.882294351	1.64E-14	2.81E-13	gi|728835464|gb|KHG14907.1|	down
gene22157	HR-5	HR-0	-1.452554658	8.173979979	1.65E-14	2.82E-13	gi|568881418|ref|XP_006493570.1|	down
gene18953	HR-5	HR-0	-1.38737837	7.990104775	1.68E-14	2.87E-13	gi|703160739|ref|XP_010112609.1|	down
gene28441	HR-5	HR-0	10.31951489	1.209873372	1.69E-14	2.89E-13	gi|470130190|ref|XP_004300988.1|	up
Ziziphus_jujuba_newGene_4557	HR-5	HR-0	-10.59785681	1.475826352	1.72E-14	2.93E-13	NA	down
gene28936	HR-5	HR-0	-1.445113024	7.14732629	1.90E-14	3.25E-13	gi|657949205|ref|XP_008341815.1|	down
gene16068	HR-5	HR-0	-2.413877503	4.823393403	1.96E-14	3.34E-13	gi|568875518|ref|XP_006490841.1|	down
gene1197	HR-5	HR-0	-1.507046518	6.527436449	2.04E-14	3.47E-13	gi|645236468|ref|XP_008224752.1|	down
gene3935	HR-5	HR-0	3.665119744	4.221144584	2.18E-14	3.71E-13	gi|502142727|ref|XP_004505085.1|	up
Ziziphus_jujuba_newGene_9098	HR-5	HR-0	-5.183083092	4.022786508	2.20E-14	3.74E-13	NA	down
gene13738	HR-5	HR-0	-1.402763387	7.634864607	2.21E-14	3.75E-13	gi|225460672|ref|XP_002266195.1|	down
gene17395	HR-5	HR-0	10.24875249	1.140742664	2.26E-14	3.83E-13	gi|590708958|ref|XP_007048423.1|	up
gene16118	HR-5	HR-0	2.234839248	4.898701824	2.32E-14	3.94E-13	gi|357484297|ref|XP_003612436.1|	up
gene3979	HR-5	HR-0	4.482654536	3.526857244	2.39E-14	4.04E-13	gi|694375306|ref|XP_009364364.1|	up
gene12412	HR-5	HR-0	-10.30538015	1.190304073	2.53E-14	4.28E-13	gi|703120277|ref|XP_010102066.1|	down
gene23404	HR-5	HR-0	-2.095094914	5.091672414	2.60E-14	4.40E-13	gi|703072942|ref|XP_010089417.1|	down
Ziziphus_jujuba_newGene_853	HR-5	HR-0	-2.551441179	4.454310474	2.70E-14	4.57E-13	NA	down
gene16226	HR-5	HR-0	-1.801644962	9.385883239	2.72E-14	4.60E-13	gi|189473427|gb|ACD99685.1|	down
gene3989	HR-5	HR-0	-3.079708651	3.88004616	2.73E-14	4.60E-13	gi|645216702|ref|XP_008222411.1|	down
gene14251	HR-5	HR-0	1.824673083	5.306076847	2.76E-14	4.64E-13	gi|703127068|ref|XP_010103739.1|	up
gene24590	HR-5	HR-0	-2.618706719	4.640461133	2.81E-14	4.74E-13	gi|645238899|ref|XP_008225895.1|	down
gene24371	HR-5	HR-0	-3.754533132	3.366117555	2.82E-14	4.75E-13	gi|590661686|ref|XP_007035742.1|	down
gene13280	HR-5	HR-0	1.442992298	6.802119845	3.02E-14	5.07E-13	gi|645225343|ref|XP_008219537.1|	up
gene571	HR-5	HR-0	-8.16741077	1.682824499	3.04E-14	5.10E-13	gi|595893730|ref|XP_007213640.1|	down
gene18946	HR-5	HR-0	-6.643193431	2.430883032	3.04E-14	5.10E-13	gi|558695302|dbj|BAO09558.1|	down
gene17167	HR-5	HR-0	-1.434942414	6.552130852	3.13E-14	5.25E-13	gi|596161662|ref|XP_007222936.1|	down
gene8863	HR-5	HR-0	1.854254187	5.204614081	3.14E-14	5.27E-13	gi|645276912|ref|XP_008243514.1|	up
gene13479	HR-5	HR-0	1.765950496	6.308907277	3.29E-14	5.51E-13	gi|356506130|ref|XP_003521840.1|	up
gene19910	HR-5	HR-0	-7.9354454	3.578434131	3.41E-14	5.71E-13	gi|596287479|ref|XP_007225781.1|	down
gene160	HR-5	HR-0	-3.63849742	5.550526792	3.44E-14	5.75E-13	gi|590724775|ref|XP_007052563.1|	down
gene6768	HR-5	HR-0	-4.429020711	3.623669683	3.62E-14	6.05E-13	gi|703121797|ref|XP_010102427.1|	down
Ziziphus_jujuba_newGene_5934	HR-5	HR-0	-5.437899488	5.135247382	3.67E-14	6.12E-13	gi|357488185|ref|XP_003614380.1|	down
gene24240	HR-5	HR-0	-1.488466241	6.115786792	3.74E-14	6.24E-13	gi|645239049|ref|XP_008225963.1|	down
gene8833	HR-5	HR-0	-2.603691336	4.398059893	3.77E-14	6.28E-13	gi|703147220|ref|XP_010108996.1|	down
gene18052	HR-5	HR-0	-1.474247103	7.555074948	3.80E-14	6.32E-13	gi|590718875|ref|XP_007050911.1|	down
gene7210	HR-5	HR-0	1.535608928	6.623708443	3.83E-14	6.37E-13	gi|225470747|ref|XP_002267459.1|	up
gene27366	HR-5	HR-0	-10.29963985	1.184654982	3.92E-14	6.51E-13	gi|703121199|ref|XP_010102270.1|	down
gene17835	HR-5	HR-0	1.547506396	5.976602016	3.94E-14	6.54E-13	gi|596108408|ref|XP_007221467.1|	up
gene20966	HR-5	HR-0	-1.434562057	6.45585976	4.07E-14	6.75E-13	gi|225423915|ref|XP_002281939.1|	down
gene21008	HR-5	HR-0	-2.819022068	4.275296286	4.11E-14	6.80E-13	gi|470123491|ref|XP_004297759.1|	down
gene11241	HR-5	HR-0	-1.698551189	5.45156932	4.22E-14	6.99E-13	gi|703108456|ref|XP_010099033.1|	down
gene5269	HR-5	HR-0	-1.622687919	5.825810354	4.30E-14	7.12E-13	gi|703154910|ref|XP_010111065.1|	down
gene13892	HR-5	HR-0	-1.877610437	5.170793923	4.35E-14	7.19E-13	gi|703147998|ref|XP_010109232.1|	down
gene32993	HR-5	HR-0	-1.686953846	6.702918191	4.59E-14	7.59E-13	gi|641846114|gb|KDO64998.1|	down
gene13293	HR-5	HR-0	-7.91448475	1.423464673	4.73E-14	7.80E-13	gi|502124986|ref|XP_004498751.1|	down
gene16025	HR-5	HR-0	-5.013665911	2.437337056	4.85E-14	8.01E-13	gi|645254809|ref|XP_008233209.1|	down
gene28975	HR-5	HR-0	-1.466605501	6.58118574	4.93E-14	8.12E-13	gi|470126787|ref|XP_004299364.1|	down
gene27403	HR-5	HR-0	-1.34437391	9.021831081	4.95E-14	8.14E-13	gi|590675064|ref|XP_007039341.1|	down
gene2621	HR-5	HR-0	1.55860881	7.914271438	5.02E-14	8.26E-13	gi|703066410|ref|XP_010087703.1|	up
gene10471	HR-5	HR-0	1.994994385	5.420951825	5.05E-14	8.30E-13	gi|595883073|ref|XP_007212722.1|	up
gene32866	HR-5	HR-0	2.677955661	4.213573145	5.10E-14	8.37E-13	gi|694361388|ref|XP_009360402.1|	up
gene3402	HR-5	HR-0	6.462338456	2.184579895	5.15E-14	8.45E-13	gi|195636436|gb|ACG37686.1|	up
gene22525	HR-5	HR-0	-1.37013278	7.619135153	5.16E-14	8.45E-13	gi|590621451|ref|XP_007024793.1|	down
gene4090	HR-5	HR-0	-5.152730425	3.097358345	5.16E-14	8.45E-13	gi|413947466|gb|AFW80115.1|	down
gene7190	HR-5	HR-0	-1.520586544	6.171024209	5.18E-14	8.48E-13	gi|645257078|ref|XP_008234246.1|	down
gene27954	HR-5	HR-0	-3.8232004	3.271307387	5.26E-14	8.61E-13	gi|590670003|ref|XP_007037934.1|	down
gene390	HR-5	HR-0	-1.537766647	6.012417394	5.42E-14	8.86E-13	gi|643704012|gb|KDP21076.1|	down
gene12793	HR-5	HR-0	1.826119913	6.525091399	5.51E-14	8.99E-13	gi|568836651|ref|XP_006472350.1|	up
gene8180	HR-5	HR-0	-4.146698618	3.138340977	5.51E-14	8.99E-13	gi|703123660|ref|XP_010102871.1|	down
gene1753	HR-5	HR-0	1.387890864	7.064437096	5.56E-14	9.07E-13	gi|470101375|ref|XP_004287148.1|	up
gene15155	HR-5	HR-0	-1.896625429	7.502758266	5.58E-14	9.09E-13	gi|641856074|gb|KDO74854.1|	down
gene29232	HR-5	HR-0	-2.409986074	4.415613194	5.63E-14	9.17E-13	gi|658053032|ref|XP_008362249.1|	down
gene3494	HR-5	HR-0	1.380911464	7.266650655	5.64E-14	9.17E-13	gi|449442773|ref|XP_004139155.1|	up
gene10732	HR-5	HR-0	-1.627720901	5.709481825	5.83E-14	9.47E-13	gi|643720823|gb|KDP31087.1|	down
gene21964	HR-5	HR-0	-3.729574147	3.502471572	5.96E-14	9.68E-13	gi|595848770|ref|XP_007209595.1|	down
gene10215	HR-5	HR-0	-4.751608443	3.515541169	6.22E-14	1.01E-12	gi|703137398|ref|XP_010106426.1|	down
gene8620	HR-5	HR-0	1.368842794	7.590667117	6.81E-14	1.10E-12	gi|255539370|ref|XP_002510750.1|	up
gene18522	HR-5	HR-0	-6.169959528	3.519364005	7.00E-14	1.13E-12	NA	down
gene9279	HR-5	HR-0	-3.089775159	3.960999138	7.55E-14	1.22E-12	gi|645247238|ref|XP_008229741.1|	down
gene9294	HR-5	HR-0	-1.478551708	10.52907217	7.69E-14	1.24E-12	gi|645247262|ref|XP_008229753.1|	down
gene5617	HR-5	HR-0	-1.603011527	6.094524122	7.75E-14	1.25E-12	gi|703096771|ref|XP_010095934.1|	down
gene13294	HR-5	HR-0	-7.887060899	1.39621913	8.19E-14	1.32E-12	gi|502124986|ref|XP_004498751.1|	down
Ziziphus_jujuba_newGene_6137	HR-5	HR-0	-2.508394355	5.677527982	8.32E-14	1.34E-12	gi|565396035|ref|XP_006363639.1|	down
gene6750	HR-5	HR-0	-2.748359541	4.243503925	8.57E-14	1.38E-12	gi|567886794|ref|XP_006435919.1|	down
gene19679	HR-5	HR-0	-1.507245644	6.931923567	8.64E-14	1.39E-12	gi|743868029|ref|XP_011032891.1|	down
gene1204	HR-5	HR-0	-1.432096768	6.646519039	8.65E-14	1.39E-12	gi|694351217|ref|XP_009357470.1|	down
gene26391	HR-5	HR-0	-1.401254645	7.706329229	8.99E-14	1.45E-12	gi|703088932|ref|XP_010093664.1|	down
gene2669	HR-5	HR-0	-10.38565368	1.267540407	9.61E-14	1.54E-12	gi|470135785|ref|XP_004303689.1|	down
gene25209	HR-5	HR-0	-1.463874475	6.588552402	9.95E-14	1.60E-12	gi|641844513|gb|KDO63406.1|	down
gene13737	HR-5	HR-0	-10.19993817	1.086793301	1.00E-13	1.61E-12	gi|703145850|ref|XP_010108640.1|	down
gene6846	HR-5	HR-0	-1.45997348	7.261642086	1.00E-13	1.61E-12	gi|470144263|ref|XP_004307779.1|	down
gene5326	HR-5	HR-0	1.43196117	6.437717066	1.06E-13	1.69E-12	gi|645228970|ref|XP_008221241.1|	up
gene408	HR-5	HR-0	-4.106794902	3.391843053	1.09E-13	1.74E-12	gi|590566365|ref|XP_007010211.1|	down
gene14976	HR-5	HR-0	4.531536672	2.886170265	1.10E-13	1.76E-12	gi|255552331|ref|XP_002517210.1|	up
gene23976	HR-5	HR-0	4.786883938	3.312099329	1.15E-13	1.83E-12	gi|657956714|ref|XP_008369842.1|	up
gene10378	HR-5	HR-0	-1.366144344	7.147553831	1.19E-13	1.90E-12	gi|595862985|ref|XP_007211500.1|	down
gene9763	HR-5	HR-0	-1.542781703	5.863633635	1.20E-13	1.91E-12	gi|590691094|ref|XP_007043688.1|	down
Ziziphus_jujuba_newGene_7097	HR-5	HR-0	-1.665107114	5.812479248	1.21E-13	1.92E-12	gi|596287749|ref|XP_007225825.1|	down
gene32362	HR-5	HR-0	2.060019271	4.888784061	1.22E-13	1.94E-12	gi|658059268|ref|XP_008365448.1|	up
gene11144	HR-5	HR-0	10.32519832	1.214959032	1.29E-13	2.06E-12	gi|147776668|emb|CAN65555.1|	up
gene26744	HR-5	HR-0	-2.79226661	4.272751545	1.29E-13	2.06E-12	gi|596146387|ref|XP_007222659.1|	down
gene24024	HR-5	HR-0	1.857380623	5.679372528	1.32E-13	2.10E-12	gi|567918630|ref|XP_006451321.1|	up
gene16993	HR-5	HR-0	-2.747307054	4.098346776	1.42E-13	2.26E-12	gi|703065987|ref|XP_010087595.1|	down
gene1327	HR-5	HR-0	-2.037307751	4.863052163	1.49E-13	2.36E-12	gi|645236723|ref|XP_008224874.1|	down
gene18103	HR-5	HR-0	1.452316774	6.710677191	1.55E-13	2.46E-12	gi|645258704|ref|XP_008235009.1|	up
gene19143	HR-5	HR-0	-1.66305391	6.11697205	1.58E-13	2.50E-12	gi|703142071|ref|XP_010107666.1|	down
gene21952	HR-5	HR-0	-1.84271519	6.31630512	1.62E-13	2.56E-12	gi|657996654|ref|XP_008390693.1|	down
gene20791	HR-5	HR-0	-4.201165896	4.130323571	1.63E-13	2.57E-12	gi|596198268|ref|XP_007223651.1|	down
gene24484	HR-5	HR-0	2.237157375	4.985401352	1.65E-13	2.60E-12	gi|596153643|ref|XP_007222795.1|	up
gene7395	HR-5	HR-0	-1.626167058	6.089255765	1.71E-13	2.71E-12	gi|694444919|ref|XP_009348943.1|	down
Ziziphus_jujuba_newGene_4940	HR-5	HR-0	4.946412212	2.852906123	1.75E-13	2.76E-12	gi|596042068|ref|XP_007220118.1|	up
gene15815	HR-5	HR-0	-3.046380939	4.944228353	1.80E-13	2.84E-12	gi|694329303|ref|XP_009355418.1|	down
Ziziphus_jujuba_newGene_2375	HR-5	HR-0	7.07213052	2.279490957	1.80E-13	2.84E-12	gi|658038199|ref|XP_008354664.1|	up
gene17968	HR-5	HR-0	3.200242615	3.640613693	1.94E-13	3.05E-12	gi|596010116|ref|XP_007218555.1|	up
gene25298	HR-5	HR-0	-1.746447515	6.88968952	1.95E-13	3.07E-12	gi|694413956|ref|XP_009335220.1|	down
gene26687	HR-5	HR-0	-2.540614363	5.050867657	1.97E-13	3.10E-12	gi|595796310|ref|XP_007201133.1|	down
gene12247	HR-5	HR-0	-2.847215278	5.643184278	1.99E-13	3.13E-12	gi|596137978|ref|XP_007222372.1|	down
gene12074	HR-5	HR-0	1.308593837	7.33302382	2.00E-13	3.15E-12	gi|643728894|gb|KDP36831.1|	up
gene18547	HR-5	HR-0	-3.795826313	3.184167648	2.02E-13	3.17E-12	gi|643740658|gb|KDP46248.1|	down
gene8446	HR-5	HR-0	3.507702432	3.655347558	2.05E-13	3.20E-12	gi|702466133|ref|XP_010029373.1|	up
gene16567	HR-5	HR-0	-1.69533126	5.361927457	2.09E-13	3.27E-12	gi|590704264|ref|XP_007047111.1|	down
gene3255	HR-5	HR-0	3.929876006	3.093359725	2.10E-13	3.28E-12	gi|470113815|ref|XP_004293115.1|	up
gene11293	HR-5	HR-0	1.547084594	5.816952944	2.13E-13	3.32E-12	gi|645233453|ref|XP_008223354.1|	up
gene20142	HR-5	HR-0	-2.165602648	4.762344637	2.18E-13	3.40E-12	gi|590695119|ref|XP_007044801.1|	down
gene7909	HR-5	HR-0	-1.924671679	5.455779027	2.24E-13	3.50E-12	gi|698548032|ref|XP_009768204.1|	down
Ziziphus_jujuba_newGene_6614	HR-5	HR-0	-6.349100174	2.097624007	2.25E-13	3.51E-12	NA	down
gene11408	HR-5	HR-0	1.504277694	6.182663591	2.26E-13	3.52E-12	gi|703135252|ref|XP_010105828.1|	up
gene21367	HR-5	HR-0	-5.248326816	2.658810187	2.27E-13	3.54E-12	gi|743903275|ref|XP_011044981.1|	down
gene25259	HR-5	HR-0	-1.721779981	5.514889525	2.32E-13	3.61E-12	gi|703111081|ref|XP_010099769.1|	down
Ziziphus_jujuba_newGene_1076	HR-5	HR-0	-3.681173679	3.699631426	2.33E-13	3.63E-12	gi|567922056|ref|XP_006453034.1|	down
gene21783	HR-5	HR-0	2.72561857	4.196643176	2.34E-13	3.64E-12	gi|694387813|ref|XP_009369642.1|	up
gene6365	HR-5	HR-0	-6.464436254	1.95075848	2.49E-13	3.86E-12	gi|703118046|ref|XP_010101515.1|	down
gene822	HR-5	HR-0	-1.537009173	7.78653185	2.56E-13	3.98E-12	gi|359497539|ref|XP_003635559.1|	down
gene26507	HR-5	HR-0	2.381259969	4.448884061	2.66E-13	4.11E-12	gi|658026223|ref|XP_008348532.1|	up
gene17328	HR-5	HR-0	1.402850177	6.555062697	2.67E-13	4.14E-12	gi|225438527|ref|XP_002279361.1|	up
gene19845	HR-5	HR-0	1.424707877	6.264132327	2.83E-13	4.38E-12	gi|596217240|ref|XP_007223937.1|	up
gene13683	HR-5	HR-0	-1.527054907	6.107781035	2.85E-13	4.41E-12	gi|645263530|ref|XP_008237278.1|	down
gene22565	HR-5	HR-0	7.440923452	1.532788521	2.90E-13	4.47E-12	gi|643707048|gb|KDP22858.1|	up
gene9018	HR-5	HR-0	-3.761113875	4.464004307	2.91E-13	4.50E-12	gi|658013086|ref|XP_008341839.1|	down
gene23936	HR-5	HR-0	2.721853	4.003186323	2.93E-13	4.51E-12	gi|703144951|ref|XP_010108410.1|	up
gene9450	HR-5	HR-0	1.443289225	8.779090498	2.99E-13	4.61E-12	gi|703096489|ref|XP_010095858.1|	up
gene6566	HR-5	HR-0	-1.514542742	6.17043002	3.04E-13	4.68E-12	gi|743780739|ref|XP_011038346.1|	down
gene28482	HR-5	HR-0	5.859498978	2.049546675	3.06E-13	4.70E-12	gi|720057095|ref|XP_010273874.1|	up
gene8396	HR-5	HR-0	-3.94601661	3.865726083	3.06E-13	4.71E-12	gi|703108579|ref|XP_010099069.1|	down
gene16701	HR-5	HR-0	-4.566107939	2.616894908	3.10E-13	4.76E-12	gi|645220108|ref|XP_008238749.1|	down
gene21727	HR-5	HR-0	1.368533955	6.679176985	3.10E-13	4.77E-12	gi|590676529|ref|XP_007039762.1|	up
gene9088	HR-5	HR-0	-2.239181148	4.631805897	3.18E-13	4.88E-12	gi|470147833|ref|XP_004309482.1|	down
gene11172	HR-5	HR-0	1.351133279	7.31309089	3.25E-13	4.99E-12	gi|645270053|ref|XP_008240279.1|	up
gene16017	HR-5	HR-0	1.811926242	5.278351637	3.26E-13	4.99E-12	gi|703148849|ref|XP_010109450.1|	up
gene12454	HR-5	HR-0	2.785858109	4.063013394	3.29E-13	5.03E-12	gi|645227947|ref|XP_008220761.1|	up
gene16733	HR-5	HR-0	4.644872959	2.621597879	3.29E-13	5.04E-12	gi|645219985|ref|XP_008238229.1|	up
gene4771	HR-5	HR-0	2.631550308	5.132551427	3.30E-13	5.04E-12	gi|645221937|ref|XP_008246354.1|	up
gene7132	HR-5	HR-0	-1.398533144	6.655369672	3.32E-13	5.07E-12	gi|703141041|ref|XP_010107408.1|	down
gene25812	HR-5	HR-0	1.726291073	6.456502153	3.35E-13	5.11E-12	gi|590578151|ref|XP_007013426.1|	up
gene8923	HR-5	HR-0	-4.115223069	3.251272702	3.36E-13	5.13E-12	gi|225453173|ref|XP_002275235.1|	down
gene28368	HR-5	HR-0	-8.433910306	1.170741531	3.43E-13	5.22E-12	gi|703160747|ref|XP_010112611.1|	down
Ziziphus_jujuba_newGene_6133	HR-5	HR-0	-3.061103004	3.838659051	3.54E-13	5.38E-12	gi|255542157|ref|XP_002512142.1|	down
gene17058	HR-5	HR-0	1.459260372	6.639826742	3.57E-13	5.42E-12	gi|645217356|ref|XP_008225482.1|	up
gene13655	HR-5	HR-0	1.325533149	8.611138166	3.72E-13	5.65E-12	gi|595801093|ref|XP_007201769.1|	up
gene32318	HR-5	HR-0	-4.455836867	3.018207082	3.92E-13	5.96E-12	gi|225430778|ref|XP_002267187.1|	down
gene5249	HR-5	HR-0	-1.33181528	7.323353012	3.93E-13	5.96E-12	gi|595823273|ref|XP_007205043.1|	down
gene4065	HR-5	HR-0	1.29938899	8.502296273	4.00E-13	6.07E-12	gi|743876900|ref|XP_011035320.1|	up
gene1456	HR-5	HR-0	3.413598386	3.594214472	4.21E-13	6.38E-12	gi|645264589|ref|XP_008237749.1|	up
gene27772	HR-5	HR-0	-3.513057867	3.384773074	4.23E-13	6.40E-12	gi|255543963|ref|XP_002513044.1|	down
gene7991	HR-5	HR-0	1.328467199	8.159671507	4.29E-13	6.49E-12	gi|703115571|ref|XP_010100925.1|	up
Ziziphus_jujuba_newGene_2620	HR-5	HR-0	9.999665327	0.898993759	4.36E-13	6.60E-12	gi|255586143|ref|XP_002533733.1|	up
gene13091	HR-5	HR-0	-2.698242587	4.02619913	4.46E-13	6.74E-12	gi|565374981|ref|XP_006354020.1|	down
gene12229	HR-5	HR-0	-2.218083162	5.086549353	4.63E-13	6.99E-12	gi|657968585|ref|XP_008375991.1|	down
gene20222	HR-5	HR-0	-1.573308909	5.734518857	4.63E-13	6.99E-12	gi|225425567|ref|XP_002265983.1|	down
gene27105	HR-5	HR-0	1.965446922	4.912592174	4.69E-13	7.06E-12	gi|731426905|ref|XP_010663774.1|	up
gene32914	HR-5	HR-0	1.728253683	5.269400172	4.77E-13	7.19E-12	gi|703074332|ref|XP_010089791.1|	up
gene639	HR-5	HR-0	1.644630317	5.481887796	4.80E-13	7.23E-12	gi|703154562|ref|XP_010110974.1|	up
gene5068	HR-5	HR-0	-2.340623435	4.370118225	4.90E-13	7.37E-12	gi|595825924|ref|XP_007205486.1|	down
gene9811	HR-5	HR-0	2.341304713	4.409190786	4.92E-13	7.39E-12	gi|590690596|ref|XP_007043551.1|	up
gene16394	HR-5	HR-0	-4.295744849	3.245418446	5.03E-13	7.55E-12	gi|567865969|ref|XP_006425607.1|	down
gene16934	HR-5	HR-0	-1.874220234	5.549680876	5.17E-13	7.76E-12	gi|449451397|ref|XP_004143448.1|	down
gene962	HR-5	HR-0	-1.34366953	7.510961063	5.28E-13	7.91E-12	gi|645216013|ref|XP_008219095.1|	down
gene7246	HR-5	HR-0	-3.142096561	3.988172107	5.30E-13	7.95E-12	gi|596015029|ref|XP_007218774.1|	down
gene9914	HR-5	HR-0	2.450742984	4.220794262	5.35E-13	8.01E-12	gi|567892799|ref|XP_006438920.1|	up
gene16390	HR-5	HR-0	2.271667669	4.433727048	5.38E-13	8.04E-12	gi|595814629|ref|XP_007203772.1|	up
gene23227	HR-5	HR-0	-2.975677771	3.794247268	5.53E-13	8.28E-12	gi|703094865|ref|XP_010095380.1|	down
gene11157	HR-5	HR-0	-2.007037807	5.342352275	5.76E-13	8.60E-12	gi|703092954|ref|XP_010094782.1|	down
gene7644	HR-5	HR-0	1.439863934	5.97720536	5.98E-13	8.92E-12	gi|645257845|ref|XP_008234601.1|	up
gene26524	HR-5	HR-0	-1.522042737	5.76815367	5.98E-13	8.92E-12	gi|596245651|ref|XP_007224545.1|	down
gene9213	HR-5	HR-0	-2.430121452	5.015483354	6.05E-13	9.01E-12	gi|225464748|ref|XP_002264621.1|	down
gene28025	HR-5	HR-0	1.745179504	5.717802679	6.20E-13	9.24E-12	gi|703076406|ref|XP_010090327.1|	up
gene3998	HR-5	HR-0	-1.870771841	5.512276836	6.35E-13	9.46E-12	gi|703137625|ref|XP_010106499.1|	down
gene5568	HR-5	HR-0	-4.331277138	2.950180537	6.44E-13	9.58E-12	gi|703082536|ref|XP_010091979.1|	down
gene25243	HR-5	HR-0	-5.958168859	2.422666902	6.64E-13	9.88E-12	gi|470110735|ref|XP_004291627.1|	down
gene6724	HR-5	HR-0	1.352368616	6.830880926	6.69E-13	9.93E-12	gi|357436403|ref|XP_003588477.1|	up
gene16458	HR-5	HR-0	-1.915502173	5.779113308	6.80E-13	1.01E-11	gi|568822602|ref|XP_006465719.1|	down
gene18116	HR-5	HR-0	-4.304371646	2.795271281	6.88E-13	1.02E-11	gi|595793047|ref|XP_007200272.1|	down
gene19911	HR-5	HR-0	-5.659644823	1.959976649	6.90E-13	1.02E-11	gi|596287479|ref|XP_007225781.1|	down
gene26460	HR-5	HR-0	-1.314700099	7.482952176	6.94E-13	1.03E-11	gi|595900817|ref|XP_007213859.1|	down
gene15878	HR-5	HR-0	1.485067487	6.661690958	7.06E-13	1.05E-11	gi|645274627|ref|XP_008242428.1|	up
gene641	HR-5	HR-0	-2.195649571	4.593255703	7.14E-13	1.06E-11	gi|645238022|ref|XP_008225481.1|	down
gene16654	HR-5	HR-0	-1.360271221	6.498350308	7.54E-13	1.11E-11	gi|703111310|ref|XP_010099825.1|	down
gene23202	HR-5	HR-0	-1.350808431	8.657263632	7.57E-13	1.12E-11	gi|225440045|ref|XP_002282146.1|	down
gene8126	HR-5	HR-0	-10.10478757	0.995054743	7.70E-13	1.14E-11	gi|351630253|gb|AEQ55281.1|	down
gene5171	HR-5	HR-0	-1.404329016	6.960254893	7.84E-13	1.16E-11	gi|731386653|ref|XP_002266663.2|	down
gene19136	HR-5	HR-0	1.511898772	5.971050654	7.85E-13	1.16E-11	gi|694329910|ref|XP_009355676.1|	up
gene7451	HR-5	HR-0	1.509329884	6.454288615	7.90E-13	1.16E-11	gi|694447816|ref|XP_009349953.1|	up
gene24525	HR-5	HR-0	1.475384209	6.765656767	8.08E-13	1.19E-11	gi|568850896|ref|XP_006479133.1|	up
gene22548	HR-5	HR-0	-1.409996413	7.101293652	8.30E-13	1.22E-11	gi|694419792|ref|XP_009337833.1|	down
gene17098	HR-5	HR-0	-2.18112581	4.769738902	8.49E-13	1.25E-11	gi|590707096|ref|XP_007047909.1|	down
gene10960	HR-5	HR-0	-1.862764872	5.481240781	8.54E-13	1.25E-11	gi|694391637|ref|XP_009371331.1|	down
gene15895	HR-5	HR-0	2.095122559	4.913788991	9.30E-13	1.36E-11	gi|645274677|ref|XP_008242454.1|	up
gene22391	HR-5	HR-0	2.271750326	4.383250237	9.32E-13	1.37E-11	gi|658020381|ref|XP_008345572.1|	up
gene9456	HR-5	HR-0	-1.442807508	5.905758868	9.43E-13	1.38E-11	gi|590690269|ref|XP_007043463.1|	down
gene7129	HR-5	HR-0	1.669374561	5.569808094	9.65E-13	1.41E-11	gi|590672461|ref|XP_007038618.1|	up
gene32374	HR-5	HR-0	-2.731432007	4.541418302	9.91E-13	1.45E-11	gi|645273217|ref|XP_008241772.1|	down
gene5939	HR-5	HR-0	1.835529617	4.989494175	1.00E-12	1.46E-11	gi|645235297|ref|XP_008224201.1|	up
gene1473	HR-5	HR-0	1.800418331	5.156233528	1.01E-12	1.48E-11	gi|720063814|ref|XP_010275755.1|	up
gene21492	HR-5	HR-0	-3.621776493	3.351361301	1.02E-12	1.49E-11	gi|694355312|ref|XP_009358700.1|	down
gene32257	HR-5	HR-0	-1.274622137	7.407447713	1.03E-12	1.51E-11	gi|694411791|ref|XP_009334244.1|	down
gene26198	HR-5	HR-0	-5.991138746	2.206868782	1.05E-12	1.53E-11	gi|596136129|ref|XP_007222337.1|	down
gene30618	HR-5	HR-0	-1.917295121	5.127522554	1.06E-12	1.55E-11	gi|596122259|ref|XP_007221818.1|	down
gene10776	HR-5	HR-0	-1.323694373	7.806908749	1.07E-12	1.56E-11	gi|595852386|ref|XP_007210299.1|	down
gene9770	HR-5	HR-0	-2.424090839	4.440299289	1.07E-12	1.56E-11	gi|169343|gb|AAA33762.1|	down
gene14267	HR-5	HR-0	-10.1203987	1.008479443	1.08E-12	1.56E-11	gi|596294733|ref|XP_007226886.1|	down
gene20594	HR-5	HR-0	-1.75786903	5.094483738	1.08E-12	1.57E-11	gi|694310961|ref|XP_009355524.1|	down
gene2037	HR-5	HR-0	2.707717439	4.256100801	1.09E-12	1.58E-11	gi|596040936|ref|XP_007220035.1|	up
gene7155	HR-5	HR-0	-2.744081923	4.049482706	1.09E-12	1.59E-11	gi|645257193|ref|XP_008234300.1|	down
gene22524	HR-5	HR-0	1.737376485	5.331031123	1.10E-12	1.59E-11	gi|703100515|ref|XP_010096940.1|	up
gene4726	HR-5	HR-0	1.319228347	6.763244315	1.11E-12	1.60E-11	gi|645221629|ref|XP_008245716.1|	up
gene17615	HR-5	HR-0	1.695561818	5.339311981	1.12E-12	1.62E-11	gi|595792285|ref|XP_007199891.1|	up
Ziziphus_jujuba_newGene_8541	HR-5	HR-0	-4.9938729	4.964168285	1.12E-12	1.63E-11	gi|645219471|ref|XP_008235975.1|	down
gene26092	HR-5	HR-0	-2.194361585	5.445678296	1.14E-12	1.64E-11	gi|2213877|gb|AAB61597.1|	down
gene637	HR-5	HR-0	-3.146626607	3.557704076	1.14E-12	1.65E-11	gi|645238015|ref|XP_008225478.1|	down
gene23547	HR-5	HR-0	1.720923877	5.424520586	1.15E-12	1.65E-11	gi|703132212|ref|XP_010105071.1|	up
gene3754	HR-5	HR-0	3.088119941	3.625892288	1.17E-12	1.69E-11	gi|645241725|ref|XP_008227212.1|	up
gene7647	HR-5	HR-0	1.263962809	7.30643338	1.19E-12	1.71E-11	gi|643705184|gb|KDP21801.1|	up
gene16991	HR-5	HR-0	-9.899572701	0.795152769	1.20E-12	1.73E-11	gi|470105897|ref|XP_004289314.1|	down
gene6609	HR-5	HR-0	-1.613983717	7.715175588	1.22E-12	1.75E-11	gi|703093964|ref|XP_010095100.1|	down
gene17678	HR-5	HR-0	2.54437719	4.240299768	1.23E-12	1.76E-11	gi|703064048|ref|XP_010087106.1|	up
gene20282	HR-5	HR-0	1.910932983	5.301967015	1.23E-12	1.77E-11	gi|658030959|ref|XP_008350933.1|	up
gene24773	HR-5	HR-0	1.420422033	6.439940275	1.25E-12	1.79E-11	gi|568836585|ref|XP_006472320.1|	up
gene20322	HR-5	HR-0	1.483984142	5.968780124	1.31E-12	1.87E-11	gi|645230048|ref|XP_008221750.1|	up
gene10818	HR-5	HR-0	-1.99983382	4.766114359	1.31E-12	1.88E-11	gi|595847117|ref|XP_007209260.1|	down
gene21731	HR-5	HR-0	1.361555501	8.482295831	1.36E-12	1.95E-11	gi|703131397|ref|XP_010104870.1|	up
gene29285	HR-5	HR-0	1.737302722	6.705868455	1.40E-12	2.01E-11	gi|595841423|ref|XP_007208206.1|	up
gene18671	HR-5	HR-0	-1.709087299	6.367707818	1.41E-12	2.02E-11	gi|645261642|ref|XP_008236392.1|	down
gene12012	HR-5	HR-0	-1.819422043	5.28809559	1.44E-12	2.05E-11	gi|645264947|ref|XP_008237918.1|	down
gene23890	HR-5	HR-0	-2.781986551	4.09682317	1.46E-12	2.08E-11	gi|255568914|ref|XP_002525427.1|	down
gene30703	HR-5	HR-0	2.298849143	4.583026555	1.46E-12	2.08E-11	gi|596218426|ref|XP_007223989.1|	up
gene18325	HR-5	HR-0	1.3291977	6.714717209	1.48E-12	2.12E-11	gi|703115023|ref|XP_010100798.1|	up
gene15001	HR-5	HR-0	3.755959839	3.066867098	1.50E-12	2.13E-11	gi|595931147|ref|XP_007215304.1|	up
gene15850	HR-5	HR-0	-1.898515911	4.982255947	1.51E-12	2.15E-11	gi|694365907|ref|XP_009361719.1|	down
gene32011	HR-5	HR-0	-1.622237012	5.977827817	1.56E-12	2.22E-11	gi|225451399|ref|XP_002266267.1|	down
gene33038	HR-5	HR-0	2.698223312	4.016031464	1.56E-12	2.22E-11	gi|703105834|ref|XP_010098344.1|	up
Ziziphus_jujuba_newGene_2576	HR-5	HR-0	-10.03379864	0.924749476	1.68E-12	2.39E-11	gi|470107610|ref|XP_004290137.1|	down
gene16472	HR-5	HR-0	1.757148535	5.216952577	1.69E-12	2.40E-11	gi|590703606|ref|XP_007046921.1|	up
gene17165	HR-5	HR-0	1.649543716	5.836574617	1.71E-12	2.42E-11	gi|659121326|ref|XP_008460604.1|	up
gene27141	HR-5	HR-0	2.326717435	4.545306246	1.71E-12	2.42E-11	gi|596218426|ref|XP_007223989.1|	up
gene7091	HR-5	HR-0	3.355784133	3.462556897	1.75E-12	2.48E-11	gi|470145019|ref|XP_004308142.1|	up
gene8088	HR-5	HR-0	1.294443486	8.080853502	1.77E-12	2.51E-11	gi|703146484|ref|XP_010108810.1|	up
gene19980	HR-5	HR-0	-1.284263545	7.611545147	1.79E-12	2.53E-11	gi|567891241|ref|XP_006438141.1|	down
gene29113	HR-5	HR-0	-2.639268442	4.148833007	1.79E-12	2.54E-11	gi|703136254|ref|XP_010106105.1|	down
gene17086	HR-5	HR-0	-1.826493354	4.985191142	1.82E-12	2.57E-11	gi|595826381|ref|XP_007205565.1|	down
gene25399	HR-5	HR-0	1.873366818	7.398509479	1.88E-12	2.65E-11	gi|694414235|ref|XP_009335346.1|	up
gene11339	HR-5	HR-0	-1.840935601	5.521394488	1.95E-12	2.76E-11	gi|590668882|ref|XP_007037617.1|	down
gene31270	HR-5	HR-0	-3.01294353	3.687486026	1.98E-12	2.79E-11	gi|645215558|ref|XP_008238394.1|	down
gene27118	HR-5	HR-0	-4.289308869	3.673808654	2.02E-12	2.84E-11	gi|224063247|ref|XP_002301060.1|	down
gene25691	HR-5	HR-0	-10.38816817	1.271584429	2.02E-12	2.85E-11	gi|694188379|gb|AIS71930.1|	down
gene25112	HR-5	HR-0	-2.11489276	4.797260385	2.08E-12	2.92E-11	gi|645220249|ref|XP_008239371.1|	down
gene2688	HR-5	HR-0	-1.312573614	6.863171112	2.09E-12	2.94E-11	gi|225442172|ref|XP_002275795.1|	down
gene26193	HR-5	HR-0	1.508268534	7.523285937	2.14E-12	3.00E-11	gi|743819195|ref|XP_011020824.1|	up
gene16311	HR-5	HR-0	-1.407653366	7.009611074	2.14E-12	3.00E-11	gi|255579588|ref|XP_002530635.1|	down
gene5683	HR-5	HR-0	-2.785896296	5.350093782	2.16E-12	3.03E-11	gi|703121199|ref|XP_010102270.1|	down
gene8552	HR-5	HR-0	2.442708846	4.37205788	2.17E-12	3.04E-11	gi|703068028|ref|XP_010088131.1|	up
gene31783	HR-5	HR-0	-1.43943955	6.105106106	2.22E-12	3.11E-11	gi|645242149|ref|XP_008227415.1|	down
gene15243	HR-5	HR-0	-1.496317339	5.74988952	2.24E-12	3.14E-11	gi|595864774|ref|XP_007211834.1|	down
gene8925	HR-5	HR-0	-2.047517785	4.796760057	2.25E-12	3.15E-11	gi|449456194|ref|XP_004145835.1|	down
Ziziphus_jujuba_newGene_4553	HR-5	HR-0	-4.747646349	3.136036869	2.28E-12	3.18E-11	NA	down
gene20259	HR-5	HR-0	1.349333718	7.208576611	2.29E-12	3.20E-11	gi|703113862|ref|XP_010100492.1|	up
gene16928	HR-5	HR-0	-2.149874951	4.761029254	2.31E-12	3.22E-11	gi|595825503|ref|XP_007205414.1|	down
gene3438	HR-5	HR-0	1.262281796	7.604212541	2.35E-12	3.28E-11	gi|645218527|ref|XP_008231073.1|	up
gene15809	HR-5	HR-0	-2.314918025	4.339919777	2.35E-12	3.28E-11	gi|703104417|ref|XP_010098005.1|	down
gene29848	HR-5	HR-0	-2.983268232	3.776587553	2.38E-12	3.32E-11	gi|703119168|ref|XP_010101800.1|	down
gene5487	HR-5	HR-0	1.594212917	5.425157467	2.58E-12	3.60E-11	gi|703082582|ref|XP_010091990.1|	up
gene14486	HR-5	HR-0	-1.620958514	5.577955299	2.62E-12	3.65E-11	gi|659114814|ref|XP_008457241.1|	down
gene32310	HR-5	HR-0	3.208330641	3.73636919	2.64E-12	3.68E-11	gi|470108743|ref|XP_004290668.1|	up
gene12353	HR-5	HR-0	3.514393528	3.291429294	2.78E-12	3.87E-11	gi|596200634|ref|XP_007223689.1|	up
gene30305	HR-5	HR-0	1.432930072	6.379830626	2.79E-12	3.88E-11	gi|590579644|ref|XP_007013844.1|	up
gene30314	HR-5	HR-0	-1.793820181	5.156538469	2.82E-12	3.91E-11	gi|645229016|ref|XP_008221264.1|	down
gene30066	HR-5	HR-0	-1.670765731	6.119416324	2.84E-12	3.93E-11	gi|645267668|ref|XP_008239180.1|	down
gene27208	HR-5	HR-0	1.426420038	5.895447334	2.96E-12	4.10E-11	gi|731394453|ref|XP_010651845.1|	up
gene16735	HR-5	HR-0	-1.795903513	6.499807831	2.99E-12	4.14E-11	gi|225438970|ref|XP_002284306.1|	down
gene28117	HR-5	HR-0	3.48223354	3.599884317	3.03E-12	4.19E-11	gi|703116119|ref|XP_010101059.1|	up
gene24321	HR-5	HR-0	-2.421151446	4.58037672	3.05E-12	4.21E-11	gi|225431800|ref|XP_002272426.1|	down
gene27794	HR-5	HR-0	-1.42934171	6.051826161	3.07E-12	4.24E-11	gi|703140991|ref|XP_010107394.1|	down
gene33062	HR-5	HR-0	-1.326935062	7.319882919	3.09E-12	4.27E-11	gi|702400075|ref|XP_010066154.1|	down
gene15092	HR-5	HR-0	2.108504114	4.594539925	3.10E-12	4.28E-11	gi|225432698|ref|XP_002278762.1|	up
gene4459	HR-5	HR-0	2.142227227	4.757625929	3.12E-12	4.30E-11	gi|567886484|ref|XP_006435764.1|	up
gene2237	HR-5	HR-0	-1.270779175	7.610109614	3.15E-12	4.34E-11	gi|593698424|ref|XP_007149685.1|	down
gene7618	HR-5	HR-0	1.37146869	6.128241149	3.18E-12	4.37E-11	gi|703063344|ref|XP_010086938.1|	up
gene11647	HR-5	HR-0	2.041247207	4.669594066	3.20E-12	4.40E-11	gi|657951099|ref|XP_008351182.1|	up
gene27197	HR-5	HR-0	2.283905285	5.184794073	3.27E-12	4.49E-11	gi|703141810|ref|XP_010107594.1|	up
gene30498	HR-5	HR-0	-1.75839071	5.153511721	3.34E-12	4.59E-11	gi|659072851|ref|XP_008467128.1|	down
gene14339	HR-5	HR-0	-1.34031496	6.456041482	3.36E-12	4.61E-11	gi|470124457|ref|XP_004298230.1|	down
gene10650	HR-5	HR-0	9.869963446	0.773564648	3.36E-12	4.61E-11	gi|449446694|ref|XP_004141106.1|	up
gene27392	HR-5	HR-0	1.302792005	6.682480394	3.40E-12	4.66E-11	gi|590585663|ref|XP_007015493.1|	up
gene26270	HR-5	HR-0	-1.362779357	6.255944715	3.42E-12	4.69E-11	gi|590643101|ref|XP_007030710.1|	down
gene22167	HR-5	HR-0	1.748810252	5.134201278	3.43E-12	4.69E-11	gi|658030010|ref|XP_008350456.1|	up
gene3840	HR-5	HR-0	1.348180681	6.253674917	3.47E-12	4.75E-11	gi|595793743|ref|XP_007200620.1|	up
gene5400	HR-5	HR-0	1.369459659	6.000877024	3.53E-12	4.82E-11	gi|703116869|ref|XP_010101243.1|	up
gene13594	HR-5	HR-0	-3.724914437	3.428039659	3.58E-12	4.89E-11	gi|743904607|ref|XP_011045684.1|	down
gene13072	HR-5	HR-0	-2.982796571	4.163892428	3.65E-12	4.98E-11	gi|703082889|ref|XP_010092069.1|	down
Ziziphus_jujuba_newGene_8184	HR-5	HR-0	2.253413424	4.496498878	3.65E-12	4.98E-11	NA	up
gene28536	HR-5	HR-0	-2.064890221	4.885030792	3.66E-12	4.99E-11	gi|590699286|ref|XP_007045885.1|	down
gene15518	HR-5	HR-0	-1.236914197	7.663072445	3.73E-12	5.09E-11	gi|734329612|gb|KHN06298.1|	down
gene17180	HR-5	HR-0	1.345637258	6.256358214	3.73E-12	5.09E-11	gi|645219020|ref|XP_008233626.1|	up
gene5188	HR-5	HR-0	1.565181219	5.535486509	3.79E-12	5.16E-11	gi|470132465|ref|XP_004302102.1|	up
gene4260	HR-5	HR-0	1.295257929	6.683166683	3.93E-12	5.35E-11	gi|590585663|ref|XP_007015493.1|	up
gene29916	HR-5	HR-0	1.573471845	5.987131204	4.22E-12	5.73E-11	gi|657957383|ref|XP_008370191.1|	up
gene4915	HR-5	HR-0	-2.100354866	5.497817418	4.40E-12	5.98E-11	gi|703092570|ref|XP_010094667.1|	down
gene9675	HR-5	HR-0	-3.040716554	4.336067953	4.49E-12	6.10E-11	gi|703151847|ref|XP_010110227.1|	down
Ziziphus_jujuba_newGene_5789	HR-5	HR-0	3.570018667	5.076015174	4.51E-12	6.12E-11	gi|658018787|ref|XP_008344750.1|	up
gene2365	HR-5	HR-0	-1.387985849	6.678431221	4.52E-12	6.12E-11	gi|595877910|ref|XP_007212250.1|	down
gene18334	HR-5	HR-0	-2.442977942	4.230543399	4.57E-12	6.18E-11	gi|703115059|ref|XP_010100807.1|	down
gene21857	HR-5	HR-0	1.317033579	6.489677002	4.61E-12	6.24E-11	gi|255573421|ref|XP_002527636.1|	up
gene24937	HR-5	HR-0	-5.664422664	4.161005073	4.64E-12	6.27E-11	gi|658045811|ref|XP_008358589.1|	down
gene5027	HR-5	HR-0	1.320515896	6.726958159	4.73E-12	6.40E-11	gi|703076133|ref|XP_010090264.1|	up
gene2898	HR-5	HR-0	-4.358059933	2.507638503	4.73E-12	6.40E-11	gi|595931085|ref|XP_007215297.1|	down
gene23601	HR-5	HR-0	1.808021072	5.330376805	4.77E-12	6.44E-11	gi|657990105|ref|XP_008387277.1|	up
gene14109	HR-5	HR-0	-3.792911577	3.242468226	4.91E-12	6.62E-11	gi|703144818|ref|XP_010108377.1|	down
gene14007	HR-5	HR-0	1.539838508	5.82317434	5.01E-12	6.75E-11	gi|728821432|gb|KHG04333.1|	up
gene30073	HR-5	HR-0	-1.341243146	7.516410755	5.17E-12	6.96E-11	gi|703094954|ref|XP_010095403.1|	down
gene13247	HR-5	HR-0	1.340008461	6.422706284	5.31E-12	7.15E-11	gi|703064334|ref|XP_010087181.1|	up
gene31948	HR-5	HR-0	-2.887983951	3.756372591	5.32E-12	7.16E-11	gi|694351851|ref|XP_009357662.1|	down
gene3001	HR-5	HR-0	-1.707932591	5.326192994	5.41E-12	7.28E-11	gi|590654560|ref|XP_007033731.1|	down
gene29014	HR-5	HR-0	9.633724907	0.546716245	5.50E-12	7.40E-11	gi|31321944|gb|AAM54366.1|	up
gene15769	HR-5	HR-0	-7.775083355	1.301757441	5.61E-12	7.54E-11	gi|593330477|ref|XP_007138665.1|	down
gene12328	HR-5	HR-0	-1.62135657	5.657879067	5.81E-12	7.80E-11	gi|703100907|ref|XP_010097045.1|	down
gene18789	HR-5	HR-0	2.740636837	4.506493909	5.82E-12	7.80E-11	gi|657981020|ref|XP_008382519.1|	up
gene7842	HR-5	HR-0	3.079142648	4.128504549	6.01E-12	8.05E-11	gi|359806356|ref|NP_001241231.1|	up
gene2742	HR-5	HR-0	-1.639192924	6.657407436	6.01E-12	8.05E-11	gi|645244189|ref|XP_008228319.1|	down
gene12053	HR-5	HR-0	-1.285466823	11.15788535	6.05E-12	8.10E-11	gi|357966938|gb|AET97564.1|	down
gene5262	HR-5	HR-0	1.738760601	5.157836844	6.12E-12	8.18E-11	gi|470138123|ref|XP_004304808.1|	up
gene2565	HR-5	HR-0	-1.25924396	9.828424445	6.14E-12	8.21E-11	gi|239937658|gb|ACS35626.1|	down
gene25144	HR-5	HR-0	-3.316512553	3.472361356	6.26E-12	8.36E-11	gi|595790249|ref|XP_007198877.1|	down
gene1040	HR-5	HR-0	1.469817504	6.310243319	6.32E-12	8.44E-11	gi|596285593|ref|XP_007225480.1|	up
Ziziphus_jujuba_newGene_4372	HR-5	HR-0	2.332517188	4.386624227	6.37E-12	8.50E-11	gi|719994699|ref|XP_010254256.1|	up
gene20358	HR-5	HR-0	-1.352766803	6.399808481	6.49E-12	8.65E-11	gi|657374188|gb|KEH19791.1|	down
gene7432	HR-5	HR-0	-1.215111761	7.305210248	6.61E-12	8.81E-11	gi|694400924|ref|XP_009375538.1|	down
gene17865	HR-5	HR-0	-1.37615681	8.498066742	6.73E-12	8.96E-11	gi|595793259|ref|XP_007200378.1|	down
Ziziphus_jujuba_newGene_2997	HR-5	HR-0	9.622266766	0.535893407	6.76E-12	9.00E-11	gi|470149321|ref|XP_004310187.1|	up
gene8944	HR-5	HR-0	2.109697015	4.763593865	6.78E-12	9.02E-11	gi|703109529|ref|XP_010099319.1|	up
gene23663	HR-5	HR-0	-1.409784425	5.912208972	6.93E-12	9.20E-11	gi|643714520|gb|KDP27023.1|	down
gene5965	HR-5	HR-0	3.792896073	2.898123197	7.01E-12	9.31E-11	gi|703070573|ref|XP_010088819.1|	up
gene14058	HR-5	HR-0	-2.729939984	4.191758047	7.11E-12	9.43E-11	gi|657977107|ref|XP_008380455.1|	down
gene1913	HR-5	HR-0	1.52493591	9.054599375	7.20E-12	9.55E-11	gi|593330065|ref|XP_007138459.1|	up
gene23990	HR-5	HR-0	-1.353888895	6.195355493	7.25E-12	9.61E-11	gi|747061909|ref|XP_011077442.1|	down
gene577	HR-5	HR-0	-5.342458307	2.246734775	7.29E-12	9.65E-11	gi|658060373|ref|XP_008366023.1|	down
gene26549	HR-5	HR-0	-1.36284001	6.136493389	7.33E-12	9.70E-11	gi|703062621|ref|XP_010086766.1|	down
gene15944	HR-5	HR-0	-2.271470616	4.451911491	7.36E-12	9.73E-11	gi|645274123|ref|XP_008242196.1|	down
gene24408	HR-5	HR-0	1.27420887	7.030990871	7.37E-12	9.74E-11	gi|596295619|ref|XP_007227035.1|	up
gene23038	HR-5	HR-0	1.824117777	5.251079904	7.43E-12	9.82E-11	gi|643708316|gb|KDP23232.1|	up
gene301	HR-5	HR-0	-5.74283577	1.768893918	7.49E-12	9.89E-11	gi|645250685|ref|XP_008231324.1|	down
gene16235	HR-5	HR-0	1.308647007	6.429209197	7.67E-12	1.01E-10	gi|703163512|ref|XP_010113366.1|	up
gene3077	HR-5	HR-0	-1.880174889	4.939694133	7.76E-12	1.02E-10	gi|703101581|ref|XP_010097226.1|	down
gene16933	HR-5	HR-0	-4.518364657	2.570841851	7.76E-12	1.02E-10	gi|719968713|ref|XP_010266256.1|	down
Ziziphus_jujuba_newGene_7118	HR-5	HR-0	-7.679722574	2.559298632	7.77E-12	1.02E-10	NA	down
gene32348	HR-5	HR-0	3.20347761	3.659600998	8.00E-12	1.05E-10	gi|470108743|ref|XP_004290668.1|	up
gene10027	HR-5	HR-0	-1.861700052	5.040540884	8.08E-12	1.06E-10	gi|75248720|sp|Q8W3Z3.1|CAS2_BETPL	down
gene27639	HR-5	HR-0	1.461270813	5.770452439	8.10E-12	1.06E-10	gi|703067318|ref|XP_010087938.1|	up
gene20781	HR-5	HR-0	-1.745172853	5.427786141	8.12E-12	1.07E-10	gi|659072854|ref|XP_008467129.1|	down
gene7081	HR-5	HR-0	2.029973922	4.654773584	8.52E-12	1.12E-10	gi|645257275|ref|XP_008234339.1|	up
gene12112	HR-5	HR-0	1.300694506	6.544263043	8.57E-12	1.12E-10	gi|703144431|ref|XP_010108285.1|	up
gene29326	HR-5	HR-0	-2.428694255	4.594740343	8.88E-12	1.16E-10	gi|703063963|ref|XP_010087083.1|	down
gene30145	HR-5	HR-0	-3.022028249	3.793070462	8.90E-12	1.17E-10	gi|734310484|gb|KHM99864.1|	down
gene14123	HR-5	HR-0	-2.815842719	4.615902102	9.09E-12	1.19E-10	gi|645232159|ref|XP_008222736.1|	down
gene12064	HR-5	HR-0	1.289706051	6.792602675	9.14E-12	1.20E-10	gi|645277980|ref|XP_008244024.1|	up
gene27232	HR-5	HR-0	4.57876612	2.409130574	9.39E-12	1.23E-10	gi|567920890|ref|XP_006452451.1|	up
gene6471	HR-5	HR-0	-1.945997585	4.842615935	9.57E-12	1.25E-10	gi|645255041|ref|XP_008233315.1|	down
gene28398	HR-5	HR-0	-1.807167374	4.973381203	9.65E-12	1.26E-10	gi|645253792|ref|XP_008232741.1|	down
gene31238	HR-5	HR-0	-2.991892322	3.612830466	9.66E-12	1.26E-10	gi|645215558|ref|XP_008238394.1|	down
gene1432	HR-5	HR-0	1.19350948	9.093054812	9.91E-12	1.29E-10	gi|593795184|ref|XP_007160630.1|	up
gene12188	HR-5	HR-0	1.553312107	5.463866804	1.02E-11	1.32E-10	gi|147790674|emb|CAN61018.1|	up
gene5631	HR-5	HR-0	-5.071761808	2.624794099	1.02E-11	1.33E-10	gi|643733727|gb|KDP40570.1|	down
gene2744	HR-5	HR-0	-1.326482676	6.220169576	1.05E-11	1.37E-10	gi|703138185|ref|XP_010106676.1|	down
gene13106	HR-5	HR-0	-1.752166441	5.192129899	1.06E-11	1.38E-10	gi|86156028|gb|ABC86745.1|	down
gene20011	HR-5	HR-0	1.288435804	6.539731603	1.07E-11	1.39E-10	gi|731372804|ref|XP_010650880.1|	up
gene13240	HR-5	HR-0	2.648090089	4.061857571	1.08E-11	1.40E-10	gi|645225423|ref|XP_008219571.1|	up
gene12600	HR-5	HR-0	-1.652185606	5.45600951	1.13E-11	1.47E-10	gi|703150999|ref|XP_010110004.1|	down
gene21250	HR-5	HR-0	-1.612592825	6.441724471	1.14E-11	1.48E-10	gi|657949205|ref|XP_008341815.1|	down
gene30784	HR-5	HR-0	1.390104855	6.237825911	1.15E-11	1.50E-10	gi|703061842|ref|XP_010086586.1|	up
gene19419	HR-5	HR-0	2.130491981	4.480175726	1.17E-11	1.51E-10	gi|645245468|ref|XP_008228892.1|	up
gene22989	HR-5	HR-0	-2.421596197	4.398104057	1.18E-11	1.53E-10	gi|703108187|ref|XP_010098947.1|	down
gene12203	HR-5	HR-0	-3.77872297	3.064657682	1.21E-11	1.57E-10	gi|658043495|ref|XP_008357385.1|	down
gene6606	HR-5	HR-0	-1.920675038	4.734606513	1.21E-11	1.57E-10	gi|743943623|ref|XP_011016321.1|	down
gene13141	HR-5	HR-0	1.385338459	5.874254711	1.22E-11	1.58E-10	gi|703095378|ref|XP_010095521.1|	up
gene8402	HR-5	HR-0	3.134820643	3.692011542	1.24E-11	1.60E-10	gi|703116119|ref|XP_010101059.1|	up
gene23218	HR-5	HR-0	-1.299854192	6.123980901	1.24E-11	1.61E-10	gi|703094823|ref|XP_010095369.1|	down
gene33026	HR-5	HR-0	-5.062016332	2.01773461	1.26E-11	1.62E-10	gi|728827888|gb|KHG07392.1|	down
gene20766	HR-5	HR-0	-1.310850684	6.203617715	1.26E-11	1.62E-10	gi|470122888|ref|XP_004297470.1|	down
gene19338	HR-5	HR-0	-2.569923749	4.089487127	1.27E-11	1.63E-10	gi|703095680|ref|XP_010095605.1|	down
gene4286	HR-5	HR-0	-1.577987074	5.467402289	1.29E-11	1.65E-10	gi|694413624|ref|XP_009335066.1|	down
gene8388	HR-5	HR-0	1.472473775	6.464180402	1.29E-11	1.66E-10	gi|595913704|ref|XP_007214607.1|	up
gene30358	HR-5	HR-0	-1.760910826	5.192893207	1.31E-11	1.68E-10	gi|695015953|ref|XP_009394868.1|	down
gene1854	HR-5	HR-0	3.468832066	3.457868362	1.34E-11	1.72E-10	gi|590611709|ref|XP_007022180.1|	up
gene12331	HR-5	HR-0	1.736039906	5.479554627	1.34E-11	1.72E-10	gi|590574106|ref|XP_007012309.1|	up
gene21026	HR-5	HR-0	-5.926123533	1.809858588	1.37E-11	1.76E-10	gi|359473010|ref|XP_003631229.1|	down
gene29193	HR-5	HR-0	-2.286213899	4.357975863	1.39E-11	1.78E-10	gi|703152375|ref|XP_010110391.1|	down
gene16476	HR-5	HR-0	1.604185815	5.530226595	1.41E-11	1.81E-10	gi|645273066|ref|XP_008241698.1|	up
gene17669	HR-5	HR-0	-1.998870539	5.225336629	1.42E-11	1.82E-10	gi|720075422|ref|XP_010279307.1|	down
gene9554	HR-5	HR-0	3.121230025	3.566052511	1.42E-11	1.82E-10	gi|703149085|ref|XP_010109512.1|	up
gene6913	HR-5	HR-0	1.475976756	6.825870748	1.43E-11	1.82E-10	gi|703147595|ref|XP_010109104.1|	up
gene24133	HR-5	HR-0	-3.180283934	3.44067183	1.50E-11	1.92E-10	gi|703162027|ref|XP_010112947.1|	down
gene25423	HR-5	HR-0	-2.084835744	5.017271203	1.52E-11	1.95E-10	gi|356529761|ref|XP_003533456.1|	down
gene29703	HR-5	HR-0	-9.616737433	0.518966423	1.58E-11	2.01E-10	gi|558761409|gb|AHA90806.1|	down
gene3183	HR-5	HR-0	2.095165003	4.955023326	1.60E-11	2.04E-10	gi|595962783|ref|XP_007216992.1|	up
Ziziphus_jujuba_newGene_7994	HR-5	HR-0	-1.407168399	6.140932962	1.64E-11	2.09E-10	gi|643740909|gb|KDP46479.1|	down
gene30883	HR-5	HR-0	2.139390145	4.773442085	1.65E-11	2.10E-10	gi|703126754|ref|XP_010103660.1|	up
gene8978	HR-5	HR-0	-1.642129071	7.322203917	1.67E-11	2.13E-10	gi|703109563|ref|XP_010099328.1|	down
gene17121	HR-5	HR-0	-6.09878998	3.177183385	1.70E-11	2.17E-10	gi|731397548|ref|XP_010652912.1|	down
gene30236	HR-5	HR-0	-2.083083772	4.446734684	1.73E-11	2.20E-10	gi|703139466|ref|XP_010106987.1|	down
gene24012	HR-5	HR-0	-2.716274177	4.085412667	1.75E-11	2.23E-10	gi|225445053|ref|XP_002283391.1|	down
gene23994	HR-5	HR-0	1.597494634	5.390973531	1.77E-11	2.25E-10	gi|645220700|ref|XP_008241409.1|	up
gene672	HR-5	HR-0	-3.423075084	4.402212944	1.78E-11	2.26E-10	gi|590681464|ref|XP_007041095.1|	down
gene9036	HR-5	HR-0	-1.504910148	6.501934324	1.79E-11	2.28E-10	gi|658013048|ref|XP_008341820.1|	down
gene32818	HR-5	HR-0	-2.837070331	3.648069871	1.83E-11	2.33E-10	gi|743911885|ref|XP_010999808.1|	down
gene3510	HR-5	HR-0	-1.644527689	5.387684599	1.85E-11	2.34E-10	gi|571494077|ref|XP_006592740.1|	down
gene1666	HR-5	HR-0	1.426421829	6.835309653	1.90E-11	2.40E-10	gi|595913186|ref|XP_007214540.1|	up
gene31615	HR-5	HR-0	-1.920804979	4.710731521	1.92E-11	2.43E-10	gi|685285892|ref|XP_009133865.1|	down
gene1846	HR-5	HR-0	1.22697837	6.878493066	1.94E-11	2.45E-10	gi|643731340|gb|KDP38628.1|	up
gene8681	HR-5	HR-0	-3.680464219	3.016739248	1.95E-11	2.46E-10	gi|224062667|ref|XP_002300870.1|	down
gene1331	HR-5	HR-0	-2.038091604	10.03103834	2.05E-11	2.59E-10	gi|590625549|ref|XP_007025914.1|	down
gene23968	HR-5	HR-0	1.530087614	5.527832711	2.05E-11	2.59E-10	gi|118488640|gb|ABK96132.1|	up
gene23609	HR-5	HR-0	1.673167744	5.098770012	2.08E-11	2.63E-10	gi|703135083|ref|XP_010105795.1|	up
gene22769	HR-5	HR-0	-1.361821259	6.576424251	2.09E-11	2.64E-10	gi|590724229|ref|XP_007052407.1|	down
Ziziphus_jujuba_newGene_364	HR-5	HR-0	-9.654830302	0.558608739	2.11E-11	2.65E-10	NA	down
gene9219	HR-5	HR-0	-4.419115029	2.666101953	2.11E-11	2.66E-10	gi|694446592|ref|XP_009349618.1|	down
gene23056	HR-5	HR-0	-1.547033973	5.409564029	2.15E-11	2.71E-10	gi|590691345|ref|XP_007043758.1|	down
gene31803	HR-5	HR-0	-9.463764818	0.3740336	2.22E-11	2.79E-10	gi|297734876|emb|CBI17110.3|	down
gene10470	HR-5	HR-0	1.664896669	5.103944839	2.22E-11	2.79E-10	gi|645239397|ref|XP_008226106.1|	up
gene21816	HR-5	HR-0	-1.974192579	4.709627344	2.26E-11	2.84E-10	gi|703152850|ref|XP_010110529.1|	down
gene16400	HR-5	HR-0	-1.332282078	6.22190568	2.30E-11	2.88E-10	gi|643729663|gb|KDP37440.1|	down
Ziziphus_jujuba_newGene_1974	HR-5	HR-0	5.532215521	4.257317304	2.35E-11	2.95E-10	NA	up
gene25806	HR-5	HR-0	-1.46646164	5.611766394	2.36E-11	2.96E-10	gi|413947466|gb|AFW80115.1|	down
gene2516	HR-5	HR-0	-2.872573997	3.595991915	2.42E-11	3.03E-10	gi|703099028|ref|XP_010096541.1|	down
gene22903	HR-5	HR-0	1.513461755	5.468570646	2.45E-11	3.07E-10	gi|359496049|ref|XP_002278976.2|	up
gene20753	HR-5	HR-0	-2.526241672	3.913998078	2.51E-11	3.14E-10	gi|645229392|ref|XP_008221445.1|	down
gene6850	HR-5	HR-0	2.318982929	4.196514336	2.54E-11	3.17E-10	gi|590671261|ref|XP_007038284.1|	up
gene22209	HR-5	HR-0	-2.281163255	4.397422757	2.58E-11	3.22E-10	gi|470133465|ref|XP_004302586.1|	down
gene23137	HR-5	HR-0	-3.296353914	3.278008932	2.58E-11	3.22E-10	gi|703070596|ref|XP_010088824.1|	down
gene1966	HR-5	HR-0	-1.278833376	7.04703178	2.62E-11	3.27E-10	gi|703100699|ref|XP_010096988.1|	down
gene6720	HR-5	HR-0	-1.187022163	7.59934608	2.63E-11	3.28E-10	gi|657944460|ref|XP_008374624.1|	down
gene12110	HR-5	HR-0	1.622769503	5.325649041	2.65E-11	3.30E-10	gi|703144445|ref|XP_010108289.1|	up
Ziziphus_jujuba_newGene_1521	HR-5	HR-0	3.56489012	3.631355839	2.67E-11	3.33E-10	gi|703152639|ref|XP_010110474.1|	up
gene29917	HR-5	HR-0	-5.678414286	2.470996012	2.68E-11	3.34E-10	gi|302143807|emb|CBI22668.3|	down
gene1591	HR-5	HR-0	-1.203903099	7.203945721	2.68E-11	3.34E-10	gi|703084468|ref|XP_010092484.1|	down
gene21704	HR-5	HR-0	3.744619281	3.009739384	2.69E-11	3.34E-10	gi|703089020|ref|XP_010093687.1|	up
gene1615	HR-5	HR-0	1.309891928	7.083251918	2.79E-11	3.46E-10	gi|225462348|ref|XP_002269152.1|	up
gene6676	HR-5	HR-0	1.712115199	5.103434809	2.81E-11	3.49E-10	gi|703063716|ref|XP_010087025.1|	up
gene13210	HR-5	HR-0	-1.266868749	7.066303879	2.90E-11	3.60E-10	gi|747056740|ref|XP_011074644.1|	down
gene18414	HR-5	HR-0	-9.510156079	0.416797862	2.92E-11	3.62E-10	gi|703144614|ref|XP_010108330.1|	down
gene33190	HR-5	HR-0	-9.738011718	0.639555459	2.92E-11	3.62E-10	gi|388492218|gb|AFK34175.1|	down
gene4223	HR-5	HR-0	-1.452972565	5.725362641	2.94E-11	3.64E-10	gi|703161968|ref|XP_010112932.1|	down
gene8374	HR-5	HR-0	-1.280118868	6.445987781	2.95E-11	3.65E-10	gi|449529238|ref|XP_004171608.1|	down
gene18308	HR-5	HR-0	-7.845967765	0.601408653	2.97E-11	3.68E-10	gi|590713488|ref|XP_007049657.1|	down
gene12599	HR-5	HR-0	-1.234758096	7.511046576	2.99E-11	3.70E-10	gi|703151007|ref|XP_010110006.1|	down
gene13003	HR-5	HR-0	1.657180779	5.093436471	3.01E-11	3.72E-10	gi|596286590|ref|XP_007225642.1|	up
gene25905	HR-5	HR-0	-5.320568681	1.989936866	3.02E-11	3.73E-10	gi|596287407|ref|XP_007225770.1|	down
gene812	HR-5	HR-0	1.541914223	5.319428407	3.02E-11	3.73E-10	gi|703108895|ref|XP_010099152.1|	up
gene3644	HR-5	HR-0	1.23340761	6.80038606	3.03E-11	3.74E-10	gi|703150768|ref|XP_010109946.1|	up
gene23164	HR-5	HR-0	1.316354339	5.951995066	3.04E-11	3.74E-10	gi|728842975|gb|KHG22418.1|	up
gene17843	HR-5	HR-0	-1.725557609	5.037294451	3.10E-11	3.82E-10	gi|645243218|ref|XP_008227877.1|	down
gene15666	HR-5	HR-0	2.645665942	3.805447065	3.14E-11	3.86E-10	gi|643724343|gb|KDP33544.1|	up
gene17779	HR-5	HR-0	1.489713375	5.732247013	3.16E-11	3.89E-10	gi|595793655|ref|XP_007200576.1|	up
gene13258	HR-5	HR-0	-5.331614589	5.107667248	3.18E-11	3.91E-10	gi|659085855|ref|XP_008443644.1|	down
gene7443	HR-5	HR-0	-2.522394864	4.739019634	3.20E-11	3.93E-10	gi|694346114|ref|XP_009357312.1|	down
gene15578	HR-5	HR-0	-1.710788081	5.141006344	3.23E-11	3.96E-10	gi|567904570|ref|XP_006444773.1|	down
gene21386	HR-5	HR-0	1.660439659	5.092140481	3.23E-11	3.96E-10	gi|657972703|ref|XP_008378137.1|	up
gene3003	HR-5	HR-0	1.756924912	4.946364277	3.25E-11	3.98E-10	gi|470110636|ref|XP_004291582.1|	up
gene23906	HR-5	HR-0	1.202972409	7.444385651	3.26E-11	3.99E-10	gi|720065765|ref|XP_010276366.1|	up
gene32667	HR-5	HR-0	-5.08414315	2.36749259	3.31E-11	4.06E-10	gi|703062744|ref|XP_010086794.1|	down
Ziziphus_jujuba_newGene_8714	HR-5	HR-0	-9.561814871	0.466248845	3.35E-11	4.10E-10	gi|470144217|ref|XP_004307757.1|	down
gene19706	HR-5	HR-0	4.188752008	2.402708293	3.36E-11	4.11E-10	gi|568821458|ref|XP_006465189.1|	up
gene3685	HR-5	HR-0	-9.994010603	4.364130753	3.38E-11	4.13E-10	gi|629085023|gb|KCW51380.1|	down
Ziziphus_jujuba_newGene_23	HR-5	HR-0	2.417728728	4.216929981	3.41E-11	4.16E-10	gi|703109421|ref|XP_010099288.1|	up
gene260	HR-5	HR-0	-1.276059308	6.640715464	3.50E-11	4.27E-10	gi|658038737|ref|XP_008354935.1|	down
gene6363	HR-5	HR-0	-2.784821545	3.766236792	3.50E-11	4.28E-10	gi|470143579|ref|XP_004307451.1|	down
Ziziphus_jujuba_newGene_4083	HR-5	HR-0	-9.430499983	0.341471662	3.58E-11	4.36E-10	NA	down
Ziziphus_jujuba_newGene_2449	HR-5	HR-0	-9.41333203	0.323774799	3.59E-11	4.38E-10	gi|694381886|ref|XP_009366989.1|	down
gene28199	HR-5	HR-0	2.030641643	5.002307682	3.61E-11	4.40E-10	gi|596153643|ref|XP_007222795.1|	up
gene770	HR-5	HR-0	-4.301826063	2.925899599	3.62E-11	4.40E-10	gi|643732091|gb|KDP39283.1|	down
gene21342	HR-5	HR-0	-2.205953639	4.401981737	3.65E-11	4.44E-10	gi|645267006|ref|XP_008238875.1|	down
gene27245	HR-5	HR-0	-1.798409346	5.082087604	3.67E-11	4.46E-10	gi|703097348|ref|XP_010096093.1|	down
gene10540	HR-5	HR-0	1.536070004	6.080075521	3.82E-11	4.64E-10	gi|703119689|ref|XP_010101929.1|	up
gene17329	HR-5	HR-0	-1.273724665	7.04413457	3.89E-11	4.73E-10	gi|225438529|ref|XP_002279389.1|	down
gene4369	HR-5	HR-0	-7.300298145	1.299506666	3.91E-11	4.74E-10	gi|694311933|ref|XP_009360114.1|	down
gene33132	HR-5	HR-0	-2.230809274	4.248354036	3.92E-11	4.75E-10	gi|703143571|ref|XP_010108051.1|	down
gene2343	HR-5	HR-0	1.319520787	6.296977537	3.94E-11	4.78E-10	gi|645240964|ref|XP_008226848.1|	up
gene15517	HR-5	HR-0	6.038632736	3.198084463	3.99E-11	4.83E-10	gi|645254790|ref|XP_008233201.1|	up
gene18574	HR-5	HR-0	1.925224107	4.993776596	3.99E-11	4.83E-10	gi|645232978|ref|XP_008223121.1|	up
gene15215	HR-5	HR-0	-1.280616724	6.045347239	4.03E-11	4.87E-10	gi|596190801|ref|XP_007223486.1|	down
gene3021	HR-5	HR-0	-1.480127553	5.507647583	4.03E-11	4.88E-10	gi|568879622|ref|XP_006492752.1|	down
gene23949	HR-5	HR-0	1.952819552	5.173842334	4.06E-11	4.90E-10	gi|703141810|ref|XP_010107594.1|	up
gene4010	HR-5	HR-0	-1.571404414	5.269728813	4.10E-11	4.95E-10	gi|645216997|ref|XP_008223629.1|	down
gene22198	HR-5	HR-0	1.274072945	6.405413576	4.11E-11	4.96E-10	gi|731401119|ref|XP_010654171.1|	up
gene30873	HR-5	HR-0	3.154577626	3.477743278	4.17E-11	5.03E-10	gi|657946658|ref|XP_008385776.1|	up
gene7499	HR-5	HR-0	1.417078499	5.795838495	4.19E-11	5.05E-10	gi|225454759|ref|XP_002274164.1|	up
gene30120	HR-5	HR-0	1.361040875	6.179540905	4.20E-11	5.06E-10	gi|703075749|ref|XP_010090156.1|	up
gene12276	HR-5	HR-0	-1.475373803	5.582523522	4.22E-11	5.08E-10	gi|596158874|ref|XP_007222863.1|	down
gene17195	HR-5	HR-0	1.193991814	9.208471755	4.23E-11	5.09E-10	gi|645223303|ref|XP_008218566.1|	up
gene17358	HR-5	HR-0	1.979831568	5.120267656	4.28E-11	5.14E-10	gi|703078355|ref|XP_010090866.1|	up
Ziziphus_jujuba_newGene_4017	HR-5	HR-0	-3.327166542	3.589995284	4.33E-11	5.20E-10	gi|643716208|gb|KDP27981.1|	down
gene17535	HR-5	HR-0	1.385247216	5.785956415	4.43E-11	5.33E-10	gi|351724657|ref|NP_001237321.1|	up
gene9687	HR-5	HR-0	-1.237468149	10.21664467	4.57E-11	5.48E-10	gi|703120568|ref|XP_010102129.1|	down
gene606	HR-5	HR-0	-2.999236769	3.708575749	4.62E-11	5.54E-10	gi|645237751|ref|XP_008225353.1|	down
gene31249	HR-5	HR-0	-3.035855038	3.481264908	4.64E-11	5.57E-10	gi|645215558|ref|XP_008238394.1|	down
gene5500	HR-5	HR-0	2.736130953	3.769431845	4.74E-11	5.69E-10	gi|568882972|ref|XP_006494275.1|	up
gene19856	HR-5	HR-0	4.209375791	2.398366146	4.83E-11	5.79E-10	gi|225425368|ref|XP_002270226.1|	up
gene1219	HR-5	HR-0	1.250858894	7.896971254	4.84E-11	5.80E-10	gi|734404513|gb|KHN33024.1|	up
gene9367	HR-5	HR-0	-2.464753099	4.859339746	4.88E-11	5.83E-10	gi|645246692|ref|XP_008229473.1|	down
gene13709	HR-5	HR-0	2.089860231	4.637989884	4.90E-11	5.85E-10	gi|595793395|ref|XP_007200446.1|	up
gene30147	HR-5	HR-0	-7.060067028	1.101724759	4.92E-11	5.88E-10	gi|593685664|ref|XP_007143527.1|	down
Ziziphus_jujuba_newGene_5280	HR-5	HR-0	-9.964487859	0.8557292	5.00E-11	5.96E-10	NA	down
gene5146	HR-5	HR-0	1.221188457	7.150616445	5.02E-11	5.99E-10	gi|703076181|ref|XP_010090276.1|	up
Ziziphus_jujuba_newGene_8002	HR-5	HR-0	7.738112069	0.554939325	5.05E-11	6.02E-10	gi|645216424|ref|XP_008221052.1|	up
gene1213	HR-5	HR-0	-1.863055442	4.747553341	5.10E-11	6.08E-10	gi|595863229|ref|XP_007211541.1|	down
gene18299	HR-5	HR-0	5.696010068	3.213373868	5.15E-11	6.13E-10	gi|224139476|ref|XP_002323130.1|	up
gene26326	HR-5	HR-0	-2.280027344	4.498165954	5.23E-11	6.23E-10	gi|703108187|ref|XP_010098947.1|	down
gene6571	HR-5	HR-0	-1.216704002	8.329497939	5.33E-11	6.34E-10	gi|255571847|ref|XP_002526866.1|	down
gene12494	HR-5	HR-0	-2.88935544	3.571850427	5.38E-11	6.39E-10	gi|703136156|ref|XP_010106079.1|	down
gene22199	HR-5	HR-0	1.405362194	6.017564881	5.44E-11	6.47E-10	gi|694405922|ref|XP_009377794.1|	up
gene2138	HR-5	HR-0	-2.607142198	4.080380505	5.52E-11	6.56E-10	gi|703119141|ref|XP_010101792.1|	down
gene7146	HR-5	HR-0	-1.435057361	6.165789777	5.54E-11	6.57E-10	gi|703140991|ref|XP_010107394.1|	down
gene13083	HR-5	HR-0	1.243889042	6.642255282	5.56E-11	6.59E-10	gi|470113210|ref|XP_004292818.1|	up
gene17560	HR-5	HR-0	-1.363913412	5.786021338	5.63E-11	6.68E-10	gi|225438033|ref|XP_002271509.1|	down
Ziziphus_jujuba_newGene_5090	HR-5	HR-0	-9.314478769	0.230587123	5.69E-11	6.74E-10	gi|567860630|ref|XP_006422969.1|	down
gene18133	HR-5	HR-0	1.294991947	7.609163009	5.89E-11	6.98E-10	gi|590717350|ref|XP_007050592.1|	up
gene12879	HR-5	HR-0	-1.48496343	5.649361359	6.26E-11	7.41E-10	gi|645226326|ref|XP_008219987.1|	down
gene23659	HR-5	HR-0	-3.121610642	3.681923222	6.27E-11	7.42E-10	gi|645240585|ref|XP_008226673.1|	down
gene17853	HR-5	HR-0	1.221434135	6.7567043	6.37E-11	7.53E-10	gi|645258984|ref|XP_008235144.1|	up
gene10862	HR-5	HR-0	-1.739565714	4.963069193	6.40E-11	7.56E-10	gi|657965679|ref|XP_008374503.1|	down
gene5847	HR-5	HR-0	-1.748058093	4.930043102	6.42E-11	7.58E-10	gi|698431802|ref|XP_009795010.1|	down
gene3955	HR-5	HR-0	-5.534006606	2.615787375	6.49E-11	7.66E-10	gi|225434861|ref|XP_002280641.1|	down
gene9915	HR-5	HR-0	-3.928639309	2.564386931	6.50E-11	7.66E-10	gi|596021819|ref|XP_007219043.1|	down
Ziziphus_jujuba_newGene_7850	HR-5	HR-0	-5.201047486	2.225012143	6.62E-11	7.80E-10	NA	down
gene23490	HR-5	HR-0	-1.796667567	5.691930243	6.67E-11	7.86E-10	gi|645276791|ref|XP_008243456.1|	down
gene7997	HR-5	HR-0	-2.360777819	4.225056676	6.67E-11	7.86E-10	gi|596022656|ref|XP_007219103.1|	down
gene19141	HR-5	HR-0	-3.380052616	3.291217856	6.70E-11	7.88E-10	gi|595801600|ref|XP_007201846.1|	down
gene7421	HR-5	HR-0	1.277519906	7.957709742	6.74E-11	7.92E-10	gi|703134886|ref|XP_010105749.1|	up
gene22841	HR-5	HR-0	1.283770608	6.225739974	6.74E-11	7.92E-10	gi|703155037|ref|XP_010111098.1|	up
gene32639	HR-5	HR-0	-2.267575899	4.296323527	6.75E-11	7.92E-10	gi|16904543|emb|CAD10740.1|	down
gene13242	HR-5	HR-0	1.546279952	7.370640513	6.75E-11	7.92E-10	gi|596126037|ref|XP_007221926.1|	up
gene6233	HR-5	HR-0	1.232188041	6.518568587	6.86E-11	8.05E-10	gi|596000574|ref|XP_007218085.1|	up
gene15204	HR-5	HR-0	-1.894559186	5.024030841	6.97E-11	8.17E-10	gi|703157234|ref|XP_010111673.1|	down
gene24444	HR-5	HR-0	-2.968033404	3.459675843	7.02E-11	8.23E-10	gi|720076667|ref|XP_010279675.1|	down
gene3335	HR-5	HR-0	1.961930124	4.464520835	7.11E-11	8.33E-10	gi|645219080|ref|XP_008233930.1|	up
gene12440	HR-5	HR-0	1.27531395	6.430119805	7.47E-11	8.75E-10	gi|645227979|ref|XP_008220776.1|	up
gene7747	HR-5	HR-0	3.648996515	4.393172228	7.58E-11	8.86E-10	gi|728812525|gb|KHG00872.1|	up
gene20922	HR-5	HR-0	-5.733689003	1.742767351	7.58E-11	8.86E-10	gi|596287564|ref|XP_007225795.1|	down
gene12214	HR-5	HR-0	1.180726422	8.418865201	7.67E-11	8.96E-10	gi|590592198|ref|XP_007017213.1|	up
gene4628	HR-5	HR-0	-1.148019914	9.26444389	7.75E-11	9.05E-10	gi|645221922|ref|XP_008246347.1|	down
gene29460	HR-5	HR-0	-2.304440111	4.403751569	7.82E-11	9.13E-10	gi|470118658|ref|XP_004295439.1|	down
gene22155	HR-5	HR-0	-1.666143134	6.054941274	7.87E-11	9.18E-10	gi|567873129|ref|XP_006429154.1|	down
gene8160	HR-5	HR-0	-2.278242528	4.208327217	7.88E-11	9.18E-10	gi|703147119|ref|XP_010108971.1|	down
gene23395	HR-5	HR-0	-1.442363014	5.750094014	7.96E-11	9.27E-10	gi|694323916|ref|XP_009353005.1|	down
gene7106	HR-5	HR-0	1.49057805	5.886369942	8.03E-11	9.35E-10	gi|568874369|ref|XP_006490288.1|	up
gene9666	HR-5	HR-0	-9.339110337	0.254786072	8.09E-11	9.41E-10	gi|703090057|ref|XP_010093978.1|	down
gene11538	HR-5	HR-0	-1.230298985	6.091883463	8.20E-11	9.54E-10	gi|225457415|ref|XP_002284912.1|	down
gene16440	HR-5	HR-0	1.840318146	4.756726016	8.52E-11	9.90E-10	gi|719979176|ref|XP_010249387.1|	up
gene15896	HR-5	HR-0	1.205942267	7.141707438	8.56E-11	9.94E-10	gi|703157602|ref|XP_010111770.1|	up
gene30172	HR-5	HR-0	-2.251657635	4.600449133	8.91E-11	1.03E-09	gi|703139843|ref|XP_010107074.1|	down
gene5634	HR-5	HR-0	-1.199226748	7.06296441	9.05E-11	1.05E-09	gi|596004806|ref|XP_007218323.1|	down
gene33312	HR-5	HR-0	-1.652005078	5.127784236	9.13E-11	1.06E-09	gi|643733074|gb|KDP40021.1|	down
gene12505	HR-5	HR-0	1.728243489	4.921252599	9.18E-11	1.06E-09	gi|703078805|ref|XP_010090988.1|	up
gene11610	HR-5	HR-0	1.17212361	7.300435197	9.25E-11	1.07E-09	gi|703066507|ref|XP_010087730.1|	up
gene19655	HR-5	HR-0	1.31517149	5.902697977	9.27E-11	1.07E-09	gi|470124647|ref|XP_004298322.1|	up
gene3821	HR-5	HR-0	1.156099589	9.350935388	9.63E-11	1.11E-09	gi|590588272|ref|XP_007016165.1|	up
gene8601	HR-5	HR-0	-1.216508944	6.799304462	9.78E-11	1.13E-09	gi|118486261|gb|ABK94972.1|	down
gene9346	HR-5	HR-0	-1.222228147	6.076247654	9.96E-11	1.15E-09	gi|703086913|ref|XP_010093134.1|	down
gene23537	HR-5	HR-0	-1.395568174	5.867377712	9.98E-11	1.15E-09	gi|645271914|ref|XP_008241142.1|	down
gene1784	HR-5	HR-0	-1.243506739	6.533019777	1.01E-10	1.16E-09	gi|566215314|ref|XP_002324535.2|	down
gene2236	HR-5	HR-0	-5.040813264	2.409361987	1.01E-10	1.17E-09	gi|593261181|ref|XP_007132990.1|	down
gene16729	HR-5	HR-0	1.209926978	8.171773299	1.02E-10	1.17E-09	gi|645220002|ref|XP_008238308.1|	up
gene6879	HR-5	HR-0	-1.587448943	5.17371774	1.02E-10	1.18E-09	gi|595938204|ref|XP_007215641.1|	down
gene21167	HR-5	HR-0	-2.576983918	4.746928728	1.03E-10	1.19E-09	gi|703074627|ref|XP_010089866.1|	down
gene18521	HR-5	HR-0	1.419710317	6.587854517	1.04E-10	1.19E-09	gi|703110505|ref|XP_010099607.1|	up
gene12589	HR-5	HR-0	-11.77764156	2.641024429	1.07E-10	1.23E-09	gi|27450532|gb|AAO14627.1|AF467900_4	down
gene23299	HR-5	HR-0	-4.422431371	2.661370663	1.07E-10	1.23E-09	gi|702243592|ref|XP_010050189.1|	down
gene3766	HR-5	HR-0	1.155939177	7.336960322	1.08E-10	1.25E-09	gi|643714248|gb|KDP26913.1|	up
gene16099	HR-5	HR-0	1.441940786	5.603253376	1.09E-10	1.25E-09	gi|470142597|ref|XP_004306990.1|	up
Ziziphus_jujuba_newGene_6174	HR-5	HR-0	10.12336674	1.019286983	1.10E-10	1.26E-09	gi|357488185|ref|XP_003614380.1|	up
gene28387	HR-5	HR-0	-3.282145053	3.486861989	1.11E-10	1.27E-09	gi|470103445|ref|XP_004288147.1|	down
gene20818	HR-5	HR-0	1.901408055	4.526534854	1.14E-10	1.31E-09	NA	up
gene110	HR-5	HR-0	3.282263828	3.081057166	1.15E-10	1.32E-09	gi|595906447|ref|XP_007214130.1|	up
gene24491	HR-5	HR-0	4.053435733	2.332943145	1.16E-10	1.33E-09	gi|73747820|gb|AAZ82815.1|	up
gene15153	HR-5	HR-0	-3.936036116	2.74595905	1.18E-10	1.35E-09	gi|694321971|ref|XP_009352129.1|	down
gene16551	HR-5	HR-0	-2.362607956	4.460283094	1.20E-10	1.37E-09	gi|590704350|ref|XP_007047134.1|	down
gene18549	HR-5	HR-0	-1.795042801	6.259502456	1.22E-10	1.40E-09	gi|703142818|ref|XP_010107849.1|	down
gene12294	HR-5	HR-0	1.25568527	6.987069205	1.23E-10	1.40E-09	gi|590574354|ref|XP_007012378.1|	up
gene7450	HR-5	HR-0	1.293905838	6.003048387	1.23E-10	1.41E-09	gi|596004770|ref|XP_007218320.1|	up
gene16825	HR-5	HR-0	-1.457958562	5.455360336	1.25E-10	1.42E-09	gi|443299073|gb|AGC82087.1|	down
gene388	HR-5	HR-0	-6.377057718	1.691543381	1.27E-10	1.45E-09	gi|590623806|ref|XP_007025424.1|	down
gene26755	HR-5	HR-0	-2.626738956	3.856190947	1.28E-10	1.46E-09	gi|703129766|ref|XP_010104443.1|	down
gene16652	HR-5	HR-0	-1.288020368	5.926045393	1.28E-10	1.46E-09	gi|694447103|ref|XP_009349751.1|	down
gene350	HR-5	HR-0	-9.261446717	0.180203684	1.28E-10	1.46E-09	gi|658056810|ref|XP_008364164.1|	down
gene15777	HR-5	HR-0	-2.181795511	4.288722193	1.30E-10	1.48E-09	gi|566176411|ref|XP_006381631.1|	down
gene24767	HR-5	HR-0	5.615710076	2.18403412	1.32E-10	1.50E-09	gi|743912049|ref|XP_010999895.1|	up
gene8652	HR-5	HR-0	-1.516926216	5.573030983	1.34E-10	1.52E-09	gi|703146796|ref|XP_010108892.1|	down
gene15410	HR-5	HR-0	-3.540821437	2.926055485	1.35E-10	1.53E-09	gi|743894845|ref|XP_011040680.1|	down
gene759	HR-5	HR-0	-9.533693156	0.438171983	1.35E-10	1.53E-09	gi|470114373|ref|XP_004293390.1|	down
gene8801	HR-5	HR-0	-1.430494334	5.502530126	1.35E-10	1.54E-09	gi|319439585|emb|CBJ18166.1|	down
gene15692	HR-5	HR-0	-1.968224635	5.28535984	1.38E-10	1.56E-09	gi|645254476|ref|XP_008233057.1|	down
gene13092	HR-5	HR-0	-5.404931241	3.132493294	1.39E-10	1.57E-09	gi|530704735|gb|AGT40333.1|	down
gene15214	HR-5	HR-0	-1.15891051	9.585595557	1.46E-10	1.65E-09	gi|703090168|ref|XP_010094006.1|	down
gene19851	HR-5	HR-0	-5.340672432	1.63573131	1.48E-10	1.67E-09	gi|567890963|ref|XP_006438002.1|	down
gene30894	HR-5	HR-0	1.161930788	7.390654459	1.52E-10	1.71E-09	gi|595820196|ref|XP_007204624.1|	up
gene22621	HR-5	HR-0	-3.348733753	3.150877695	1.53E-10	1.74E-09	gi|595836376|ref|XP_007207246.1|	down
gene24824	HR-5	HR-0	9.235339167	0.16699481	1.56E-10	1.76E-09	gi|694311964|ref|XP_009360272.1|	up
gene2520	HR-5	HR-0	-1.955663812	4.465869942	1.56E-10	1.76E-09	gi|590621316|ref|XP_007024757.1|	down
gene21672	HR-5	HR-0	-2.260892382	4.135345204	1.63E-10	1.84E-09	gi|697148884|ref|XP_009628632.1|	down
gene19178	HR-5	HR-0	-3.66247761	3.106909633	1.67E-10	1.88E-09	gi|645261262|ref|XP_008236208.1|	down
gene11956	HR-5	HR-0	2.893578763	3.397078419	1.68E-10	1.90E-09	gi|658002066|ref|XP_008393508.1|	up
gene28909	HR-5	HR-0	1.997071361	4.729093319	1.69E-10	1.90E-09	gi|596153643|ref|XP_007222795.1|	up
gene8629	HR-5	HR-0	1.691266456	6.051346838	1.74E-10	1.96E-09	gi|359491881|ref|XP_003634337.1|	up
gene23625	HR-5	HR-0	1.844616657	4.742291945	1.74E-10	1.96E-09	gi|595808431|ref|XP_007202759.1|	up
gene25180	HR-5	HR-0	2.203744108	4.205637231	1.75E-10	1.97E-09	gi|703102842|ref|XP_010097570.1|	up
gene8316	HR-5	HR-0	1.776199082	5.221196868	1.76E-10	1.98E-09	gi|643686876|gb|KDP20041.1|	up
gene11942	HR-5	HR-0	-3.961903402	2.432946822	1.76E-10	1.98E-09	gi|470130662|ref|XP_004301222.1|	down
gene4075	HR-5	HR-0	-1.273434063	7.043265898	1.77E-10	1.99E-09	gi|595824593|ref|XP_007205264.1|	down
gene33124	HR-5	HR-0	-9.237510883	0.156391152	1.79E-10	2.00E-09	gi|645235875|ref|XP_008224471.1|	down
gene9124	HR-5	HR-0	1.430253506	6.07185822	1.79E-10	2.01E-09	gi|743867474|ref|XP_011032740.1|	up
gene11982	HR-5	HR-0	-1.161467511	7.278941297	1.79E-10	2.01E-09	gi|643724302|gb|KDP33503.1|	down
gene29786	HR-5	HR-0	-1.176067711	8.347556734	1.84E-10	2.06E-09	gi|255571847|ref|XP_002526866.1|	down
gene29074	HR-5	HR-0	-1.3188052	6.043329153	1.88E-10	2.11E-09	gi|743925275|ref|XP_011006773.1|	down
gene14360	HR-5	HR-0	1.334293965	8.800241153	1.94E-10	2.17E-09	gi|743904855|ref|XP_011045812.1|	up
gene33063	HR-5	HR-0	4.688922825	2.0915606	1.95E-10	2.18E-09	gi|356500210|ref|XP_003518926.1|	up
Ziziphus_jujuba_newGene_1102	HR-5	HR-0	-9.569894384	0.476232957	1.96E-10	2.19E-09	NA	down
gene281	HR-5	HR-0	-1.548621469	5.209444575	1.97E-10	2.20E-09	gi|596145269|ref|XP_007222634.1|	down
gene21109	HR-5	HR-0	1.154779257	7.931044963	1.98E-10	2.21E-09	gi|590696127|ref|XP_007045081.1|	up
gene21814	HR-5	HR-0	-1.438821831	5.584214435	2.00E-10	2.23E-09	gi|470128747|ref|XP_004300296.1|	down
gene19346	HR-5	HR-0	1.137500506	7.320362349	2.02E-10	2.26E-09	gi|659128275|ref|XP_008464130.1|	up
gene21068	HR-5	HR-0	2.301703205	4.827690017	2.08E-10	2.32E-09	gi|645219791|ref|XP_008237400.1|	up
gene2790	HR-5	HR-0	-1.486868678	6.62631289	2.11E-10	2.35E-09	gi|703133624|ref|XP_010105438.1|	down
gene3953	HR-5	HR-0	-1.426963981	8.804026356	2.13E-10	2.37E-09	gi|567774769|gb|AHC95483.1|	down
gene10402	HR-5	HR-0	-1.27420142	6.089529248	2.13E-10	2.37E-09	gi|703063493|ref|XP_010086973.1|	down
gene10826	HR-5	HR-0	3.624037783	4.117222623	2.15E-10	2.39E-09	gi|470125887|ref|XP_004298929.1|	up
gene13640	HR-5	HR-0	-2.293973539	4.112240395	2.17E-10	2.41E-09	gi|297734031|emb|CBI15278.3|	down
gene22921	HR-5	HR-0	-1.139368655	7.545945872	2.18E-10	2.42E-09	gi|703075931|ref|XP_010090203.1|	down
Ziziphus_jujuba_newGene_2786	HR-5	HR-0	9.885885041	0.788081372	2.22E-10	2.47E-09	NA	up
gene11923	HR-5	HR-0	-3.051542321	4.949842442	2.22E-10	2.47E-09	gi|703160105|ref|XP_010112419.1|	down
Ziziphus_jujuba_newGene_6116	HR-5	HR-0	-1.863183778	5.112882122	2.23E-10	2.48E-09	gi|414887087|tpg|DAA63101.1|	down
gene5148	HR-5	HR-0	1.66275343	9.518010587	2.24E-10	2.49E-09	gi|470132270|ref|XP_004302008.1|	up
gene14421	HR-5	HR-0	2.00222015	4.661930984	2.28E-10	2.53E-09	gi|645232384|ref|XP_008222839.1|	up
gene15039	HR-5	HR-0	1.942032723	4.816767727	2.39E-10	2.65E-09	gi|645235434|ref|XP_008224267.1|	up
gene21387	HR-5	HR-0	1.197416946	6.823614965	2.41E-10	2.67E-09	gi|645226304|ref|XP_008219978.1|	up
gene15903	HR-5	HR-0	1.541701411	5.974255952	2.43E-10	2.69E-09	gi|595840697|ref|XP_007208068.1|	up
gene1664	HR-5	HR-0	-3.218645239	3.280488779	2.44E-10	2.69E-09	gi|645237255|ref|XP_008225122.1|	down
gene14241	HR-5	HR-0	-1.57732489	5.474121176	2.46E-10	2.72E-09	gi|657977542|ref|XP_008380690.1|	down
gene11017	HR-5	HR-0	-9.747052184	0.647892029	2.47E-10	2.73E-09	gi|645270090|ref|XP_008240297.1|	down
gene21287	HR-5	HR-0	-5.330086359	1.36546721	2.47E-10	2.73E-09	gi|703088074|ref|XP_010093439.1|	down
gene3057	HR-5	HR-0	3.024623613	3.438752132	2.51E-10	2.76E-09	gi|703101481|ref|XP_010097199.1|	up
gene24530	HR-5	HR-0	-6.716207391	3.272550523	2.52E-10	2.78E-09	gi|645220873|ref|XP_008242286.1|	down
gene23263	HR-5	HR-0	-4.692295299	4.461394521	2.58E-10	2.84E-09	gi|595803200|ref|XP_007201976.1|	down
Ziziphus_jujuba_newGene_2822	HR-5	HR-0	-5.913128012	1.900727216	2.63E-10	2.90E-09	NA	down
gene17713	HR-5	HR-0	6.830499143	3.942212102	2.75E-10	3.03E-09	gi|357440701|ref|XP_003590628.1|	up
gene3995	HR-5	HR-0	1.22338365	7.737791088	2.77E-10	3.05E-09	gi|703137638|ref|XP_010106503.1|	up
gene26618	HR-5	HR-0	2.054930662	4.368839411	2.81E-10	3.09E-09	gi|645253646|ref|XP_008232671.1|	up
gene111	HR-5	HR-0	-1.547596087	5.408310718	2.82E-10	3.10E-09	gi|225444009|ref|XP_002281463.1|	down
gene17985	HR-5	HR-0	3.402052972	2.883496371	2.89E-10	3.17E-09	gi|720038732|ref|XP_010268075.1|	up
gene20134	HR-5	HR-0	1.442003366	7.258607762	2.89E-10	3.17E-09	gi|590695083|ref|XP_007044791.1|	up
gene22840	HR-5	HR-0	1.133954197	9.681602858	2.92E-10	3.20E-09	gi|225440145|ref|XP_002283240.1|	up
gene15750	HR-5	HR-0	1.91731662	6.358705978	2.94E-10	3.23E-09	gi|694381029|ref|XP_009366612.1|	up
gene5367	HR-5	HR-0	-1.438119117	5.441242882	3.01E-10	3.30E-09	gi|255547560|ref|XP_002514837.1|	down
gene27671	HR-5	HR-0	-1.740009035	5.258588118	3.02E-10	3.30E-09	gi|694351851|ref|XP_009357662.1|	down
gene12627	HR-5	HR-0	6.54309618	2.162175672	3.05E-10	3.34E-09	gi|743912049|ref|XP_010999895.1|	up
gene3267	HR-5	HR-0	2.157128013	4.216292109	3.07E-10	3.35E-09	gi|703084743|ref|XP_010092553.1|	up
gene15044	HR-5	HR-0	-4.098743206	2.273429506	3.08E-10	3.37E-09	gi|703135477|ref|XP_010105878.1|	down
gene21997	HR-5	HR-0	-3.978709927	2.30121633	3.11E-10	3.40E-09	gi|595828583|ref|XP_007205748.1|	down
gene23781	HR-5	HR-0	1.219573107	6.282075909	3.11E-10	3.40E-09	gi|657988201|ref|XP_008386263.1|	up
gene10081	HR-5	HR-0	4.300169996	2.634177121	3.19E-10	3.49E-09	gi|720004150|ref|XP_010257231.1|	up
gene11546	HR-5	HR-0	-4.05680439	3.084713928	3.20E-10	3.49E-09	gi|731425789|ref|XP_010663380.1|	down
gene12289	HR-5	HR-0	2.762347378	3.57030985	3.23E-10	3.52E-09	gi|643724843|gb|KDP34044.1|	up
gene18662	HR-5	HR-0	1.9227728	4.627130615	3.25E-10	3.54E-09	gi|703098089|ref|XP_010096290.1|	up
gene30863	HR-5	HR-0	2.26079913	4.027972585	3.28E-10	3.57E-09	gi|645278788|ref|XP_008244392.1|	up
gene23509	HR-5	HR-0	-1.179967306	6.895591331	3.29E-10	3.58E-09	gi|590632708|ref|XP_007027916.1|	down
gene15580	HR-5	HR-0	4.515552139	1.782278038	3.32E-10	3.62E-09	gi|643716811|gb|KDP28437.1|	up
gene31025	HR-5	HR-0	3.695853682	2.997878603	3.33E-10	3.62E-09	gi|590667886|ref|XP_007037339.1|	up
gene16288	HR-5	HR-0	-2.382730052	4.539825236	3.34E-10	3.63E-09	gi|694372110|ref|XP_009363463.1|	down
gene23806	HR-5	HR-0	-1.714850743	5.562420334	3.40E-10	3.69E-09	gi|590610846|ref|XP_007021935.1|	down
gene32194	HR-5	HR-0	-3.587840442	3.482398767	3.41E-10	3.70E-09	gi|659123955|ref|XP_008461922.1|	down
gene3811	HR-5	HR-0	-3.315555408	6.615474844	3.48E-10	3.77E-09	gi|645216317|ref|XP_008220567.1|	down
gene22652	HR-5	HR-0	-7.605125685	0.353576441	3.49E-10	3.78E-09	gi|694313776|ref|XP_009368287.1|	down
gene20439	HR-5	HR-0	-1.420624488	5.947857596	3.53E-10	3.83E-09	gi|225425642|ref|XP_002272064.1|	down
gene26906	HR-5	HR-0	-1.846860966	4.611456614	3.53E-10	3.83E-09	gi|429884536|gb|AGA17932.1|	down
gene25810	HR-5	HR-0	1.404202995	5.571748842	3.76E-10	4.07E-09	gi|694327332|ref|XP_009354540.1|	up
gene10338	HR-5	HR-0	5.684721971	1.960865739	3.80E-10	4.12E-09	gi|703142660|ref|XP_010107808.1|	up
gene32760	HR-5	HR-0	1.850642271	4.725787744	3.81E-10	4.13E-09	gi|629101657|gb|KCW67126.1|	up
gene20003	HR-5	HR-0	1.194120436	7.397296248	3.86E-10	4.18E-09	gi|645230483|ref|XP_008221955.1|	up
gene21476	HR-5	HR-0	-1.916699706	4.853080658	3.90E-10	4.22E-09	gi|567893456|ref|XP_006439216.1|	down
gene22749	HR-5	HR-0	-4.228910757	2.086891961	3.93E-10	4.24E-09	gi|566168327|ref|XP_006385089.1|	down
gene375	HR-5	HR-0	-2.269981433	4.205774217	3.96E-10	4.27E-09	gi|703144984|ref|XP_010108418.1|	down
gene1958	HR-5	HR-0	-2.042789192	4.375665413	4.05E-10	4.37E-09	gi|567917750|ref|XP_006450881.1|	down
gene2719	HR-5	HR-0	1.866938626	4.592253589	4.10E-10	4.42E-09	gi|703136266|ref|XP_010106109.1|	up
gene8122	HR-5	HR-0	2.108863611	4.249925063	4.10E-10	4.42E-09	gi|224079694|ref|XP_002305915.1|	up
gene31451	HR-5	HR-0	-7.160888426	1.163135525	4.12E-10	4.44E-09	gi|225436405|ref|XP_002271797.1|	down
gene784	HR-5	HR-0	-2.183992456	4.456656073	4.21E-10	4.53E-09	gi|645242208|ref|XP_008227444.1|	down
gene17166	HR-5	HR-0	1.568164287	5.194078307	4.22E-10	4.54E-09	gi|255573868|ref|XP_002527853.1|	up
gene12058	HR-5	HR-0	1.112064491	8.82508842	4.27E-10	4.59E-09	gi|590595305|ref|XP_007018019.1|	up
Ziziphus_jujuba_newGene_8011	HR-5	HR-0	-4.82988525	3.283503153	4.33E-10	4.65E-09	gi|645216291|ref|XP_008220446.1|	down
gene12920	HR-5	HR-0	-1.416014671	6.320377951	4.34E-10	4.66E-09	gi|585866520|gb|AHJ59942.1|	down
gene6029	HR-5	HR-0	-1.194159539	6.824164454	4.35E-10	4.68E-09	gi|567895712|ref|XP_006440344.1|	down
gene26051	HR-5	HR-0	2.623253952	4.081995756	4.39E-10	4.71E-09	gi|657955446|ref|XP_008369191.1|	up
gene18525	HR-5	HR-0	-3.281415037	4.472110188	4.44E-10	4.76E-09	gi|703097742|ref|XP_010096195.1|	down
gene2646	HR-5	HR-0	-4.020185918	3.031510897	4.51E-10	4.83E-09	gi|703066369|ref|XP_010087693.1|	down
gene336	HR-5	HR-0	1.319915837	5.733746826	4.54E-10	4.87E-09	gi|645250702|ref|XP_008231332.1|	up
gene1642	HR-5	HR-0	-2.998538966	4.323033054	4.61E-10	4.94E-09	gi|595885039|ref|XP_007213090.1|	down
gene31343	HR-5	HR-0	3.303973472	3.153549367	4.63E-10	4.95E-09	gi|657946658|ref|XP_008385776.1|	up
gene12179	HR-5	HR-0	-2.709941627	3.66124668	4.82E-10	5.15E-09	gi|694326504|ref|XP_009354164.1|	down
gene25173	HR-5	HR-0	2.384155282	4.775295608	4.91E-10	5.25E-09	gi|595875536|ref|XP_007212184.1|	up
gene24349	HR-5	HR-0	-2.506895691	4.250153016	4.96E-10	5.30E-09	gi|643733049|gb|KDP39996.1|	down
gene24714	HR-5	HR-0	-2.181534529	4.102156644	4.96E-10	5.30E-09	gi|657989852|ref|XP_008387142.1|	down
gene23060	HR-5	HR-0	3.045710537	3.382564077	4.96E-10	5.30E-09	gi|719978718|ref|XP_010249252.1|	up
gene20819	HR-5	HR-0	1.501505892	5.330402647	4.98E-10	5.31E-09	gi|568829713|ref|XP_006469163.1|	up
gene2803	HR-5	HR-0	-1.287562456	5.808173772	5.00E-10	5.33E-09	gi|703104744|ref|XP_010098083.1|	down
gene11149	HR-5	HR-0	1.158782952	6.871069888	5.01E-10	5.34E-09	gi|703151552|ref|XP_010110148.1|	up
gene32335	HR-5	HR-0	-1.477722801	6.082911594	5.03E-10	5.36E-09	gi|470143814|ref|XP_004307563.1|	down
gene1536	HR-5	HR-0	-2.724231984	3.646049248	5.06E-10	5.38E-09	gi|596057996|ref|XP_007220995.1|	down
gene9135	HR-5	HR-0	3.1418371	3.372516092	5.09E-10	5.42E-09	gi|645247177|ref|XP_008229710.1|	up
Ziziphus_jujuba_newGene_1195	HR-5	HR-0	-2.729715396	3.583411931	5.24E-10	5.58E-09	gi|694309444|ref|XP_009369833.1|	down
gene18937	HR-5	HR-0	-1.20828894	6.423133452	5.26E-10	5.59E-09	gi|470111892|ref|XP_004292175.1|	down
gene24315	HR-5	HR-0	1.205938214	7.057248429	5.30E-10	5.63E-09	gi|596280354|ref|XP_007225272.1|	up
gene10526	HR-5	HR-0	-1.245263282	10.21958095	5.40E-10	5.74E-09	gi|4539543|emb|CAB39974.1|	down
gene30115	HR-5	HR-0	-1.864098287	4.469557036	5.45E-10	5.78E-09	gi|567904570|ref|XP_006444773.1|	down
gene19852	HR-5	HR-0	2.821308546	3.389229116	5.54E-10	5.87E-09	gi|255547678|ref|XP_002514896.1|	up
gene1182	HR-5	HR-0	1.686215581	5.123723762	5.59E-10	5.93E-09	gi|470118350|ref|XP_004295294.1|	up
gene19974	HR-5	HR-0	-5.979486905	1.348632237	5.70E-10	6.04E-09	gi|255547846|ref|XP_002514980.1|	down
gene15667	HR-5	HR-0	1.27095106	6.367141613	5.79E-10	6.13E-09	gi|703133659|ref|XP_010105447.1|	up
Ziziphus_jujuba_newGene_8109	HR-5	HR-0	8.966040483	-0.08784056	5.85E-10	6.19E-09	NA	up
gene6014	HR-5	HR-0	1.711613793	4.974407919	6.06E-10	6.41E-09	gi|643719805|gb|KDP30480.1|	up
gene18158	HR-5	HR-0	1.606786518	5.164201945	6.19E-10	6.55E-09	gi|596128065|ref|XP_007222075.1|	up
gene7894	HR-5	HR-0	-1.79931152	4.850615239	6.24E-10	6.59E-09	gi|590646387|ref|XP_007031609.1|	down
gene29776	HR-5	HR-0	9.077265933	0.016365472	6.28E-10	6.63E-09	gi|658022662|ref|XP_008346742.1|	up
gene18331	HR-5	HR-0	-2.12425578	4.213224156	6.43E-10	6.79E-09	gi|703115043|ref|XP_010100803.1|	down
gene22907	HR-5	HR-0	1.405938088	6.007334096	6.46E-10	6.81E-09	gi|595818105|ref|XP_007204301.1|	up
gene18813	HR-5	HR-0	-1.193042276	7.238148142	6.48E-10	6.83E-09	gi|595797777|ref|XP_007201311.1|	down
gene18500	HR-5	HR-0	-1.388302628	5.609949156	6.48E-10	6.83E-09	gi|470126245|ref|XP_004299100.1|	down
gene19626	HR-5	HR-0	1.288701227	6.051062814	6.49E-10	6.84E-09	gi|645250181|ref|XP_008231090.1|	up
gene24559	HR-5	HR-0	-1.439762058	5.439105249	6.54E-10	6.88E-09	gi|645253780|ref|XP_008232735.1|	down
gene6467	HR-5	HR-0	-1.309919084	5.79175829	6.59E-10	6.93E-09	gi|645255027|ref|XP_008233309.1|	down
gene12042	HR-5	HR-0	3.450594491	2.865172668	6.60E-10	6.95E-09	gi|694369948|ref|XP_009362870.1|	up
gene13212	HR-5	HR-0	2.889018399	3.453952638	6.64E-10	6.98E-09	gi|658064267|ref|XP_008368080.1|	up
gene2212	HR-5	HR-0	1.188100354	7.118701177	6.65E-10	6.99E-09	gi|645240773|ref|XP_008226759.1|	up
gene25303	HR-5	HR-0	-1.693695838	4.961834651	6.72E-10	7.06E-09	gi|703081924|ref|XP_010091818.1|	down
gene20813	HR-5	HR-0	-1.22815451	6.523879103	6.75E-10	7.08E-09	gi|645276600|ref|XP_008243363.1|	down
gene28876	HR-5	HR-0	-2.511480341	3.915022656	6.95E-10	7.29E-09	gi|645266083|ref|XP_008238460.1|	down
gene13178	HR-5	HR-0	-1.176641971	10.75480334	6.97E-10	7.30E-09	gi|255545402|ref|XP_002513761.1|	down
gene21931	HR-5	HR-0	-2.386442155	3.849769332	6.97E-10	7.31E-09	gi|645265161|ref|XP_008238020.1|	down
gene31556	HR-5	HR-0	-2.153046172	4.167727513	6.98E-10	7.31E-09	gi|590690306|ref|XP_007043474.1|	down
gene22325	HR-5	HR-0	2.072005153	4.50729017	7.12E-10	7.45E-09	gi|566147056|ref|XP_006368520.1|	up
gene3578	HR-5	HR-0	-1.842294663	4.508426563	7.20E-10	7.54E-09	gi|590587438|ref|XP_007015964.1|	down
gene16298	HR-5	HR-0	-4.022164642	2.31022507	7.24E-10	7.57E-09	gi|567859860|ref|XP_006422584.1|	down
Ziziphus_jujuba_newGene_6642	HR-5	HR-0	-6.733693084	2.865062519	7.43E-10	7.76E-09	gi|645267623|ref|XP_008239160.1|	down
gene24505	HR-5	HR-0	-1.234391984	6.50343332	7.53E-10	7.87E-09	gi|643716231|gb|KDP28004.1|	down
gene22072	HR-5	HR-0	-2.761034973	4.357605244	7.58E-10	7.91E-09	gi|224090939|ref|XP_002309124.1|	down
gene2737	HR-5	HR-0	2.164348343	4.359808679	7.58E-10	7.91E-09	gi|595942728|ref|XP_007215927.1|	up
gene11458	HR-5	HR-0	2.311263713	4.634265616	7.59E-10	7.91E-09	gi|694317538|ref|XP_009338669.1|	up
gene28236	HR-5	HR-0	2.188192487	4.088785985	7.59E-10	7.92E-09	gi|658009124|ref|XP_008339763.1|	up
gene10728	HR-5	HR-0	-1.114022209	7.226636246	7.62E-10	7.94E-09	gi|645268947|ref|XP_008239770.1|	down
gene18319	HR-5	HR-0	1.318354255	7.525904197	7.70E-10	8.02E-09	gi|359497288|ref|XP_002263566.2|	up
gene6615	HR-5	HR-0	2.12938718	4.408765567	7.78E-10	8.10E-09	gi|657944325|ref|XP_008373951.1|	up
gene22781	HR-5	HR-0	-1.438513096	5.402916043	7.84E-10	8.15E-09	gi|566170668|ref|XP_006383027.1|	down
gene22600	HR-5	HR-0	2.023739596	4.444391513	7.89E-10	8.20E-09	gi|643706996|gb|KDP22806.1|	up
gene11758	HR-5	HR-0	8.910187543	-0.139860811	8.08E-10	8.40E-09	gi|657950192|ref|XP_008346612.1|	up
gene2518	HR-5	HR-0	-9.108971487	0.031925306	8.14E-10	8.46E-09	gi|566161298|ref|XP_002304253.2|	down
gene28071	HR-5	HR-0	-5.620050019	2.516591985	8.29E-10	8.61E-09	gi|643734394|gb|KDP41124.1|	down
gene6744	HR-5	HR-0	-1.773233614	4.627412142	8.32E-10	8.63E-09	gi|225448647|ref|XP_002279538.1|	down
gene33169	HR-5	HR-0	1.562992145	5.900093399	8.39E-10	8.70E-09	gi|470141913|ref|XP_004306669.1|	up
gene10522	HR-5	HR-0	1.381028275	6.224993562	8.39E-10	8.70E-09	gi|645268216|ref|XP_008239427.1|	up
Ziziphus_jujuba_newGene_4019	HR-5	HR-0	-2.775270624	3.745802868	8.49E-10	8.80E-09	gi|658034389|ref|XP_008352715.1|	down
gene21983	HR-5	HR-0	-4.39002188	2.440052872	8.51E-10	8.81E-09	gi|590588360|ref|XP_007016181.1|	down
gene29951	HR-5	HR-0	1.463475617	5.517554056	8.71E-10	9.02E-09	gi|703077237|ref|XP_010090540.1|	up
gene12622	HR-5	HR-0	7.929135475	0.752214012	8.87E-10	9.18E-09	gi|470113098|ref|XP_004292764.1|	up
gene19370	HR-5	HR-0	1.211215479	6.395806203	8.97E-10	9.28E-09	gi|645223807|ref|XP_008218811.1|	up
gene1677	HR-5	HR-0	-1.294959391	5.782191958	9.02E-10	9.32E-09	gi|645237294|ref|XP_008225137.1|	down
gene23985	HR-5	HR-0	-7.497148659	0.267561685	9.02E-10	9.32E-09	gi|645220723|ref|XP_008241503.1|	down
Ziziphus_jujuba_newGene_1524	HR-5	HR-0	-3.376350506	2.77752233	9.04E-10	9.33E-09	gi|703088244|ref|XP_010093483.1|	down
gene16635	HR-5	HR-0	-5.008095746	1.768978836	9.04E-10	9.33E-09	gi|595809404|ref|XP_007202906.1|	down
gene18078	HR-5	HR-0	1.202649349	7.863067076	9.23E-10	9.51E-09	gi|703078196|ref|XP_010090809.1|	up
gene15935	HR-5	HR-0	-2.4601433	8.76523201	9.38E-10	9.67E-09	gi|694365936|ref|XP_009361729.1|	down
gene18051	HR-5	HR-0	-3.698367426	2.883606162	9.45E-10	9.73E-09	gi|731395471|ref|XP_010652186.1|	down
gene17904	HR-5	HR-0	-1.990319026	5.254510576	9.57E-10	9.85E-09	gi|645242923|ref|XP_008227750.1|	down
gene22007	HR-5	HR-0	-4.924289488	1.510874029	9.66E-10	9.94E-09	gi|694448787|ref|XP_009350195.1|	down
gene17316	HR-5	HR-0	-1.213838483	6.692795587	1.01E-09	1.04E-08	gi|703070193|ref|XP_010088726.1|	down
Ziziphus_jujuba_newGene_7470	HR-5	HR-0	9.026536601	-0.032889972	1.03E-09	1.06E-08	gi|590720883|ref|XP_007051452.1|	up
gene17837	HR-5	HR-0	1.504317933	6.058751064	1.04E-09	1.07E-08	gi|645243138|ref|XP_008227841.1|	up
gene30852	HR-5	HR-0	-6.812254728	1.467657747	1.04E-09	1.07E-08	gi|224110984|ref|XP_002315705.1|	down
Ziziphus_jujuba_newGene_6074	HR-5	HR-0	-1.132716179	6.929632054	1.05E-09	1.08E-08	gi|595826887|ref|XP_007205644.1|	down
gene9751	HR-5	HR-0	3.368559786	4.190471385	1.06E-09	1.08E-08	gi|694407171|ref|XP_009378340.1|	up
gene5745	HR-5	HR-0	-1.165012257	6.521332341	1.06E-09	1.09E-08	gi|255552368|ref|XP_002517228.1|	down
gene1864	HR-5	HR-0	-4.297879365	1.949140165	1.07E-09	1.09E-08	gi|595812107|ref|XP_007203346.1|	down
gene21748	HR-5	HR-0	4.317183566	2.044247853	1.07E-09	1.10E-08	gi|743796642|ref|XP_011005999.1|	up
gene7785	HR-5	HR-0	-1.185756915	6.627528289	1.08E-09	1.11E-08	gi|703157084|ref|XP_010111634.1|	down
gene12947	HR-5	HR-0	-3.633514633	3.260517967	1.12E-09	1.14E-08	gi|645225939|ref|XP_008219808.1|	down
gene8266	HR-5	HR-0	-1.825487026	4.698622621	1.12E-09	1.15E-08	gi|568849614|ref|XP_006478544.1|	down
Ziziphus_jujuba_newGene_6868	HR-5	HR-0	7.297123187	0.135653787	1.12E-09	1.15E-08	NA	up
gene10503	HR-5	HR-0	-8.88225557	-0.180664108	1.13E-09	1.16E-08	gi|703132898|ref|XP_010105234.1|	down
gene26383	HR-5	HR-0	-1.743533773	4.682839167	1.15E-09	1.17E-08	gi|595973091|ref|XP_007217687.1|	down
gene3967	HR-5	HR-0	1.155670141	8.623640131	1.17E-09	1.19E-08	gi|703137729|ref|XP_010106532.1|	up
gene5366	HR-5	HR-0	1.415340027	5.683036823	1.17E-09	1.20E-08	gi|470138141|ref|XP_004304817.1|	up
gene9537	HR-5	HR-0	2.980234332	3.275729907	1.17E-09	1.20E-08	gi|694429497|ref|XP_009342273.1|	up
gene20979	HR-5	HR-0	-2.331672963	3.861188606	1.18E-09	1.20E-08	gi|596126895|ref|XP_007221987.1|	down
gene12344	HR-5	HR-0	-1.235986641	6.064504448	1.19E-09	1.21E-08	gi|694312346|ref|XP_009361910.1|	down
gene14214	HR-5	HR-0	-4.182651674	2.111060569	1.19E-09	1.21E-08	gi|590655909|ref|XP_007034119.1|	down
gene4461	HR-5	HR-0	2.111264712	4.344620746	1.19E-09	1.21E-08	gi|703123297|ref|XP_010102788.1|	up
gene22703	HR-5	HR-0	-1.432749167	5.657245111	1.20E-09	1.22E-08	gi|703162384|ref|XP_010113037.1|	down
gene22905	HR-5	HR-0	6.764521171	0.383547629	1.20E-09	1.22E-08	gi|645278558|ref|XP_008244287.1|	up
gene23174	HR-5	HR-0	-3.972738989	2.15660324	1.21E-09	1.23E-08	gi|460402239|ref|XP_004246621.1|	down
gene20737	HR-5	HR-0	-6.687689482	0.744666053	1.21E-09	1.23E-08	gi|596299068|ref|XP_007227594.1|	down
gene17242	HR-5	HR-0	-1.128763316	7.847239287	1.23E-09	1.25E-08	gi|595836198|ref|XP_007207208.1|	down
gene15061	HR-5	HR-0	-1.468249019	5.396933957	1.24E-09	1.26E-08	gi|449432666|ref|XP_004134120.1|	down
gene1238	HR-5	HR-0	8.919356551	-0.131452126	1.27E-09	1.29E-08	gi|703087488|ref|XP_010093285.1|	up
gene26511	HR-5	HR-0	1.687389708	4.907703761	1.27E-09	1.29E-08	gi|590682563|ref|XP_007041377.1|	up
gene7802	HR-5	HR-0	-1.131719208	6.681541008	1.29E-09	1.31E-08	gi|659116156|ref|XP_008457934.1|	down
gene16848	HR-5	HR-0	1.707986732	4.799644582	1.31E-09	1.32E-08	gi|645219563|ref|XP_008236379.1|	up
gene13483	HR-5	HR-0	-2.949212875	3.456364911	1.32E-09	1.34E-08	gi|413968618|gb|AFW90646.1|	down
Ziziphus_jujuba_newGene_2543	HR-5	HR-0	3.613138144	2.449283189	1.33E-09	1.34E-08	gi|596017635|ref|XP_007218886.1|	up
gene1997	HR-5	HR-0	1.154858584	7.062801034	1.33E-09	1.34E-08	gi|596050537|ref|XP_007220572.1|	up
gene3079	HR-5	HR-0	1.089828453	7.788169267	1.33E-09	1.35E-08	gi|703101587|ref|XP_010097229.1|	up
gene7016	HR-5	HR-0	-1.344997156	6.691287437	1.33E-09	1.35E-08	gi|703138450|ref|XP_010106743.1|	down
gene6147	HR-5	HR-0	-2.177699804	5.109833552	1.34E-09	1.35E-08	gi|645276721|ref|XP_008243423.1|	down
gene12869	HR-5	HR-0	1.165757916	6.580509639	1.41E-09	1.42E-08	gi|596293486|ref|XP_007226676.1|	up
gene27169	HR-5	HR-0	2.169865157	4.020999659	1.45E-09	1.46E-08	gi|657957641|ref|XP_008370323.1|	up
gene17893	HR-5	HR-0	-4.873001758	2.150069192	1.46E-09	1.47E-08	gi|359484066|ref|XP_002271307.2|	down
gene15516	HR-5	HR-0	1.173220261	6.417727741	1.46E-09	1.47E-08	gi|596113551|ref|XP_007221558.1|	up
gene19936	HR-5	HR-0	-1.419114188	5.384228116	1.48E-09	1.49E-08	gi|645230669|ref|XP_008222040.1|	down
gene7161	HR-5	HR-0	-3.620804024	2.578105261	1.49E-09	1.50E-08	gi|590672269|ref|XP_007038563.1|	down
gene2360	HR-5	HR-0	1.739497884	4.673535664	1.49E-09	1.50E-08	gi|703097397|ref|XP_010096105.1|	up
gene1414	HR-5	HR-0	-6.177697062	0.888050556	1.49E-09	1.50E-08	gi|645236848|ref|XP_008224933.1|	down
gene1076	HR-5	HR-0	1.833613252	4.649177574	1.49E-09	1.50E-08	NA	up
gene16138	HR-5	HR-0	5.6705501	1.105440573	1.56E-09	1.57E-08	gi|470112381|ref|XP_004292414.1|	up
gene21358	HR-5	HR-0	-9.484314387	0.390534055	1.58E-09	1.59E-08	gi|566148103|ref|XP_002299521.2|	down
gene10680	HR-5	HR-0	1.341481632	5.603863335	1.58E-09	1.59E-08	gi|645268016|ref|XP_008239340.1|	up
Ziziphus_jujuba_newGene_4824	HR-5	HR-0	8.827614682	-0.216613838	1.60E-09	1.60E-08	gi|595939576|ref|XP_007215763.1|	up
gene26317	HR-5	HR-0	-1.389431772	5.638023277	1.68E-09	1.68E-08	gi|596245651|ref|XP_007224545.1|	down
[truncated: 3,161 more rows]
