# Supplementary material for: Transcriptome Analysis of Jujube (Ziziphus jujuba Mill.) Response to Heat Stress
Source: Int J Genomics. 2021 Dec 2;2021:3442277. doi: 10.1155/2021/3442277 (PMC8660251; doi:10.1155/2021/3442277)
Supplement: Supplementary Materials — Table S1. The DEGs were detected in the comparisons of HR1 vs. HR0. Table S2. The DEGs were detected in the comparisons of HR3 vs. HR0. Table S3. The DEGs were detected in the comparisons of HR5 vs. HR0. Table S4. The DEGs were detected in the comparisons of HR7 vs. HR0. Table S5. Functional analysis of the DEGs from HR1 vs. HR0. Table S6. Functional analysis of the DEGs from HR3 vs. HR0. Table S7. Functional analysis of the DEGs from HR5 vs. HR0. Table S8. Functional analysis of the DEGs from HR7 vs. HR0. [file 3442277.f1.zip › Table S4.txt]

Gene	sampleA	sampleB	logFC	logCPM	PValue	FDR	GI anno	DEG
gene11556	HR-7	HR-0	10.56700839	4.581647706	1.53E-74	3.06E-70	gi|225456741|ref|XP_002268569.1|	up
gene20303	HR-7	HR-0	-6.075247927	5.088800478	3.28E-61	3.27E-57	gi|645229951|ref|XP_008221701.1|	down
gene2463	HR-7	HR-0	-4.10334948	6.331957012	1.82E-59	1.21E-55	gi|703083971|ref|XP_010092349.1|	down
gene15604	HR-7	HR-0	4.591007674	9.152362478	4.46E-54	2.22E-50	gi|645254865|ref|XP_008233234.1|	up
gene31367	HR-7	HR-0	7.110518859	6.522427964	7.42E-53	2.64E-49	gi|566203730|ref|XP_002320958.2|	up
gene16134	HR-7	HR-0	5.638730082	5.073447482	7.94E-53	2.64E-49	gi|734398571|gb|KHN30529.1|	up
gene2369	HR-7	HR-0	4.435968738	5.74230522	1.09E-52	3.11E-49	gi|567920742|ref|XP_006452377.1|	up
Ziziphus_jujuba_newGene_3690	HR-7	HR-0	4.03766128	5.452681046	5.37E-46	1.34E-42	gi|257480315|gb|ACV60356.1|	up
gene9751	HR-7	HR-0	5.81130772	6.477536712	2.14E-43	4.75E-40	gi|694407171|ref|XP_009378340.1|	up
gene17758	HR-7	HR-0	3.402753415	6.025593253	3.25E-41	6.49E-38	gi|731395314|ref|XP_002276328.2|	up
Ziziphus_jujuba_newGene_5182	HR-7	HR-0	-5.633127919	4.961470805	7.51E-41	1.36E-37	NA	down
gene5571	HR-7	HR-0	4.575203956	5.624376065	1.16E-40	1.92E-37	gi|743780066|ref|XP_010920410.1|	up
gene9750	HR-7	HR-0	6.366655006	6.071987171	3.43E-39	5.26E-36	gi|694407171|ref|XP_009378340.1|	up
gene13849	HR-7	HR-0	4.153527686	6.635011102	1.25E-38	1.74E-35	gi|743780066|ref|XP_010920410.1|	up
gene21597	HR-7	HR-0	5.121865085	5.151465735	1.31E-38	1.74E-35	gi|703071530|ref|XP_010089052.1|	up
gene2891	HR-7	HR-0	4.85131695	4.783088696	8.84E-36	1.10E-32	gi|703090384|ref|XP_010094065.1|	up
gene10519	HR-7	HR-0	4.471421687	5.349196405	1.75E-35	2.05E-32	gi|567895142|ref|XP_006440059.1|	up
gene6028	HR-7	HR-0	-4.668129165	5.352243535	2.46E-34	2.72E-31	gi|590563163|ref|XP_007009290.1|	down
gene15699	HR-7	HR-0	-5.210249035	9.079584708	7.34E-34	7.70E-31	gi|596019818|ref|XP_007218929.1|	down
gene26661	HR-7	HR-0	-12.49376424	3.245733203	1.89E-33	1.88E-30	gi|703138334|ref|XP_010106712.1|	down
gene24086	HR-7	HR-0	3.36055503	5.670420745	9.55E-33	9.07E-30	gi|567872595|ref|XP_006428887.1|	up
gene19229	HR-7	HR-0	-3.236277957	6.24404084	2.45E-30	2.22E-27	gi|703144927|ref|XP_010108404.1|	down
gene26197	HR-7	HR-0	8.421513794	3.561577476	7.30E-30	6.33E-27	gi|470149182|ref|XP_004310120.1|	up
gene3216	HR-7	HR-0	-12.1569743	2.910841567	1.16E-29	9.63E-27	gi|147819070|emb|CAN74125.1|	down
gene3128	HR-7	HR-0	2.776416116	5.857259476	1.33E-29	1.06E-26	gi|590616092|ref|XP_007023408.1|	up
gene6579	HR-7	HR-0	4.413893137	5.886207131	1.53E-29	1.17E-26	gi|643739039|gb|KDP44853.1|	up
gene23144	HR-7	HR-0	2.674534896	6.479133431	2.44E-29	1.80E-26	gi|470101946|ref|XP_004287427.1|	up
gene19306	HR-7	HR-0	-9.484807276	3.299380424	7.61E-29	5.42E-26	gi|595833779|ref|XP_007206733.1|	down
gene15685	HR-7	HR-0	-2.76273463	7.503971817	3.82E-28	2.63E-25	gi|694381002|ref|XP_009366600.1|	down
gene15581	HR-7	HR-0	2.819061904	6.306223273	4.96E-28	3.30E-25	gi|224130632|ref|XP_002320889.1|	up
gene6705	HR-7	HR-0	-5.2967928	4.734754203	1.37E-27	8.82E-25	gi|703063814|ref|XP_010087047.1|	down
Ziziphus_jujuba_newGene_3604	HR-7	HR-0	3.788251102	5.523941242	1.74E-27	1.08E-24	gi|645265871|ref|XP_008238358.1|	up
gene6747	HR-7	HR-0	-5.096145776	5.324949856	1.59E-26	9.58E-24	gi|217384812|gb|ACK43222.1|	down
gene32239	HR-7	HR-0	-11.78992644	2.545934507	7.85E-26	4.61E-23	gi|596000624|ref|XP_007218091.1|	down
gene6619	HR-7	HR-0	2.447111556	7.228383537	1.39E-25	7.92E-23	gi|225448425|ref|XP_002270733.1|	up
gene15061	HR-7	HR-0	-3.326519227	5.045339301	1.63E-25	9.04E-23	gi|449432666|ref|XP_004134120.1|	down
gene14575	HR-7	HR-0	-2.836314364	7.6188629	2.31E-25	1.25E-22	gi|255554176|ref|XP_002518128.1|	down
gene8509	HR-7	HR-0	-3.624077528	4.647620485	2.38E-25	1.25E-22	gi|255570314|ref|XP_002526117.1|	down
gene22416	HR-7	HR-0	-3.120492643	5.20931917	2.65E-25	1.36E-22	gi|470133527|ref|XP_004302617.1|	down
gene3796	HR-7	HR-0	3.262664583	8.068805496	1.58E-24	7.88E-22	gi|703130538|ref|XP_010104636.1|	up
gene18349	HR-7	HR-0	2.697821311	5.622810954	1.64E-24	7.96E-22	gi|645263440|ref|XP_008237237.1|	up
gene10367	HR-7	HR-0	3.652318483	4.431212868	3.00E-24	1.39E-21	gi|645268475|ref|XP_008239544.1|	up
Ziziphus_jujuba_newGene_8210	HR-7	HR-0	6.249555714	3.371096957	3.00E-24	1.39E-21	NA	up
gene28590	HR-7	HR-0	2.303881655	6.066871373	1.11E-23	5.01E-21	gi|39777532|gb|AAR31106.1|	up
Ziziphus_jujuba_newGene_4529	HR-7	HR-0	-11.51166675	2.270068286	2.79E-22	1.24E-19	gi|590603690|ref|XP_007020070.1|	down
gene24872	HR-7	HR-0	4.855759021	3.724401212	3.85E-22	1.67E-19	gi|595806229|ref|XP_007202416.1|	up
gene33092	HR-7	HR-0	-3.123224905	4.870173998	1.10E-21	4.58E-19	gi|596286791|ref|XP_007225673.1|	down
gene22251	HR-7	HR-0	-2.765022089	4.97842733	1.10E-21	4.58E-19	gi|566171877|ref|XP_002307351.2|	down
gene31593	HR-7	HR-0	2.147160933	8.764555018	2.45E-21	9.96E-19	gi|694395698|ref|XP_009373164.1|	up
gene24341	HR-7	HR-0	-6.699125914	3.082475658	3.10E-21	1.23E-18	gi|590661029|ref|XP_007035561.1|	down
gene9645	HR-7	HR-0	-3.160041248	5.644954989	4.12E-21	1.61E-18	gi|703109704|ref|XP_010099368.1|	down
gene13096	HR-7	HR-0	-3.281293241	4.567142402	4.28E-21	1.64E-18	gi|658005597|ref|XP_008337948.1|	down
gene13116	HR-7	HR-0	-3.221368936	7.202845688	6.42E-21	2.42E-18	gi|590598622|ref|XP_007018950.1|	down
gene2624	HR-7	HR-0	-2.346569351	6.675677026	7.05E-21	2.58E-18	gi|470140002|ref|XP_004305734.1|	down
gene22208	HR-7	HR-0	-3.97236232	5.492648016	7.12E-21	2.58E-18	gi|388515285|gb|AFK45704.1|	down
gene5396	HR-7	HR-0	2.82336879	5.278080006	1.35E-20	4.79E-18	gi|645223115|ref|XP_008218475.1|	up
gene3843	HR-7	HR-0	-2.754378924	6.826225024	1.46E-20	5.12E-18	gi|590602427|ref|XP_007019750.1|	down
gene860	HR-7	HR-0	2.184952821	5.962463019	2.07E-20	7.11E-18	gi|645236261|ref|XP_008224651.1|	up
gene22186	HR-7	HR-0	-3.804504018	7.06701723	2.23E-20	7.53E-18	gi|356521008|ref|XP_003529150.1|	down
gene22770	HR-7	HR-0	2.354996893	5.673661807	2.79E-20	9.29E-18	gi|703074268|ref|XP_010089774.1|	up
gene28984	HR-7	HR-0	-3.736411136	7.754436907	3.76E-20	1.23E-17	gi|703149462|ref|XP_010109609.1|	down
gene10497	HR-7	HR-0	2.811493984	5.373797653	4.49E-20	1.45E-17	gi|645268475|ref|XP_008239544.1|	up
gene2328	HR-7	HR-0	2.026891299	10.10060341	1.12E-19	3.54E-17	gi|593258825|ref|XP_007132953.1|	up
gene25603	HR-7	HR-0	-4.217282076	3.996815811	2.32E-19	7.02E-17	gi|703121199|ref|XP_010102270.1|	down
gene15870	HR-7	HR-0	2.137471474	6.347008038	2.32E-19	7.02E-17	gi|645274608|ref|XP_008242418.1|	up
gene22795	HR-7	HR-0	2.120123982	9.411083792	2.32E-19	7.02E-17	gi|255583802|ref|XP_002532653.1|	up
gene25993	HR-7	HR-0	-3.209825077	6.030708577	3.26E-19	9.69E-17	gi|703080120|ref|XP_010091335.1|	down
gene15619	HR-7	HR-0	-2.694843223	4.944310881	4.39E-19	1.29E-16	gi|645239684|ref|XP_008226246.1|	down
gene3970	HR-7	HR-0	2.593305782	5.241520264	7.06E-19	2.04E-16	gi|659115235|ref|XP_008457454.1|	up
gene3897	HR-7	HR-0	2.465948221	7.337122719	8.03E-19	2.29E-16	gi|703137782|ref|XP_010106553.1|	up
gene1541	HR-7	HR-0	2.006221986	8.044623235	2.38E-18	6.60E-16	gi|302143818|emb|CBI22679.3|	up
gene12160	HR-7	HR-0	2.036285828	6.035074851	2.38E-18	6.60E-16	gi|703113960|ref|XP_010100516.1|	up
Ziziphus_jujuba_newGene_2580	HR-7	HR-0	2.577237561	6.000106014	2.56E-18	7.00E-16	gi|590687857|ref|XP_007042784.1|	up
gene7417	HR-7	HR-0	-2.591245383	4.829675841	3.10E-18	8.34E-16	gi|643706106|gb|KDP22238.1|	down
gene16263	HR-7	HR-0	-2.403484441	5.370434745	3.62E-18	9.62E-16	gi|728827483|gb|KHG07208.1|	down
gene24389	HR-7	HR-0	-2.709549917	9.005135859	3.74E-18	9.82E-16	gi|381146575|gb|AFF59689.1|	down
gene3669	HR-7	HR-0	-2.317212136	5.478141575	4.67E-18	1.21E-15	gi|703077770|ref|XP_010090676.1|	down
Ziziphus_jujuba_newGene_4556	HR-7	HR-0	-2.630489957	5.938839047	5.14E-18	1.31E-15	NA	down
gene5096	HR-7	HR-0	-1.942911147	8.00956229	5.47E-18	1.38E-15	gi|227206250|dbj|BAH57180.1|	down
gene14682	HR-7	HR-0	-1.893181262	7.958161919	5.67E-18	1.41E-15	NA	down
gene27471	HR-7	HR-0	-2.390150284	6.845318658	5.75E-18	1.41E-15	gi|657942556|ref|XP_008383420.1|	down
gene15517	HR-7	HR-0	6.005803271	3.122228476	7.33E-18	1.78E-15	gi|645254790|ref|XP_008233201.1|	up
gene2890	HR-7	HR-0	4.931216208	3.743037631	1.09E-17	2.62E-15	gi|643735310|gb|KDP41951.1|	up
gene18522	HR-7	HR-0	-6.464331374	3.472110726	1.66E-17	3.95E-15	NA	down
gene12102	HR-7	HR-0	-2.130511395	7.919234831	1.83E-17	4.28E-15	gi|645227676|ref|XP_008220631.1|	down
gene20432	HR-7	HR-0	-3.359019126	5.552264922	2.31E-17	5.36E-15	gi|217384814|gb|ACK43223.1|	down
gene15133	HR-7	HR-0	2.548834389	4.92449601	2.61E-17	5.98E-15	gi|224099789|ref|XP_002311619.1|	up
gene14846	HR-7	HR-0	-3.131145094	4.185353638	2.81E-17	6.37E-15	NA	down
gene16151	HR-7	HR-0	-5.031451463	3.659369059	3.72E-17	8.32E-15	gi|694434911|ref|XP_009344657.1|	down
gene96	HR-7	HR-0	-2.263460389	5.5461494	3.75E-17	8.32E-15	gi|703085181|ref|XP_010092669.1|	down
gene3185	HR-7	HR-0	1.820886777	7.75037613	3.99E-17	8.75E-15	gi|743878377|ref|XP_011035631.1|	up
gene4042	HR-7	HR-0	2.256012094	7.136252931	4.19E-17	9.07E-15	gi|590589469|ref|XP_007016460.1|	up
gene27642	HR-7	HR-0	-2.462207671	6.625928805	4.45E-17	9.54E-15	gi|728837400|gb|KHG16843.1|	down
gene17267	HR-7	HR-0	-1.919687208	6.261700581	9.42E-17	2.00E-14	gi|658015043|ref|XP_008342852.1|	down
gene13458	HR-7	HR-0	-1.946185364	5.914449734	9.63E-17	2.02E-14	gi|703063088|ref|XP_010086879.1|	down
gene16258	HR-7	HR-0	-2.389017695	5.117720181	1.21E-16	2.50E-14	gi|728827483|gb|KHG07208.1|	down
gene13722	HR-7	HR-0	-1.916508643	11.14670201	1.29E-16	2.65E-14	gi|703152639|ref|XP_010110474.1|	down
gene27768	HR-7	HR-0	-1.882124949	6.975612228	1.45E-16	2.96E-14	gi|595999498|ref|XP_007217995.1|	down
gene27016	HR-7	HR-0	-1.998073943	6.385001233	1.65E-16	3.33E-14	gi|703071045|ref|XP_010088933.1|	down
gene20982	HR-7	HR-0	-1.952521684	8.26295664	1.67E-16	3.34E-14	gi|255566845|ref|XP_002524406.1|	down
gene8988	HR-7	HR-0	1.992794093	6.228658185	2.16E-16	4.27E-14	NA	up
gene3508	HR-7	HR-0	-2.160820432	12.19787626	2.21E-16	4.32E-14	gi|470110546|ref|XP_004291541.1|	down
gene3052	HR-7	HR-0	-1.915128468	6.497805544	2.94E-16	5.70E-14	gi|643729174|gb|KDP37054.1|	down
gene24003	HR-7	HR-0	-3.730845942	9.460020814	3.03E-16	5.80E-14	gi|694322983|ref|XP_009352586.1|	down
gene5016	HR-7	HR-0	1.926832954	5.890840347	3.72E-16	7.07E-14	gi|645222359|ref|XP_008246552.1|	up
gene9314	HR-7	HR-0	2.293107821	6.862911191	3.88E-16	7.30E-14	gi|590712568|ref|XP_007049415.1|	up
gene27785	HR-7	HR-0	2.449450597	9.617413033	4.91E-16	9.15E-14	gi|449526892|ref|XP_004170447.1|	up
gene28204	HR-7	HR-0	-2.217762003	8.404650728	5.12E-16	9.45E-14	gi|703107577|ref|XP_010098783.1|	down
gene27326	HR-7	HR-0	2.063186808	6.183944448	5.48E-16	1.00E-13	gi|703084558|ref|XP_010092507.1|	up
gene19288	HR-7	HR-0	-1.858060453	6.240168574	6.20E-16	1.12E-13	gi|703159366|ref|XP_010112231.1|	down
gene19754	HR-7	HR-0	-2.018487337	7.527576085	6.85E-16	1.23E-13	gi|703148271|ref|XP_010109302.1|	down
gene15243	HR-7	HR-0	-2.063755886	5.577573033	7.04E-16	1.25E-13	gi|595864774|ref|XP_007211834.1|	down
gene23698	HR-7	HR-0	2.359759699	6.090005936	7.38E-16	1.30E-13	gi|595868223|ref|XP_007211989.1|	up
gene22457	HR-7	HR-0	-1.833542604	6.339484555	8.45E-16	1.48E-13	gi|568854326|ref|XP_006480781.1|	down
gene14057	HR-7	HR-0	4.08681256	5.633113958	1.36E-15	2.36E-13	gi|657977109|ref|XP_008380456.1|	up
gene25385	HR-7	HR-0	2.796741924	4.345013602	1.39E-15	2.38E-13	gi|645229766|ref|XP_008221613.1|	up
gene4758	HR-7	HR-0	-3.132298898	4.043237401	1.72E-15	2.93E-13	gi|596295482|ref|XP_007227011.1|	down
gene10053	HR-7	HR-0	1.768413465	9.028320492	2.27E-15	3.84E-13	gi|694327724|ref|XP_009354716.1|	up
gene18256	HR-7	HR-0	2.823717672	4.464642338	2.29E-15	3.84E-13	gi|502178676|ref|XP_004516310.1|	up
gene16154	HR-7	HR-0	-1.839654121	7.79818259	2.33E-15	3.87E-13	gi|470102605|ref|XP_004287742.1|	down
gene23150	HR-7	HR-0	-2.23468629	6.747127079	2.71E-15	4.47E-13	gi|703107687|ref|XP_010098810.1|	down
gene25593	HR-7	HR-0	-1.745917668	7.937782416	3.51E-15	5.74E-13	gi|694396464|ref|XP_009373511.1|	down
gene5072	HR-7	HR-0	-3.341895226	3.982009117	3.60E-15	5.83E-13	gi|590642621|ref|XP_007030568.1|	down
gene25690	HR-7	HR-0	2.428630687	5.24448939	3.92E-15	6.30E-13	gi|743780066|ref|XP_010920410.1|	up
gene9218	HR-7	HR-0	-2.162879319	5.124235353	4.28E-15	6.80E-13	gi|645246697|ref|XP_008229475.1|	down
gene6326	HR-7	HR-0	-2.582560749	7.693702316	4.29E-15	6.80E-13	gi|488468938|gb|AGL07711.1|	down
gene3827	HR-7	HR-0	-2.394921397	7.222307783	4.34E-15	6.81E-13	gi|567864738|ref|XP_006425018.1|	down
gene2565	HR-7	HR-0	-1.79915648	9.645361141	4.83E-15	7.52E-13	gi|239937658|gb|ACS35626.1|	down
gene9216	HR-7	HR-0	-2.267050787	7.485247234	5.20E-15	8.03E-13	NA	down
gene21306	HR-7	HR-0	-1.974844941	5.632953147	5.76E-15	8.83E-13	gi|694399817|ref|XP_009375016.1|	down
gene7050	HR-7	HR-0	-6.108807318	1.976446665	6.97E-15	1.06E-12	gi|703079986|ref|XP_010091300.1|	down
gene9371	HR-7	HR-0	3.666482826	3.940229469	7.53E-15	1.14E-12	gi|571462653|ref|XP_003526313.2|	up
gene23129	HR-7	HR-0	-2.375502085	5.216221602	9.97E-15	1.49E-12	gi|658051059|ref|XP_008361254.1|	down
Ziziphus_jujuba_newGene_7340	HR-7	HR-0	-2.789279113	4.416433713	1.04E-14	1.55E-12	NA	down
gene7767	HR-7	HR-0	3.163833513	4.874193338	1.06E-14	1.57E-12	gi|645250341|ref|XP_008231166.1|	up
gene6083	HR-7	HR-0	10.59125308	1.369448649	1.08E-14	1.58E-12	gi|657961462|ref|XP_008372326.1|	up
gene13161	HR-7	HR-0	3.474443485	3.581638156	1.09E-14	1.59E-12	gi|645225473|ref|XP_008219596.1|	up
gene11775	HR-7	HR-0	-2.417391085	5.79601987	1.23E-14	1.77E-12	gi|658002039|ref|XP_008393492.1|	down
gene5597	HR-7	HR-0	-2.132051352	8.559973834	1.38E-14	1.98E-12	gi|590569614|ref|XP_007011118.1|	down
gene4225	HR-7	HR-0	-1.69814289	8.320624043	1.48E-14	2.11E-12	gi|393715842|dbj|BAM28755.1|	down
gene16641	HR-7	HR-0	2.173805212	5.711670959	1.57E-14	2.22E-12	gi|645272908|ref|XP_008241620.1|	up
gene2480	HR-7	HR-0	10.55365463	1.332021449	1.66E-14	2.33E-12	gi|703130463|ref|XP_010104614.1|	up
gene9268	HR-7	HR-0	-2.289614259	4.825590955	2.18E-14	3.03E-12	gi|703096314|ref|XP_010095810.1|	down
gene10209	HR-7	HR-0	1.737145083	6.223349298	2.28E-14	3.15E-12	gi|703137372|ref|XP_010106417.1|	up
gene7186	HR-7	HR-0	2.51452484	4.527573014	2.79E-14	3.84E-12	gi|590672712|ref|XP_007038688.1|	up
Ziziphus_jujuba_newGene_2148	HR-7	HR-0	-2.327026648	5.821149928	3.08E-14	4.20E-12	gi|112030956|gb|ABH88068.1|	down
gene21996	HR-7	HR-0	-3.635829295	3.873870921	3.41E-14	4.62E-12	gi|595828583|ref|XP_007205748.1|	down
gene6440	HR-7	HR-0	-2.124653814	6.586345415	3.51E-14	4.73E-12	gi|729424607|ref|XP_010558749.1|	down
gene19689	HR-7	HR-0	4.089756396	3.606100579	3.58E-14	4.79E-12	gi|658062955|ref|XP_008367390.1|	up
gene23602	HR-7	HR-0	1.890391676	5.933094917	4.03E-14	5.36E-12	gi|470137276|ref|XP_004304395.1|	up
gene6564	HR-7	HR-0	2.591322316	4.999787344	4.11E-14	5.43E-12	gi|694318795|ref|XP_009344315.1|	up
gene33038	HR-7	HR-0	2.911198237	4.158027107	4.42E-14	5.79E-12	gi|703105834|ref|XP_010098344.1|	up
gene3207	HR-7	HR-0	1.780482309	6.089694554	4.44E-14	5.79E-12	gi|703074443|ref|XP_010089820.1|	up
gene3909	HR-7	HR-0	2.030286313	6.178331213	4.70E-14	6.08E-12	gi|351721881|ref|NP_001235177.1|	up
gene17658	HR-7	HR-0	-2.462914126	5.786915413	4.78E-14	6.15E-12	gi|388496040|gb|AFK36086.1|	down
gene22615	HR-7	HR-0	-3.225835011	6.813845539	4.98E-14	6.37E-12	gi|590654033|ref|XP_007033589.1|	down
gene3851	HR-7	HR-0	3.972792115	3.646816107	5.79E-14	7.36E-12	gi|645216527|ref|XP_008221590.1|	up
gene4389	HR-7	HR-0	-3.985169052	4.485794858	5.93E-14	7.48E-12	gi|388252789|gb|AFK24458.1|	down
gene13348	HR-7	HR-0	-1.82908115	6.565741981	6.01E-14	7.54E-12	gi|596186983|ref|XP_007223355.1|	down
gene3955	HR-7	HR-0	-5.245292675	2.577493444	6.32E-14	7.88E-12	gi|225434861|ref|XP_002280641.1|	down
gene6198	HR-7	HR-0	-1.923151918	5.618697913	6.36E-14	7.88E-12	gi|703099256|ref|XP_010096601.1|	down
gene16390	HR-7	HR-0	2.437019781	4.527742529	7.05E-14	8.68E-12	gi|595814629|ref|XP_007203772.1|	up
gene4978	HR-7	HR-0	1.889198772	6.274488888	8.79E-14	1.07E-11	gi|595840541|ref|XP_007208037.1|	up
gene28930	HR-7	HR-0	2.473263709	10.21796217	8.99E-14	1.09E-11	gi|449526892|ref|XP_004170447.1|	up
gene24605	HR-7	HR-0	-2.116949932	7.365788909	9.67E-14	1.17E-11	gi|727458510|ref|XP_010511120.1|	down
gene26051	HR-7	HR-0	3.025002294	4.388768656	9.73E-14	1.17E-11	gi|657955446|ref|XP_008369191.1|	up
gene7231	HR-7	HR-0	-2.865218085	5.048257836	1.09E-13	1.30E-11	gi|596017635|ref|XP_007218886.1|	down
gene14843	HR-7	HR-0	-1.81661434	7.47326656	1.48E-13	1.76E-11	gi|703130831|ref|XP_010104732.1|	down
gene16384	HR-7	HR-0	2.200158479	5.140765985	1.54E-13	1.82E-11	gi|703100839|ref|XP_010097025.1|	up
gene29543	HR-7	HR-0	5.213721462	3.23112	1.73E-13	2.03E-11	gi|641850840|gb|KDO69712.1|	up
gene24479	HR-7	HR-0	-2.081338449	8.246168347	2.06E-13	2.40E-11	gi|703107577|ref|XP_010098783.1|	down
gene336	HR-7	HR-0	1.712879524	5.980621545	2.11E-13	2.45E-11	gi|645250702|ref|XP_008231332.1|	up
gene25005	HR-7	HR-0	-1.902839625	6.915081962	2.26E-13	2.59E-11	gi|645262451|ref|XP_008236768.1|	down
gene6038	HR-7	HR-0	-3.552538632	3.733957519	2.26E-13	2.59E-11	gi|703126187|ref|XP_010103507.1|	down
gene30442	HR-7	HR-0	-2.06857514	5.035210082	2.63E-13	3.00E-11	gi|449443830|ref|XP_004139679.1|	down
gene15232	HR-7	HR-0	-1.73857536	7.076248516	2.73E-13	3.09E-11	gi|343466207|gb|AEM42997.1|	down
gene11676	HR-7	HR-0	-5.176311522	2.723858267	2.86E-13	3.23E-11	gi|702463107|ref|XP_010028577.1|	down
gene23128	HR-7	HR-0	2.062860748	5.513521418	3.20E-13	3.58E-11	gi|225445278|ref|XP_002284605.1|	up
gene10699	HR-7	HR-0	-1.76694904	7.662523964	3.56E-13	3.96E-11	gi|590669444|ref|XP_007037775.1|	down
gene3956	HR-7	HR-0	-6.051506645	1.662485384	4.19E-13	4.64E-11	gi|225434861|ref|XP_002280641.1|	down
gene25683	HR-7	HR-0	-2.452314643	4.397244411	4.88E-13	5.38E-11	gi|590705512|ref|XP_007047459.1|	down
gene25006	HR-7	HR-0	-2.880977984	4.554608802	6.11E-13	6.69E-11	gi|694400421|ref|XP_009375302.1|	down
gene33166	HR-7	HR-0	2.472274153	4.598414189	6.31E-13	6.87E-11	gi|595859966|ref|XP_007211051.1|	up
gene25406	HR-7	HR-0	-2.04543054	7.227685127	6.76E-13	7.32E-11	gi|595850789|ref|XP_007209990.1|	down
gene13680	HR-7	HR-0	1.8936274	5.871643532	7.47E-13	8.05E-11	gi|645263937|ref|XP_008237459.1|	up
gene7368	HR-7	HR-0	-4.147995727	3.484885824	7.96E-13	8.53E-11	gi|728824557|gb|KHG05831.1|	down
gene1182	HR-7	HR-0	2.020132862	5.341041813	8.06E-13	8.59E-11	gi|470118350|ref|XP_004295294.1|	up
gene22013	HR-7	HR-0	-1.714827583	6.04319974	8.26E-13	8.76E-11	gi|694448787|ref|XP_009350195.1|	down
gene22031	HR-7	HR-0	-2.86381248	3.955538006	8.49E-13	8.96E-11	gi|590629033|ref|XP_007026877.1|	down
gene26311	HR-7	HR-0	-1.695786162	7.260851005	9.23E-13	9.69E-11	gi|595962559|ref|XP_007216984.1|	down
gene2650	HR-7	HR-0	7.56322852	1.964374268	9.40E-13	9.81E-11	gi|595967623|ref|XP_007217306.1|	up
gene6287	HR-7	HR-0	-1.754453159	6.897663455	9.45E-13	9.81E-11	gi|657943901|ref|XP_008371417.1|	down
gene13986	HR-7	HR-0	2.093666116	5.700785528	1.03E-12	1.06E-10	gi|645232276|ref|XP_008222791.1|	up
gene9866	HR-7	HR-0	2.932361233	4.039545736	1.14E-12	1.17E-10	gi|703080627|ref|XP_010091472.1|	up
gene15466	HR-7	HR-0	3.628965797	3.257561034	1.15E-12	1.18E-10	gi|702290512|ref|XP_010047174.1|	up
gene23643	HR-7	HR-0	-1.609030751	6.365681448	1.19E-12	1.21E-10	gi|645271261|ref|XP_008240829.1|	down
gene4667	HR-7	HR-0	-1.61941208	9.370505776	1.26E-12	1.28E-10	gi|643708446|gb|KDP23362.1|	down
gene10633	HR-7	HR-0	-3.772299644	3.934132232	1.28E-12	1.29E-10	gi|703123867|ref|XP_010102919.1|	down
gene4522	HR-7	HR-0	1.628637202	6.588629837	1.37E-12	1.37E-10	gi|645215606|ref|XP_008240294.1|	up
gene29918	HR-7	HR-0	-2.403229758	4.363803581	1.38E-12	1.37E-10	gi|643706106|gb|KDP22238.1|	down
gene4193	HR-7	HR-0	3.046176705	5.393954768	1.42E-12	1.41E-10	gi|595793715|ref|XP_007200606.1|	up
gene11822	HR-7	HR-0	-1.835269017	6.117150408	1.52E-12	1.50E-10	gi|2213877|gb|AAB61597.1|	down
gene1433	HR-7	HR-0	-1.733713706	6.17697825	1.57E-12	1.54E-10	gi|596187147|ref|XP_007223375.1|	down
gene17121	HR-7	HR-0	-3.483672443	3.234900532	1.58E-12	1.55E-10	gi|731397548|ref|XP_010652912.1|	down
gene23226	HR-7	HR-0	1.565530874	7.353636745	1.64E-12	1.59E-10	gi|645274885|ref|XP_008242551.1|	up
gene14291	HR-7	HR-0	-2.583545058	4.348573382	1.66E-12	1.61E-10	gi|631901704|gb|AHZ31602.1|	down
gene10283	HR-7	HR-0	-1.828977378	6.392422347	1.96E-12	1.89E-10	gi|595850513|ref|XP_007209932.1|	down
gene6152	HR-7	HR-0	-3.593679738	4.330928384	2.01E-12	1.93E-10	gi|703126210|ref|XP_010103517.1|	down
gene6892	HR-7	HR-0	1.698376961	6.869539498	2.07E-12	1.98E-10	gi|470103051|ref|XP_004287959.1|	up
gene22155	HR-7	HR-0	-1.868321385	5.964978047	2.15E-12	2.04E-10	gi|567873129|ref|XP_006429154.1|	down
gene18505	HR-7	HR-0	-2.140702722	6.589725555	2.22E-12	2.09E-10	gi|703097766|ref|XP_010096202.1|	down
gene7681	HR-7	HR-0	-1.517471943	7.692941483	2.22E-12	2.09E-10	gi|604303560|gb|EYU23006.1|	down
gene2811	HR-7	HR-0	2.48417257	4.203062017	2.26E-12	2.12E-10	gi|703104712|ref|XP_010098076.1|	up
gene639	HR-7	HR-0	1.769162191	5.533100276	2.40E-12	2.23E-10	gi|703154562|ref|XP_010110974.1|	up
gene19300	HR-7	HR-0	-1.844517247	5.609133335	2.50E-12	2.32E-10	gi|703159366|ref|XP_010112231.1|	down
gene13799	HR-7	HR-0	-1.865864817	5.385497871	2.78E-12	2.57E-10	gi|645264015|ref|XP_008237496.1|	down
gene8364	HR-7	HR-0	-2.183913248	5.887763459	2.79E-12	2.57E-10	gi|703147017|ref|XP_010108946.1|	down
gene14375	HR-7	HR-0	-1.652783114	6.485078507	2.81E-12	2.57E-10	gi|596171100|ref|XP_007223132.1|	down
gene9110	HR-7	HR-0	-1.636261756	6.703916927	2.90E-12	2.64E-10	gi|470136221|ref|XP_004303895.1|	down
gene11375	HR-7	HR-0	2.534480599	4.334296447	3.01E-12	2.72E-10	gi|568864681|ref|XP_006485721.1|	up
gene4507	HR-7	HR-0	-1.818630836	5.97006341	3.20E-12	2.88E-10	gi|590591668|ref|XP_007017081.1|	down
gene28047	HR-7	HR-0	-5.644958313	1.900181631	3.36E-12	3.02E-10	gi|595852574|ref|XP_007210340.1|	down
gene26618	HR-7	HR-0	2.286585163	4.514125354	3.41E-12	3.05E-10	gi|645253646|ref|XP_008232671.1|	up
gene12964	HR-7	HR-0	-1.576227794	9.024982002	3.65E-12	3.24E-10	gi|694372604|ref|XP_009363612.1|	down
gene20246	HR-7	HR-0	-1.710264754	5.941295277	3.66E-12	3.24E-10	gi|590694578|ref|XP_007044647.1|	down
gene7091	HR-7	HR-0	3.339691437	3.403937359	4.18E-12	3.69E-10	gi|470145019|ref|XP_004308142.1|	up
gene31774	HR-7	HR-0	3.090443813	3.626475154	4.23E-12	3.72E-10	gi|645275506|ref|XP_008242849.1|	up
gene14140	HR-7	HR-0	-1.707331959	6.892714923	4.33E-12	3.79E-10	gi|502148965|ref|XP_004507340.1|	down
gene3496	HR-7	HR-0	-6.389104045	1.780040829	4.60E-12	4.01E-10	gi|694409121|ref|XP_009379206.1|	down
gene13154	HR-7	HR-0	-2.976272245	3.806942573	4.75E-12	4.12E-10	gi|645256337|ref|XP_008233905.1|	down
gene17905	HR-7	HR-0	4.385084101	4.752659216	4.96E-12	4.28E-10	gi|645242930|ref|XP_008227753.1|	up
gene12184	HR-7	HR-0	1.693998299	5.65545228	6.39E-12	5.49E-10	gi|255538222|ref|XP_002510176.1|	up
gene9679	HR-7	HR-0	-3.384865404	3.587373872	6.65E-12	5.69E-10	gi|595968444|ref|XP_007217386.1|	down
gene9215	HR-7	HR-0	-1.914788506	4.975234835	6.80E-12	5.80E-10	gi|645246699|ref|XP_008229476.1|	down
gene12168	HR-7	HR-0	-1.652604336	6.572640067	7.15E-12	6.06E-10	gi|703115359|ref|XP_010100875.1|	down
gene5881	HR-7	HR-0	-1.790459101	6.236850901	7.27E-12	6.14E-10	gi|629085141|gb|KCW51498.1|	down
gene11769	HR-7	HR-0	5.72648484	2.473622975	7.39E-12	6.22E-10	gi|147798373|emb|CAN74522.1|	up
Ziziphus_jujuba_newGene_5336	HR-7	HR-0	9.874957414	0.679311055	7.62E-12	6.38E-10	NA	up
gene29143	HR-7	HR-0	4.370834528	2.596361379	7.70E-12	6.43E-10	gi|595852448|ref|XP_007210313.1|	up
gene3768	HR-7	HR-0	-1.629314277	8.289409782	8.57E-12	7.12E-10	gi|747075308|ref|XP_011084683.1|	down
gene20127	HR-7	HR-0	-1.773894329	9.796065396	8.88E-12	7.34E-10	gi|703113453|ref|XP_010100388.1|	down
gene12750	HR-7	HR-0	1.790882132	5.378415535	8.91E-12	7.34E-10	gi|728836585|gb|KHG16028.1|	up
gene31652	HR-7	HR-0	-2.343208552	4.510166307	9.57E-12	7.85E-10	gi|694351851|ref|XP_009357662.1|	down
gene20781	HR-7	HR-0	-1.860609556	5.357794024	9.60E-12	7.85E-10	gi|659072854|ref|XP_008467129.1|	down
gene13264	HR-7	HR-0	2.202888602	4.696770023	1.01E-11	8.21E-10	NA	up
gene30886	HR-7	HR-0	1.632357431	9.159940167	1.04E-11	8.41E-10	gi|645250656|ref|XP_008231312.1|	up
gene3255	HR-7	HR-0	3.752354329	2.884601034	1.05E-11	8.50E-10	gi|470113815|ref|XP_004293115.1|	up
gene31113	HR-7	HR-0	-1.56892023	6.114673625	1.12E-11	9.01E-10	gi|703106879|ref|XP_010098610.1|	down
gene6399	HR-7	HR-0	-1.71772928	5.606770222	1.23E-11	9.83E-10	gi|590564464|ref|XP_007009666.1|	down
gene24394	HR-7	HR-0	-3.004790538	5.556924489	1.25E-11	9.94E-10	gi|631901704|gb|AHZ31602.1|	down
gene16538	HR-7	HR-0	2.171315354	5.030701051	1.37E-11	1.09E-09	gi|590704487|ref|XP_007047172.1|	up
gene3190	HR-7	HR-0	-9.394164063	4.521720562	1.49E-11	1.18E-09	gi|595924248|ref|XP_007214911.1|	down
gene11408	HR-7	HR-0	1.607568478	6.215745938	1.50E-11	1.18E-09	gi|703135252|ref|XP_010105828.1|	up
gene3891	HR-7	HR-0	1.954271755	5.913843484	1.52E-11	1.19E-09	gi|645251040|ref|XP_008231496.1|	up
gene7451	HR-7	HR-0	1.703915257	6.556559865	1.59E-11	1.24E-09	gi|694447816|ref|XP_009349953.1|	up
gene27363	HR-7	HR-0	-1.619155676	5.893755894	1.65E-11	1.29E-09	gi|643729517|gb|KDP37349.1|	down
gene31884	HR-7	HR-0	-3.620458514	3.96126791	1.84E-11	1.43E-09	gi|566171051|ref|XP_006383211.1|	down
gene13240	HR-7	HR-0	2.693233037	4.056905136	1.84E-11	1.43E-09	gi|645225423|ref|XP_008219571.1|	up
gene5948	HR-7	HR-0	-1.767036921	6.306254591	1.88E-11	1.44E-09	gi|645235263|ref|XP_008224185.1|	down
gene21778	HR-7	HR-0	-1.903031812	6.078123838	1.96E-11	1.50E-09	gi|703131174|ref|XP_010104817.1|	down
gene16985	HR-7	HR-0	-1.461216582	7.951235502	2.04E-11	1.56E-09	gi|703065939|ref|XP_010087582.1|	down
gene4097	HR-7	HR-0	-1.469272958	9.217476662	2.05E-11	1.56E-09	gi|225435157|ref|XP_002281752.1|	down
gene21858	HR-7	HR-0	-1.771845086	5.407177169	2.14E-11	1.62E-09	gi|590675867|ref|XP_007039571.1|	down
gene22381	HR-7	HR-0	3.57007077	3.600423893	2.14E-11	1.62E-09	gi|67937769|gb|AAY83343.1|	up
gene32759	HR-7	HR-0	-1.566812928	5.979491578	2.37E-11	1.78E-09	gi|645217039|ref|XP_008223833.1|	down
gene28694	HR-7	HR-0	1.532272225	8.322516808	2.42E-11	1.81E-09	gi|645219215|ref|XP_008234629.1|	up
Ziziphus_jujuba_newGene_8525	HR-7	HR-0	8.095621856	0.859460915	2.49E-11	1.86E-09	NA	up
gene17637	HR-7	HR-0	-1.460552329	9.309909419	2.57E-11	1.91E-09	gi|356536733|ref|XP_003536890.1|	down
gene2343	HR-7	HR-0	1.568553668	6.435095815	2.61E-11	1.93E-09	gi|645240964|ref|XP_008226848.1|	up
gene17455	HR-7	HR-0	-1.713450871	6.759328723	2.80E-11	2.07E-09	gi|702388199|ref|XP_010065204.1|	down
gene21035	HR-7	HR-0	-1.668133816	6.372489431	3.23E-11	2.37E-09	gi|658009045|ref|XP_008339723.1|	down
gene4227	HR-7	HR-0	-1.492044291	7.756765716	3.26E-11	2.39E-09	gi|393715842|dbj|BAM28755.1|	down
gene3952	HR-7	HR-0	-1.430368519	8.074852027	3.59E-11	2.62E-09	gi|590588983|ref|XP_007016336.1|	down
gene31996	HR-7	HR-0	-9.911362461	0.693843644	3.72E-11	2.70E-09	gi|645271797|ref|XP_008241087.1|	down
gene28045	HR-7	HR-0	1.554357827	7.149836399	3.79E-11	2.74E-09	gi|657979587|ref|XP_008381762.1|	up
gene29014	HR-7	HR-0	9.631378748	0.437762765	3.94E-11	2.85E-09	gi|31321944|gb|AAM54366.1|	up
gene21114	HR-7	HR-0	1.722077405	5.456260983	3.96E-11	2.85E-09	gi|703117543|ref|XP_010101400.1|	up
gene11136	HR-7	HR-0	-1.419951283	7.746806082	4.03E-11	2.89E-09	gi|595859173|ref|XP_007210898.1|	down
gene3578	HR-7	HR-0	-2.21728063	4.390437198	4.27E-11	3.05E-09	gi|590587438|ref|XP_007015964.1|	down
gene2218	HR-7	HR-0	1.553583733	6.797875074	4.30E-11	3.06E-09	gi|502143673|ref|XP_004505422.1|	up
gene972	HR-7	HR-0	-1.601828217	7.37499448	5.03E-11	3.57E-09	gi|657951558|ref|XP_008353370.1|	down
gene4090	HR-7	HR-0	-3.842317148	3.109161402	5.18E-11	3.66E-09	gi|413947466|gb|AFW80115.1|	down
gene24240	HR-7	HR-0	-1.534667036	6.059767513	5.62E-11	3.96E-09	gi|645239049|ref|XP_008225963.1|	down
gene17196	HR-7	HR-0	2.819236339	3.624863232	5.82E-11	4.09E-09	gi|703111682|ref|XP_010099917.1|	up
gene32894	HR-7	HR-0	1.511951313	6.891835525	6.02E-11	4.21E-09	gi|297746508|emb|CBI16564.3|	up
gene11396	HR-7	HR-0	1.502001176	6.003369107	6.40E-11	4.46E-09	gi|225457225|ref|XP_002284112.1|	up
gene13092	HR-7	HR-0	-3.465996557	3.178284612	6.61E-11	4.59E-09	gi|530704735|gb|AGT40333.1|	down
gene21813	HR-7	HR-0	-1.819661831	6.637694284	6.98E-11	4.83E-09	gi|566160686|ref|XP_006385389.1|	down
gene12589	HR-7	HR-0	-11.84105924	2.596117371	7.11E-11	4.91E-09	gi|27450532|gb|AAO14627.1|AF467900_4	down
gene662	HR-7	HR-0	-1.55002379	7.029801063	7.38E-11	5.07E-09	gi|703076881|ref|XP_010090447.1|	down
gene7821	HR-7	HR-0	1.515386312	7.337857867	7.43E-11	5.09E-09	gi|731414303|ref|XP_010659082.1|	up
Ziziphus_jujuba_newGene_5090	HR-7	HR-0	-9.377019177	0.178107663	7.97E-11	5.45E-09	gi|567860630|ref|XP_006422969.1|	down
gene7455	HR-7	HR-0	-1.92943027	4.786994619	8.66E-11	5.89E-09	gi|643715368|gb|KDP27467.1|	down
gene31081	HR-7	HR-0	-1.577220424	5.896293447	8.89E-11	6.03E-09	gi|703106879|ref|XP_010098610.1|	down
gene19575	HR-7	HR-0	1.452086007	9.459426553	9.06E-11	6.12E-09	gi|255543565|ref|XP_002512845.1|	up
gene14109	HR-7	HR-0	-3.47880995	3.220355313	9.56E-11	6.44E-09	gi|703144818|ref|XP_010108377.1|	down
gene1359	HR-7	HR-0	1.684033021	5.38573414	1.02E-10	6.82E-09	gi|595821020|ref|XP_007204747.1|	up
Ziziphus_jujuba_newGene_8928	HR-7	HR-0	3.024426578	3.586831992	1.16E-10	7.74E-09	gi|643739758|gb|KDP45496.1|	up
gene9316	HR-7	HR-0	1.489267018	6.278000051	1.27E-10	8.47E-09	gi|590712545|ref|XP_007049410.1|	up
Ziziphus_jujuba_newGene_9075	HR-7	HR-0	-3.023188588	4.978234529	1.29E-10	8.55E-09	NA	down
gene16832	HR-7	HR-0	4.974628279	1.837780506	1.34E-10	8.89E-09	gi|703139128|ref|XP_010106904.1|	up
gene15404	HR-7	HR-0	2.67769332	4.364923384	1.48E-10	9.80E-09	gi|566197926|ref|XP_006376937.1|	up
gene574	HR-7	HR-0	-1.99316768	5.768507571	1.58E-10	1.04E-08	gi|703094010|ref|XP_010095115.1|	down
gene21592	HR-7	HR-0	2.071685342	4.548826217	1.59E-10	1.04E-08	gi|645267161|ref|XP_008238942.1|	up
gene22838	HR-7	HR-0	-2.058371329	4.935450154	1.60E-10	1.05E-08	gi|703088445|ref|XP_010093536.1|	down
gene9812	HR-7	HR-0	-2.272098083	11.49065318	1.69E-10	1.10E-08	gi|255582745|ref|XP_002532149.1|	down
gene21764	HR-7	HR-0	4.11162906	3.267191525	1.70E-10	1.11E-08	gi|703131304|ref|XP_010104849.1|	up
gene20920	HR-7	HR-0	-1.500482087	11.87697081	1.71E-10	1.11E-08	gi|719968115|ref|XP_010263805.1|	down
gene15804	HR-7	HR-0	1.437191225	7.521582008	1.86E-10	1.20E-08	gi|645274260|ref|XP_008242258.1|	up
gene1168	HR-7	HR-0	-3.506136308	3.757865692	1.86E-10	1.20E-08	gi|590580096|ref|XP_007013974.1|	down
gene12328	HR-7	HR-0	-1.742354194	5.585259637	2.01E-10	1.29E-08	gi|703100907|ref|XP_010097045.1|	down
gene26003	HR-7	HR-0	6.980411493	1.032708325	2.08E-10	1.33E-08	gi|694188379|gb|AIS71930.1|	up
gene759	HR-7	HR-0	-9.597063857	0.387653005	2.10E-10	1.34E-08	gi|470114373|ref|XP_004293390.1|	down
gene12289	HR-7	HR-0	2.804910846	3.563744288	2.10E-10	1.34E-08	gi|643724843|gb|KDP34044.1|	up
gene25483	HR-7	HR-0	-1.409222567	6.966146355	2.27E-10	1.43E-08	gi|645228303|ref|XP_008220932.1|	down
gene8017	HR-7	HR-0	-1.883986749	6.222909596	2.27E-10	1.43E-08	gi|595974632|ref|XP_007217782.1|	down
gene25691	HR-7	HR-0	3.075619999	4.437903618	2.40E-10	1.51E-08	gi|694188379|gb|AIS71930.1|	up
gene28550	HR-7	HR-0	-1.500809541	5.763530545	2.45E-10	1.54E-08	gi|596048577|ref|XP_007220397.1|	down
gene32505	HR-7	HR-0	-2.104911278	5.008981837	2.66E-10	1.66E-08	gi|359496346|ref|XP_003635214.1|	down
gene3534	HR-7	HR-0	1.35165218	9.091702083	2.68E-10	1.67E-08	gi|703071961|ref|XP_010089160.1|	up
gene14777	HR-7	HR-0	-1.96357959	5.492223107	2.99E-10	1.86E-08	gi|703150000|ref|XP_010109745.1|	down
gene7915	HR-7	HR-0	1.624924712	8.009083116	3.11E-10	1.93E-08	gi|595963010|ref|XP_007217002.1|	up
gene773	HR-7	HR-0	-2.487391629	4.132477536	3.19E-10	1.97E-08	gi|590727828|ref|XP_007099625.1|	down
Ziziphus_jujuba_newGene_1897	HR-7	HR-0	1.662956913	5.362585356	3.20E-10	1.97E-08	gi|645232873|ref|XP_008223070.1|	up
gene23006	HR-7	HR-0	-1.634981455	5.961196753	3.30E-10	2.02E-08	gi|470101844|ref|XP_004287378.1|	down
gene3935	HR-7	HR-0	3.267133994	3.814146366	3.35E-10	2.05E-08	gi|502142727|ref|XP_004505085.1|	up
gene15155	HR-7	HR-0	-1.679183398	7.50747215	3.45E-10	2.10E-08	gi|641856074|gb|KDO74854.1|	down
gene18662	HR-7	HR-0	2.04616584	4.681602122	3.50E-10	2.13E-08	gi|703098089|ref|XP_010096290.1|	up
gene1587	HR-7	HR-0	1.644231367	6.572164092	3.53E-10	2.14E-08	gi|645239143|ref|XP_008225999.1|	up
gene6624	HR-7	HR-0	-1.594590283	5.733216463	3.55E-10	2.15E-08	gi|643738946|gb|KDP44760.1|	down
gene2754	HR-7	HR-0	-1.682098642	5.964353671	3.65E-10	2.20E-08	gi|157313304|gb|ABV32545.1|	down
gene7053	HR-7	HR-0	-1.723400577	10.22669275	4.24E-10	2.54E-08	gi|703079986|ref|XP_010091300.1|	down
gene20282	HR-7	HR-0	1.70990857	5.101851175	4.28E-10	2.56E-08	gi|658030959|ref|XP_008350933.1|	up
gene31052	HR-7	HR-0	-9.647084413	0.440596264	4.32E-10	2.58E-08	gi|645271775|ref|XP_008241076.1|	down
gene10611	HR-7	HR-0	-1.486570272	6.036909731	4.67E-10	2.78E-08	gi|641850568|gb|KDO69440.1|	down
gene12300	HR-7	HR-0	1.979215362	4.690721699	4.74E-10	2.81E-08	gi|5257560|gb|AAD41409.1|AF159562_1	up
gene6714	HR-7	HR-0	-1.573551098	6.761390751	4.85E-10	2.87E-08	gi|703063841|ref|XP_010087054.1|	down
gene23982	HR-7	HR-0	-3.129288099	3.243904016	5.00E-10	2.95E-08	gi|645253335|ref|XP_008232530.1|	down
gene15614	HR-7	HR-0	-1.494219931	7.276029115	5.19E-10	3.05E-08	gi|659116608|ref|XP_008458161.1|	down
gene33079	HR-7	HR-0	-2.324884153	6.295594987	5.26E-10	3.08E-08	gi|451989264|gb|ADK32333.2|	down
gene17306	HR-7	HR-0	-1.522502678	5.972864952	5.26E-10	3.08E-08	gi|590708292|ref|XP_007048236.1|	down
gene20989	HR-7	HR-0	-1.88924985	5.147841898	5.28E-10	3.08E-08	gi|359904133|gb|AEV89964.1|	down
gene10328	HR-7	HR-0	1.382350881	7.283767834	5.52E-10	3.21E-08	gi|595894673|ref|XP_007213697.1|	up
gene14573	HR-7	HR-0	-1.692680456	5.130867286	5.77E-10	3.34E-08	gi|703089758|ref|XP_010093891.1|	down
gene8734	HR-7	HR-0	-2.565358935	4.700499734	6.01E-10	3.47E-08	gi|703116057|ref|XP_010101046.1|	down
Ziziphus_jujuba_newGene_7333	HR-7	HR-0	1.618787032	5.42474191	6.02E-10	3.47E-08	gi|590608672|ref|XP_007021328.1|	up
gene24378	HR-7	HR-0	2.062180861	4.592481872	6.17E-10	3.54E-08	gi|596278777|ref|XP_007225208.1|	up
gene20581	HR-7	HR-0	-1.640900295	5.726423866	6.60E-10	3.77E-08	gi|728840952|gb|KHG20395.1|	down
gene3495	HR-7	HR-0	2.240416966	6.4508242	6.61E-10	3.77E-08	gi|658015980|ref|XP_008343334.1|	up
gene3749	HR-7	HR-0	-1.88236688	5.094164569	6.65E-10	3.79E-08	gi|566213556|ref|XP_002324250.2|	down
gene11458	HR-7	HR-0	2.406978225	4.670437463	6.86E-10	3.90E-08	gi|694317538|ref|XP_009338669.1|	up
gene3032	HR-7	HR-0	-2.372689992	4.185543482	6.94E-10	3.93E-08	gi|703080127|ref|XP_010091337.1|	down
gene27347	HR-7	HR-0	-1.439524041	9.430928115	6.99E-10	3.95E-08	gi|703086526|ref|XP_010093027.1|	down
gene19975	HR-7	HR-0	-1.916905212	5.89663642	7.34E-10	4.14E-08	gi|703113068|ref|XP_010100292.1|	down
gene16388	HR-7	HR-0	1.420506239	9.325063796	7.50E-10	4.21E-08	gi|698567023|ref|XP_009773655.1|	up
gene31283	HR-7	HR-0	1.602673158	7.637481177	7.51E-10	4.21E-08	gi|728827104|gb|KHG07039.1|	up
gene25992	HR-7	HR-0	-1.770248166	6.359789722	7.57E-10	4.23E-08	gi|590598625|ref|XP_007018951.1|	down
gene30817	HR-7	HR-0	2.367047292	3.982160193	7.64E-10	4.26E-08	gi|595792365|ref|XP_007199931.1|	up
gene12330	HR-7	HR-0	-1.557848171	5.502019753	7.73E-10	4.30E-08	gi|645227391|ref|XP_008220493.1|	down
gene17328	HR-7	HR-0	1.449993952	6.545469784	7.92E-10	4.39E-08	gi|225438527|ref|XP_002279361.1|	up
gene18269	HR-7	HR-0	4.800761706	1.730947518	8.02E-10	4.43E-08	gi|703128828|ref|XP_010104196.1|	up
gene7971	HR-7	HR-0	-1.473838475	5.999085586	8.04E-10	4.43E-08	gi|703082350|ref|XP_010091931.1|	down
gene5876	HR-7	HR-0	-1.675148547	6.467904146	8.28E-10	4.55E-08	gi|629085141|gb|KCW51498.1|	down
gene18547	HR-7	HR-0	-2.975810899	3.211068478	8.51E-10	4.66E-08	gi|643740658|gb|KDP46248.1|	down
gene15596	HR-7	HR-0	-1.601598604	5.325050534	8.70E-10	4.75E-08	gi|356520336|ref|XP_003528819.1|	down
gene23202	HR-7	HR-0	-1.366059028	8.608921247	8.75E-10	4.77E-08	gi|225440045|ref|XP_002282146.1|	down
gene19999	HR-7	HR-0	1.508736174	5.82658397	9.14E-10	4.97E-08	gi|645230598|ref|XP_008222008.1|	up
gene33004	HR-7	HR-0	-9.036073002	-0.149029561	9.43E-10	5.11E-08	gi|703115227|ref|XP_010100846.1|	down
gene9467	HR-7	HR-0	1.343003148	7.260582071	1.02E-09	5.54E-08	gi|703161427|ref|XP_010112788.1|	up
gene22525	HR-7	HR-0	-1.348432701	7.581192165	1.13E-09	6.10E-08	gi|590621451|ref|XP_007024793.1|	down
gene7677	HR-7	HR-0	-2.235599845	4.104063772	1.21E-09	6.52E-08	gi|657951163|ref|XP_008351440.1|	down
gene20803	HR-7	HR-0	1.788124609	5.093630343	1.25E-09	6.71E-08	gi|658008709|ref|XP_008339549.1|	up
gene5063	HR-7	HR-0	-1.772332151	5.492736981	1.28E-09	6.82E-08	gi|703121302|ref|XP_010102294.1|	down
gene5064	HR-7	HR-0	-1.477950389	6.774086562	1.31E-09	6.98E-08	gi|590642647|ref|XP_007030575.1|	down
gene14196	HR-7	HR-0	1.696429637	6.827352385	1.31E-09	6.99E-08	gi|645278887|ref|XP_008244437.1|	up
gene24773	HR-7	HR-0	1.376482017	6.364151035	1.35E-09	7.16E-08	gi|568836585|ref|XP_006472320.1|	up
gene6759	HR-7	HR-0	1.849208942	4.937451193	1.41E-09	7.46E-08	gi|225448709|ref|XP_002275322.1|	up
Ziziphus_jujuba_newGene_715	HR-7	HR-0	2.061136886	4.510346306	1.54E-09	8.10E-08	NA	up
gene23537	HR-7	HR-0	-1.765643236	5.730843476	1.56E-09	8.23E-08	gi|645271914|ref|XP_008241142.1|	down
gene21484	HR-7	HR-0	3.701496416	2.477245635	1.57E-09	8.26E-08	gi|590675224|ref|XP_007039388.1|	up
gene18041	HR-7	HR-0	2.559938903	4.17409238	1.58E-09	8.29E-08	gi|645258885|ref|XP_008235097.1|	up
gene13545	HR-7	HR-0	13.98785239	4.737731007	1.59E-09	8.32E-08	gi|694407171|ref|XP_009378340.1|	up
gene21491	HR-7	HR-0	-2.750666371	5.306964916	1.63E-09	8.49E-08	gi|703112726|ref|XP_010100194.1|	down
gene17098	HR-7	HR-0	-2.009053556	4.758255153	1.74E-09	9.03E-08	gi|590707096|ref|XP_007047909.1|	down
gene13222	HR-7	HR-0	1.439910927	7.817607974	1.81E-09	9.36E-08	gi|640938551|gb|AIA57507.1|	up
gene6312	HR-7	HR-0	-1.381633576	6.344341321	1.82E-09	9.42E-08	gi|118488031|gb|ABK95836.1|	down
gene1456	HR-7	HR-0	3.016044291	3.193022815	1.88E-09	9.70E-08	gi|645264589|ref|XP_008237749.1|	up
gene13187	HR-7	HR-0	-1.465337849	6.620979558	1.93E-09	9.93E-08	gi|596295299|ref|XP_007226981.1|	down
Ziziphus_jujuba_newGene_364	HR-7	HR-0	-7.165872247	0.515016043	1.95E-09	9.98E-08	NA	down
gene12926	HR-7	HR-0	2.332807675	3.885003654	1.96E-09	1.00E-07	gi|568837100|ref|XP_006472568.1|	up
gene26092	HR-7	HR-0	-1.568242486	5.535334674	1.97E-09	1.00E-07	gi|2213877|gb|AAB61597.1|	down
gene6117	HR-7	HR-0	-1.534282641	5.516617338	1.98E-09	1.01E-07	gi|590692626|ref|XP_007044108.1|	down
gene24559	HR-7	HR-0	-1.593877536	5.355083326	2.10E-09	1.07E-07	gi|645253780|ref|XP_008232735.1|	down
gene24151	HR-7	HR-0	-1.364596199	6.97897385	2.13E-09	1.08E-07	gi|596044618|ref|XP_007220200.1|	down
gene8428	HR-7	HR-0	-1.373554089	7.62743587	2.14E-09	1.08E-07	gi|225456672|ref|XP_002272267.1|	down
gene12795	HR-7	HR-0	1.653962419	7.657052913	2.19E-09	1.10E-07	gi|567882255|ref|XP_006433686.1|	up
Ziziphus_jujuba_newGene_2157	HR-7	HR-0	-1.993955539	6.023922642	2.22E-09	1.11E-07	gi|112030956|gb|ABH88068.1|	down
gene2127	HR-7	HR-0	-1.432009459	6.814982796	2.31E-09	1.16E-07	gi|703119103|ref|XP_010101777.1|	down
gene24399	HR-7	HR-0	-3.606260126	3.341382256	2.38E-09	1.19E-07	gi|631901704|gb|AHZ31602.1|	down
gene1029	HR-7	HR-0	-1.35123702	7.124241991	2.39E-09	1.19E-07	gi|703066483|ref|XP_010087724.1|	down
gene19560	HR-7	HR-0	-2.12075361	4.909969586	2.55E-09	1.27E-07	gi|590647992|ref|XP_007032052.1|	down
gene26549	HR-7	HR-0	-1.353151202	6.095064687	2.57E-09	1.27E-07	gi|703062621|ref|XP_010086766.1|	down
gene7269	HR-7	HR-0	2.444710118	3.794182708	2.79E-09	1.38E-07	gi|703163085|ref|XP_010113220.1|	up
gene8970	HR-7	HR-0	-2.035296012	4.728701065	2.86E-09	1.41E-07	gi|703109563|ref|XP_010099328.1|	down
gene21562	HR-7	HR-0	4.019254992	2.257511099	2.94E-09	1.45E-07	gi|694354964|ref|XP_009358598.1|	up
gene5122	HR-7	HR-0	1.6521332	4.990971095	3.16E-09	1.55E-07	gi|703121115|ref|XP_010102252.1|	up
gene22002	HR-7	HR-0	-1.592172628	6.510650529	3.31E-09	1.62E-07	gi|703140808|ref|XP_010107323.1|	down
gene724	HR-7	HR-0	-1.700709616	4.91686643	3.34E-09	1.63E-07	gi|359483452|ref|XP_002270330.2|	down
gene10522	HR-7	HR-0	1.43405197	6.219587259	3.37E-09	1.64E-07	gi|645268216|ref|XP_008239427.1|	up
gene111	HR-7	HR-0	-1.513000243	5.373050123	3.38E-09	1.64E-07	gi|225444009|ref|XP_002281463.1|	down
gene24396	HR-7	HR-0	-3.677166792	3.439080486	3.49E-09	1.70E-07	gi|631901704|gb|AHZ31602.1|	down
Ziziphus_jujuba_newGene_8895	HR-7	HR-0	3.69773055	2.918805769	3.50E-09	1.70E-07	NA	up
gene10139	HR-7	HR-0	-1.982052479	6.31920002	3.69E-09	1.78E-07	gi|224059600|ref|XP_002299927.1|	down
gene23718	HR-7	HR-0	8.97077546	-0.188846613	3.79E-09	1.83E-07	gi|658039616|ref|XP_008355387.1|	up
Ziziphus_jujuba_newGene_6609	HR-7	HR-0	-2.199971219	4.676012739	3.95E-09	1.90E-07	NA	down
gene14122	HR-7	HR-0	-7.273167133	-0.07102922	3.97E-09	1.90E-07	gi|565444541|ref|XP_006284151.1|	down
gene19219	HR-7	HR-0	1.369962859	6.516230709	3.99E-09	1.91E-07	gi|703126533|ref|XP_010103606.1|	up
gene33190	HR-7	HR-0	-6.759133055	0.599233488	4.11E-09	1.96E-07	gi|388492218|gb|AFK34175.1|	down
gene18057	HR-7	HR-0	-2.674175346	4.212716702	4.11E-09	1.96E-07	gi|694332659|ref|XP_009356954.1|	down
gene21250	HR-7	HR-0	-1.409373141	6.45026206	4.15E-09	1.97E-07	gi|657949205|ref|XP_008341815.1|	down
gene21078	HR-7	HR-0	-6.027505122	5.045511225	4.25E-09	2.01E-07	gi|645234632|ref|XP_008223898.1|	down
gene18458	HR-7	HR-0	-1.380885836	7.842396624	4.43E-09	2.09E-07	gi|571491391|ref|XP_006591920.1|	down
gene13925	HR-7	HR-0	1.812202457	4.782832925	4.44E-09	2.09E-07	gi|658052339|ref|XP_008361907.1|	up
Ziziphus_jujuba_newGene_3857	HR-7	HR-0	13.24437929	3.996918021	4.46E-09	2.10E-07	gi|743894075|ref|XP_011040285.1|	up
gene18746	HR-7	HR-0	1.835169886	4.595450523	4.55E-09	2.13E-07	gi|703143125|ref|XP_010107931.1|	up
gene15591	HR-7	HR-0	1.416048886	5.740915502	4.60E-09	2.15E-07	gi|596000256|ref|XP_007218055.1|	up
gene4704	HR-7	HR-0	2.441830421	3.670490106	4.66E-09	2.18E-07	gi|645274089|ref|XP_008242183.1|	up
gene1753	HR-7	HR-0	1.302256122	6.959061038	4.75E-09	2.21E-07	gi|470101375|ref|XP_004287148.1|	up
gene23164	HR-7	HR-0	1.378584581	5.952669237	4.94E-09	2.30E-07	gi|728842975|gb|KHG22418.1|	up
gene14783	HR-7	HR-0	-1.297058272	7.19277789	5.26E-09	2.44E-07	gi|703130186|ref|XP_010104545.1|	down
gene8566	HR-7	HR-0	2.237480273	5.204492936	5.36E-09	2.48E-07	gi|568881568|ref|XP_006493635.1|	up
gene22454	HR-7	HR-0	-3.100443989	3.00222369	5.49E-09	2.53E-07	gi|595826398|ref|XP_007205567.1|	down
gene8024	HR-7	HR-0	-1.324993797	7.43500284	5.59E-09	2.57E-07	gi|703157537|ref|XP_010111753.1|	down
gene7812	HR-7	HR-0	-1.363312867	9.975543251	5.59E-09	2.57E-07	gi|703116522|ref|XP_010101150.1|	down
gene5971	HR-7	HR-0	-1.776613947	4.605430812	5.73E-09	2.63E-07	gi|118489664|gb|ABK96633.1|	down
gene20744	HR-7	HR-0	3.251224356	2.84215572	5.76E-09	2.63E-07	gi|703067625|ref|XP_010088018.1|	up
Ziziphus_jujuba_newGene_4533	HR-7	HR-0	5.411174981	1.607121349	5.86E-09	2.67E-07	gi|694188379|gb|AIS71930.1|	up
gene5490	HR-7	HR-0	4.978179049	3.568743423	5.99E-09	2.73E-07	gi|595832234|ref|XP_007206438.1|	up
Ziziphus_jujuba_newGene_3988	HR-7	HR-0	-13.9815645	4.729688091	6.11E-09	2.77E-07	gi|488468940|gb|AGL07712.1|	down
gene3192	HR-7	HR-0	2.636159922	3.346323565	6.21E-09	2.82E-07	gi|703074579|ref|XP_010089854.1|	up
gene26888	HR-7	HR-0	-1.388031085	8.312641909	6.26E-09	2.83E-07	gi|703129120|ref|XP_010104288.1|	down
gene3587	HR-7	HR-0	-1.314083148	6.672441181	6.56E-09	2.96E-07	gi|595824935|ref|XP_007205322.1|	down
gene23270	HR-7	HR-0	2.884154593	3.728447671	6.65E-09	2.99E-07	gi|147864249|emb|CAN83016.1|	up
gene7375	HR-7	HR-0	-1.640058122	5.259920366	7.13E-09	3.20E-07	gi|703118988|ref|XP_010101743.1|	down
gene18444	HR-7	HR-0	-1.67472326	12.48067277	7.22E-09	3.23E-07	gi|643715701|gb|KDP27642.1|	down
gene5939	HR-7	HR-0	1.640863404	4.796073437	7.22E-09	3.23E-07	gi|645235297|ref|XP_008224201.1|	up
gene425	HR-7	HR-0	-1.376448701	6.934077631	7.24E-09	3.23E-07	gi|645237632|ref|XP_008225296.1|	down
gene7228	HR-7	HR-0	-6.141994752	4.178495913	7.70E-09	3.43E-07	gi|703103996|ref|XP_010097880.1|	down
gene15220	HR-7	HR-0	-1.748581859	5.746349318	7.77E-09	3.45E-07	gi|359477491|ref|XP_003631984.1|	down
gene24024	HR-7	HR-0	1.611722275	5.447006371	8.11E-09	3.59E-07	gi|567918630|ref|XP_006451321.1|	up
gene3605	HR-7	HR-0	-1.577833982	5.824768053	8.36E-09	3.70E-07	gi|590704569|ref|XP_007047194.1|	down
gene23112	HR-7	HR-0	-1.293107091	7.598294188	8.48E-09	3.74E-07	gi|703070744|ref|XP_010088861.1|	down
gene21526	HR-7	HR-0	1.298151418	6.108113829	9.01E-09	3.97E-07	gi|694416240|ref|XP_009336252.1|	up
Ziziphus_jujuba_newGene_1983	HR-7	HR-0	-1.560078648	6.4223556	9.17E-09	4.03E-07	gi|290790781|gb|ADD63038.1|	down
Ziziphus_jujuba_newGene_3825	HR-7	HR-0	2.401633697	3.83773211	9.36E-09	4.10E-07	gi|297736922|emb|CBI26123.3|	up
gene28876	HR-7	HR-0	-2.349279895	3.895587888	9.88E-09	4.32E-07	gi|645266083|ref|XP_008238460.1|	down
gene28309	HR-7	HR-0	1.464085104	5.856431897	1.01E-08	4.42E-07	gi|657953704|ref|XP_008364127.1|	up
gene7703	HR-7	HR-0	-1.365342443	5.70428466	1.02E-08	4.45E-07	gi|645215088|ref|XP_008235770.1|	down
gene3335	HR-7	HR-0	1.884760836	4.359683544	1.04E-08	4.50E-07	gi|645219080|ref|XP_008233930.1|	up
gene15878	HR-7	HR-0	1.338288758	6.511069343	1.05E-08	4.55E-07	gi|645274627|ref|XP_008242428.1|	up
gene30696	HR-7	HR-0	-2.623846938	3.523754062	1.08E-08	4.67E-07	gi|645233652|ref|XP_008223448.1|	down
gene1453	HR-7	HR-0	-1.610108563	5.247425283	1.08E-08	4.67E-07	gi|255539098|ref|XP_002510614.1|	down
gene549	HR-7	HR-0	1.258269107	7.23471622	1.10E-08	4.75E-07	gi|645237800|ref|XP_008225377.1|	up
gene24398	HR-7	HR-0	-3.335315493	3.676419813	1.11E-08	4.79E-07	gi|631901704|gb|AHZ31602.1|	down
gene25398	HR-7	HR-0	4.410930432	1.485053626	1.13E-08	4.85E-07	gi|645261365|ref|XP_008236258.1|	up
gene4221	HR-7	HR-0	-2.172680962	5.313348517	1.14E-08	4.86E-07	gi|590589779|ref|XP_007016547.1|	down
gene24973	HR-7	HR-0	-1.38612213	7.230528099	1.18E-08	5.05E-07	gi|359485845|ref|XP_002268128.2|	down
gene2037	HR-7	HR-0	2.366814021	3.922905768	1.22E-08	5.22E-07	gi|596040936|ref|XP_007220035.1|	up
gene17835	HR-7	HR-0	1.343051913	5.783222201	1.23E-08	5.24E-07	gi|596108408|ref|XP_007221467.1|	up
gene21068	HR-7	HR-0	2.215930603	4.713441997	1.24E-08	5.25E-07	gi|645219791|ref|XP_008237400.1|	up
gene15092	HR-7	HR-0	1.928942176	4.407179747	1.25E-08	5.28E-07	gi|225432698|ref|XP_002278762.1|	up
gene28729	HR-7	HR-0	-1.604201923	5.150278892	1.42E-08	6.01E-07	gi|255537251|ref|XP_002509692.1|	down
gene5487	HR-7	HR-0	1.513471711	5.320971188	1.45E-08	6.10E-07	gi|703082582|ref|XP_010091990.1|	up
gene15518	HR-7	HR-0	-1.229997253	7.621166287	1.45E-08	6.10E-07	gi|734329612|gb|KHN06298.1|	down
gene14836	HR-7	HR-0	-1.3117989	8.797521915	1.49E-08	6.27E-07	gi|703130887|ref|XP_010104745.1|	down
gene7690	HR-7	HR-0	-1.510671538	7.523454079	1.51E-08	6.34E-07	gi|645215060|ref|XP_008224817.1|	down
gene19004	HR-7	HR-0	1.56235606	5.395999222	1.56E-08	6.53E-07	gi|595793963|ref|XP_007200730.1|	up
gene20557	HR-7	HR-0	1.284904578	6.25716351	1.57E-08	6.56E-07	gi|596160229|ref|XP_007222920.1|	up
gene17804	HR-7	HR-0	-1.801727439	4.575318858	1.60E-08	6.64E-07	gi|703161142|ref|XP_010112715.1|	down
gene19109	HR-7	HR-0	2.784998716	3.373195955	1.64E-08	6.80E-07	gi|596295577|ref|XP_007227028.1|	up
gene12386	HR-7	HR-0	-2.287297196	3.932129253	1.65E-08	6.85E-07	gi|478784188|gb|AGJ70142.1|	down
Ziziphus_jujuba_newGene_8016	HR-7	HR-0	9.587631481	0.408057226	1.73E-08	7.13E-07	gi|643735643|gb|KDP42171.1|	up
gene16298	HR-7	HR-0	-3.475813519	2.302533765	1.73E-08	7.13E-07	gi|567859860|ref|XP_006422584.1|	down
gene12161	HR-7	HR-0	1.263918804	6.137647681	1.79E-08	7.37E-07	gi|703113956|ref|XP_010100515.1|	up
gene8834	HR-7	HR-0	-1.263137029	6.838251151	1.81E-08	7.45E-07	gi|568857066|ref|XP_006482091.1|	down
gene24251	HR-7	HR-0	3.098031829	2.892526622	1.82E-08	7.48E-07	gi|645220265|ref|XP_008239469.1|	up
gene3698	HR-7	HR-0	-2.295434285	4.935608075	1.83E-08	7.48E-07	gi|645241841|ref|XP_008227269.1|	down
gene22414	HR-7	HR-0	-1.383909441	7.558654302	1.84E-08	7.52E-07	gi|694419539|ref|XP_009337725.1|	down
gene22488	HR-7	HR-0	-2.43344685	4.143172966	1.84E-08	7.52E-07	gi|590622840|ref|XP_007025158.1|	down
gene28672	HR-7	HR-0	-3.703424328	2.387563076	1.90E-08	7.73E-07	gi|703144818|ref|XP_010108377.1|	down
gene17083	HR-7	HR-0	-1.274184666	6.445945172	1.93E-08	7.82E-07	gi|645219303|ref|XP_008235076.1|	down
gene861	HR-7	HR-0	1.467928683	5.418889277	1.93E-08	7.82E-07	gi|703098852|ref|XP_010096496.1|	up
gene11690	HR-7	HR-0	-4.974365992	1.099597578	1.98E-08	8.01E-07	gi|643738433|gb|KDP44386.1|	down
gene23765	HR-7	HR-0	-1.56593001	8.000400815	2.00E-08	8.08E-07	gi|703144242|ref|XP_010108239.1|	down
Ziziphus_jujuba_newGene_6339	HR-7	HR-0	8.437254329	-0.678743969	2.01E-08	8.09E-07	gi|470103942|ref|XP_004288384.1|	up
gene112	HR-7	HR-0	-6.46035927	0.660737701	2.05E-08	8.23E-07	gi|743896785|ref|XP_011041665.1|	down
gene16635	HR-7	HR-0	-4.098472209	1.759885468	2.12E-08	8.51E-07	gi|595809404|ref|XP_007202906.1|	down
gene33011	HR-7	HR-0	4.233002718	1.614785668	2.14E-08	8.55E-07	gi|470109080|ref|XP_004290830.1|	up
Ziziphus_jujuba_newGene_1292	HR-7	HR-0	4.159437182	1.746495758	2.14E-08	8.55E-07	gi|470113749|ref|XP_004293083.1|	up
gene32431	HR-7	HR-0	2.187072272	4.320231266	2.20E-08	8.78E-07	gi|470108743|ref|XP_004290668.1|	up
gene8564	HR-7	HR-0	2.450398301	4.774051835	2.23E-08	8.86E-07	gi|703087635|ref|XP_010093324.1|	up
gene27403	HR-7	HR-0	-1.289569015	8.993565473	2.24E-08	8.89E-07	gi|590675064|ref|XP_007039341.1|	down
gene6724	HR-7	HR-0	1.266923884	6.726153803	2.24E-08	8.89E-07	gi|357436403|ref|XP_003588477.1|	up
gene21731	HR-7	HR-0	1.315343081	8.40532037	2.25E-08	8.91E-07	gi|703131397|ref|XP_010104870.1|	up
gene29827	HR-7	HR-0	-1.317351299	5.690787893	2.31E-08	9.13E-07	gi|590596590|ref|XP_007018375.1|	down
Ziziphus_jujuba_newGene_5706	HR-7	HR-0	8.391194335	-0.718669971	2.37E-08	9.33E-07	gi|720048400|ref|XP_010271116.1|	up
gene22921	HR-7	HR-0	-1.237279395	7.472114613	2.38E-08	9.35E-07	gi|703075931|ref|XP_010090203.1|	down
gene25231	HR-7	HR-0	-1.297701175	6.056752429	2.39E-08	9.40E-07	gi|703070529|ref|XP_010088808.1|	down
gene12932	HR-7	HR-0	-1.345744948	6.681432451	2.40E-08	9.41E-07	gi|76782190|gb|ABA54865.1|	down
gene14850	HR-7	HR-0	-3.540207291	2.111703186	2.45E-08	9.56E-07	gi|727455120|ref|XP_010509445.1|	down
gene23890	HR-7	HR-0	-2.183139918	4.143309617	2.45E-08	9.56E-07	gi|255568914|ref|XP_002525427.1|	down
gene8480	HR-7	HR-0	-1.316138113	6.636241419	2.48E-08	9.68E-07	gi|703073603|ref|XP_010089588.1|	down
gene4452	HR-7	HR-0	-1.25547574	8.095110389	2.51E-08	9.74E-07	gi|225434528|ref|XP_002276394.1|	down
gene5631	HR-7	HR-0	-3.400304039	2.666959027	2.52E-08	9.78E-07	gi|643733727|gb|KDP40570.1|	down
gene23639	HR-7	HR-0	-1.769941234	5.413728408	2.54E-08	9.83E-07	gi|645271268|ref|XP_008240833.1|	down
gene8427	HR-7	HR-0	-1.306107061	7.82116541	2.60E-08	1.00E-06	gi|225456672|ref|XP_002272267.1|	down
gene15227	HR-7	HR-0	1.580950698	6.071013316	2.60E-08	1.00E-06	gi|596128661|ref|XP_007222121.1|	up
gene15516	HR-7	HR-0	1.293625706	6.458159914	2.64E-08	1.01E-06	gi|596113551|ref|XP_007221558.1|	up
Ziziphus_jujuba_newGene_4557	HR-7	HR-0	-5.603656902	1.456801342	2.67E-08	1.03E-06	NA	down
gene22156	HR-7	HR-0	-3.009749561	2.827141904	2.81E-08	1.08E-06	gi|720002844|ref|XP_010256814.1|	down
gene18565	HR-7	HR-0	1.273974389	6.750611063	2.87E-08	1.10E-06	gi|596286241|ref|XP_007225585.1|	up
gene1214	HR-7	HR-0	-1.821858458	6.524964276	2.91E-08	1.11E-06	gi|703090257|ref|XP_010094030.1|	down
gene14294	HR-7	HR-0	-3.137516149	4.819990379	2.92E-08	1.11E-06	gi|631901704|gb|AHZ31602.1|	down
gene11711	HR-7	HR-0	-1.471703172	6.135169688	2.93E-08	1.11E-06	gi|225444009|ref|XP_002281463.1|	down
gene732	HR-7	HR-0	-1.499807271	6.088754849	2.95E-08	1.12E-06	gi|657958919|ref|XP_008371002.1|	down
gene15667	HR-7	HR-0	1.362965197	6.388798158	2.96E-08	1.12E-06	gi|703133659|ref|XP_010105447.1|	up
gene3180	HR-7	HR-0	-2.45026457	3.777632899	2.99E-08	1.13E-06	gi|590618058|ref|XP_007023953.1|	down
gene9582	HR-7	HR-0	1.330729078	5.87049529	3.12E-08	1.18E-06	gi|703073043|ref|XP_010089443.1|	up
gene30816	HR-7	HR-0	-1.420554748	6.974714182	3.13E-08	1.18E-06	gi|743780066|ref|XP_010920410.1|	down
gene32137	HR-7	HR-0	-10.73716295	1.506262693	3.16E-08	1.19E-06	gi|645279187|ref|XP_008244591.1|	down
gene12319	HR-7	HR-0	-3.829007656	1.722903608	3.16E-08	1.19E-06	gi|703093530|ref|XP_010094959.1|	down
gene11689	HR-7	HR-0	-8.590923693	-0.569863879	3.22E-08	1.21E-06	gi|147798373|emb|CAN74522.1|	down
gene6889	HR-7	HR-0	5.297158584	1.018403092	3.33E-08	1.24E-06	gi|645247730|ref|XP_008229972.1|	up
gene6955	HR-7	HR-0	1.890658667	5.492012485	3.34E-08	1.25E-06	gi|703073935|ref|XP_010089681.1|	up
Ziziphus_jujuba_newGene_8905	HR-7	HR-0	-1.940009151	5.185686787	3.35E-08	1.25E-06	gi|595939554|ref|XP_007215760.1|	down
gene15472	HR-7	HR-0	-1.545798235	5.547837503	3.36E-08	1.25E-06	gi|596061913|ref|XP_007221124.1|	down
gene15898	HR-7	HR-0	1.76910383	4.96879975	3.40E-08	1.26E-06	gi|595840697|ref|XP_007208068.1|	up
gene24459	HR-7	HR-0	2.189055209	3.866657904	3.47E-08	1.29E-06	gi|645233810|ref|XP_008223521.1|	up
gene28765	HR-7	HR-0	-2.303125943	4.239065508	3.59E-08	1.33E-06	gi|703134678|ref|XP_010105697.1|	down
gene9018	HR-7	HR-0	-1.854239356	4.668682283	3.61E-08	1.33E-06	gi|658013086|ref|XP_008341839.1|	down
gene1931	HR-7	HR-0	-4.039601227	3.649425486	3.67E-08	1.35E-06	gi|296084640|emb|CBI25728.3|	down
gene4130	HR-7	HR-0	2.394330108	3.558224942	3.68E-08	1.35E-06	gi|703095280|ref|XP_010095495.1|	up
gene24530	HR-7	HR-0	-2.957667513	3.387590124	3.68E-08	1.35E-06	gi|645220873|ref|XP_008242286.1|	down
gene24152	HR-7	HR-0	-1.476851182	5.1387	3.84E-08	1.41E-06	gi|596021724|ref|XP_007219035.1|	down
gene16221	HR-7	HR-0	-1.62393353	5.202450302	3.91E-08	1.43E-06	gi|645273266|ref|XP_008241795.1|	down
gene17678	HR-7	HR-0	2.16542962	3.880832983	3.92E-08	1.43E-06	gi|703064048|ref|XP_010087106.1|	up
Ziziphus_jujuba_newGene_4017	HR-7	HR-0	-2.723744231	3.611245501	3.97E-08	1.45E-06	gi|643716208|gb|KDP27981.1|	down
gene13770	HR-7	HR-0	2.044304517	4.247474149	3.99E-08	1.45E-06	gi|657979050|ref|XP_008381471.1|	up
Ziziphus_jujuba_newGene_5192	HR-7	HR-0	-8.416480682	-0.731742574	4.09E-08	1.48E-06	gi|694318399|ref|XP_009342524.1|	down
gene18813	HR-7	HR-0	-1.283219153	7.167394399	4.12E-08	1.49E-06	gi|595797777|ref|XP_007201311.1|	down
gene10732	HR-7	HR-0	-1.30526218	5.751131449	4.20E-08	1.52E-06	gi|643720823|gb|KDP31087.1|	down
gene511	HR-7	HR-0	-1.188347527	7.987846787	4.24E-08	1.53E-06	gi|661890531|emb|CDP06028.1|	down
gene11486	HR-7	HR-0	1.252004074	5.983109285	4.42E-08	1.59E-06	gi|703074735|ref|XP_010089894.1|	up
gene24590	HR-7	HR-0	-1.80871373	4.740356983	4.45E-08	1.60E-06	gi|645238899|ref|XP_008225895.1|	down
gene2614	HR-7	HR-0	-1.409144979	5.698217309	4.55E-08	1.64E-06	gi|645243869|ref|XP_008228173.1|	down
gene17673	HR-7	HR-0	-1.531347915	8.179715111	4.62E-08	1.66E-06	gi|703064067|ref|XP_010087111.1|	down
gene7618	HR-7	HR-0	1.306141778	6.037605904	4.66E-08	1.67E-06	gi|703063344|ref|XP_010086938.1|	up
gene12480	HR-7	HR-0	1.478576608	5.13588402	4.73E-08	1.69E-06	gi|645227885|ref|XP_008220733.1|	up
gene29142	HR-7	HR-0	1.382453013	6.739109786	4.87E-08	1.74E-06	gi|734367822|gb|KHN18468.1|	up
gene20723	HR-7	HR-0	-1.220774396	6.875776101	4.91E-08	1.75E-06	gi|596127182|ref|XP_007222004.1|	down
gene29631	HR-7	HR-0	1.699228943	4.894096509	5.20E-08	1.85E-06	gi|728827104|gb|KHG07039.1|	up
gene9742	HR-7	HR-0	2.140087078	6.477465784	5.23E-08	1.86E-06	gi|567854553|ref|XP_006420396.1|	up
gene10729	HR-7	HR-0	-1.184597393	6.143814707	5.31E-08	1.88E-06	gi|590663503|ref|XP_007036237.1|	down
gene30863	HR-7	HR-0	2.105192453	3.856901248	5.49E-08	1.94E-06	gi|645278788|ref|XP_008244392.1|	up
gene6055	HR-7	HR-0	1.261014347	6.056847099	5.52E-08	1.95E-06	gi|703138805|ref|XP_010106826.1|	up
gene29372	HR-7	HR-0	1.480478703	5.292869729	5.54E-08	1.95E-06	gi|595793081|ref|XP_007200289.1|	up
gene23604	HR-7	HR-0	-1.296132714	8.094866286	5.56E-08	1.95E-06	gi|703086128|ref|XP_010092922.1|	down
gene1674	HR-7	HR-0	1.551897901	4.99643725	5.60E-08	1.97E-06	gi|703155385|ref|XP_010111188.1|	up
gene13241	HR-7	HR-0	-1.32239479	6.25667583	5.74E-08	2.01E-06	gi|703064371|ref|XP_010087189.1|	down
gene16247	HR-7	HR-0	-1.367518672	6.843613585	5.89E-08	2.06E-06	gi|395760140|gb|AFN70721.1|	down
gene11906	HR-7	HR-0	-2.010734683	4.002607318	5.92E-08	2.07E-06	gi|658022966|ref|XP_008346897.1|	down
gene3857	HR-7	HR-0	3.328794186	2.328768206	6.08E-08	2.12E-06	gi|645216518|ref|XP_008221544.1|	up
gene2456	HR-7	HR-0	-4.312834032	1.254396159	6.10E-08	2.12E-06	gi|645215863|ref|XP_008218454.1|	down
gene3267	HR-7	HR-0	1.99831086	4.044312044	6.33E-08	2.20E-06	gi|703084743|ref|XP_010092553.1|	up
gene14421	HR-7	HR-0	1.803211601	4.46107517	6.37E-08	2.21E-06	gi|645232384|ref|XP_008222839.1|	up
Ziziphus_jujuba_newGene_8002	HR-7	HR-0	6.859913719	-0.328219807	6.45E-08	2.23E-06	gi|645216424|ref|XP_008221052.1|	up
gene22338	HR-7	HR-0	-1.300475276	6.566798985	6.55E-08	2.26E-06	gi|703082744|ref|XP_010092032.1|	down
gene14909	HR-7	HR-0	-3.519215821	4.563270555	6.62E-08	2.28E-06	gi|657998598|ref|XP_008391709.1|	down
gene8316	HR-7	HR-0	1.494857347	4.964823058	6.87E-08	2.36E-06	gi|643686876|gb|KDP20041.1|	up
gene5758	HR-7	HR-0	1.345088446	6.57476998	7.07E-08	2.43E-06	gi|697109883|ref|XP_009608804.1|	up
gene14839	HR-7	HR-0	-1.266867422	5.901127136	7.08E-08	2.43E-06	gi|702442395|ref|XP_010023948.1|	down
Ziziphus_jujuba_newGene_5672	HR-7	HR-0	-4.339261895	2.348871842	7.16E-08	2.45E-06	gi|700254925|gb|AIU49083.1|	down
Ziziphus_jujuba_newGene_4019	HR-7	HR-0	-2.225742551	3.783660909	7.23E-08	2.47E-06	gi|658034389|ref|XP_008352715.1|	down
gene32335	HR-7	HR-0	-1.368457785	6.068842048	7.31E-08	2.50E-06	gi|470143814|ref|XP_004307563.1|	down
gene2444	HR-7	HR-0	1.276453466	5.705192604	7.38E-08	2.52E-06	gi|595863672|ref|XP_007211631.1|	up
Ziziphus_jujuba_newGene_1790	HR-7	HR-0	2.42923382	3.93862323	7.62E-08	2.59E-06	gi|225433035|ref|XP_002284663.1|	up
Ziziphus_jujuba_newGene_681	HR-7	HR-0	8.351370322	-0.744908614	7.68E-08	2.61E-06	gi|694319684|ref|XP_009348116.1|	up
Ziziphus_jujuba_newGene_4651	HR-7	HR-0	-1.584165056	4.687474865	7.79E-08	2.64E-06	gi|470109074|ref|XP_004290827.1|	down
gene1030	HR-7	HR-0	-2.48006697	5.17426337	7.82E-08	2.65E-06	gi|703066475|ref|XP_010087722.1|	down
gene13771	HR-7	HR-0	1.383261361	9.181086792	7.88E-08	2.66E-06	gi|380857379|gb|AFE89428.1|	up
gene2453	HR-7	HR-0	-1.473755438	7.018274613	7.88E-08	2.66E-06	gi|296089958|emb|CBI39777.3|	down
gene6325	HR-7	HR-0	1.857995723	4.257336358	7.98E-08	2.68E-06	gi|596013913|ref|XP_007218721.1|	up
gene12009	HR-7	HR-0	-2.171999026	3.775892991	7.98E-08	2.68E-06	gi|567881341|ref|XP_006433229.1|	down
gene15167	HR-7	HR-0	-1.233185714	10.70892186	8.05E-08	2.70E-06	gi|645232792|ref|XP_008223033.1|	down
gene20510	HR-7	HR-0	-1.633388294	5.471954321	8.10E-08	2.72E-06	gi|645229745|ref|XP_008221604.1|	down
gene21958	HR-7	HR-0	-1.410681758	9.759899049	8.28E-08	2.77E-06	gi|703129177|ref|XP_010104299.1|	down
gene1311	HR-7	HR-0	-1.341643576	5.72259311	8.32E-08	2.78E-06	gi|703066483|ref|XP_010087724.1|	down
gene6770	HR-7	HR-0	3.006589643	2.657148769	8.84E-08	2.95E-06	gi|225448735|ref|XP_002275526.1|	up
gene30608	HR-7	HR-0	1.279977578	6.40871677	9.02E-08	3.00E-06	gi|595804241|ref|XP_007202126.1|	up
gene19526	HR-7	HR-0	1.645650474	4.765786365	9.12E-08	3.03E-06	gi|743916305|ref|XP_011002126.1|	up
gene15418	HR-7	HR-0	-1.285173083	5.884189144	9.19E-08	3.05E-06	gi|470101473|ref|XP_004287197.1|	down
gene4180	HR-7	HR-0	1.236591845	5.853007626	9.35E-08	3.10E-06	gi|645262143|ref|XP_008236630.1|	up
gene23936	HR-7	HR-0	2.249908431	3.560577684	9.40E-08	3.11E-06	gi|703144951|ref|XP_010108410.1|	up
gene24671	HR-7	HR-0	3.376402813	2.42933979	9.58E-08	3.16E-06	gi|595845258|ref|XP_007208895.1|	up
Ziziphus_jujuba_newGene_7	HR-7	HR-0	-3.824257142	4.934742821	9.75E-08	3.21E-06	NA	down
gene8681	HR-7	HR-0	-2.622467864	3.080139868	9.89E-08	3.25E-06	gi|224062667|ref|XP_002300870.1|	down
gene13117	HR-7	HR-0	-1.426852157	6.4516045	9.99E-08	3.28E-06	gi|590598625|ref|XP_007018951.1|	down
gene12298	HR-7	HR-0	8.111580512	-0.964219674	1.01E-07	3.32E-06	gi|703082479|ref|XP_010091962.1|	up
gene22391	HR-7	HR-0	1.946171407	4.075868974	1.04E-07	3.40E-06	gi|658020381|ref|XP_008345572.1|	up
gene5679	HR-7	HR-0	1.443279928	5.186913892	1.05E-07	3.43E-06	gi|643733735|gb|KDP40578.1|	up
gene21967	HR-7	HR-0	-1.271657779	6.645310327	1.06E-07	3.45E-06	gi|720061575|ref|XP_010275212.1|	down
gene7597	HR-7	HR-0	-1.190776182	9.344308166	1.06E-07	3.46E-06	gi|703109890|ref|XP_010099423.1|	down
gene18689	HR-7	HR-0	11.6409955	2.406965774	1.07E-07	3.49E-06	gi|118482417|gb|ABK93131.1|	up
gene29813	HR-7	HR-0	-5.32706885	0.306539051	1.10E-07	3.56E-06	gi|694405872|ref|XP_009377772.1|	down
gene5637	HR-7	HR-0	-1.258495856	5.894766407	1.11E-07	3.60E-06	gi|703097056|ref|XP_010096012.1|	down
gene24043	HR-7	HR-0	2.803734336	3.730822171	1.11E-07	3.60E-06	gi|595902982|ref|XP_007213937.1|	up
gene20620	HR-7	HR-0	1.314795033	6.163027195	1.13E-07	3.66E-06	gi|645277464|ref|XP_008243783.1|	up
gene10818	HR-7	HR-0	-1.490224328	4.839097251	1.16E-07	3.76E-06	gi|595847117|ref|XP_007209260.1|	down
gene4129	HR-7	HR-0	1.623078274	9.756394393	1.23E-07	3.94E-06	gi|694443780|ref|XP_009348444.1|	up
gene28031	HR-7	HR-0	-1.336913106	8.099577162	1.23E-07	3.94E-06	gi|703109045|ref|XP_010099191.1|	down
gene11496	HR-7	HR-0	-1.196068199	8.55801413	1.24E-07	3.99E-06	gi|645269248|ref|XP_008239912.1|	down
gene6611	HR-7	HR-0	-1.183924866	6.519860354	1.26E-07	4.03E-06	gi|596008940|ref|XP_007218508.1|	down
gene1369	HR-7	HR-0	-1.449332736	5.241953362	1.28E-07	4.10E-06	gi|255587934|ref|XP_002534445.1|	down
gene26631	HR-7	HR-0	2.164862089	3.701710204	1.29E-07	4.13E-06	gi|645253603|ref|XP_008232651.1|	up
gene6230	HR-7	HR-0	-1.289653746	5.933265706	1.31E-07	4.19E-06	gi|470143702|ref|XP_004307510.1|	down
gene22916	HR-7	HR-0	1.599747827	4.718494567	1.32E-07	4.21E-06	gi|645278525|ref|XP_008244271.1|	up
gene23781	HR-7	HR-0	1.162870568	6.198720103	1.34E-07	4.27E-06	gi|657988201|ref|XP_008386263.1|	up
gene11867	HR-7	HR-0	2.926088768	2.725847437	1.41E-07	4.47E-06	gi|743805127|ref|XP_011017546.1|	up
gene27218	HR-7	HR-0	-1.590250594	4.946103822	1.43E-07	4.53E-06	gi|703118724|ref|XP_010101671.1|	down
gene1188	HR-7	HR-0	8.338472409	-0.754304132	1.43E-07	4.54E-06	gi|356564478|ref|XP_003550481.1|	up
gene26619	HR-7	HR-0	1.351199318	5.320734482	1.44E-07	4.55E-06	gi|596020604|ref|XP_007218942.1|	up
gene22375	HR-7	HR-0	2.495360576	3.372776955	1.45E-07	4.58E-06	gi|703101375|ref|XP_010097170.1|	up
Ziziphus_jujuba_newGene_8161	HR-7	HR-0	-2.330597717	3.495698107	1.46E-07	4.59E-06	gi|590591668|ref|XP_007017081.1|	down
gene750	HR-7	HR-0	-1.468587171	5.271880015	1.46E-07	4.59E-06	NA	down
gene10724	HR-7	HR-0	1.382297157	6.624421061	1.46E-07	4.60E-06	gi|645268996|ref|XP_008239794.1|	up
gene1062	HR-7	HR-0	1.18104184	8.131508791	1.47E-07	4.60E-06	gi|703085144|ref|XP_010092659.1|	up
gene8478	HR-7	HR-0	-1.324337527	8.281695976	1.47E-07	4.61E-06	gi|595963270|ref|XP_007217012.1|	down
gene25746	HR-7	HR-0	-2.311729885	4.018348926	1.50E-07	4.69E-06	gi|596027569|ref|XP_007219267.1|	down
gene19048	HR-7	HR-0	1.644203404	4.94890993	1.52E-07	4.73E-06	gi|703070055|ref|XP_010088681.1|	up
gene15264	HR-7	HR-0	-1.341994755	7.865898285	1.54E-07	4.81E-06	gi|255551563|ref|XP_002516827.1|	down
gene3077	HR-7	HR-0	-1.534952823	4.976282617	1.56E-07	4.84E-06	gi|703101581|ref|XP_010097226.1|	down
gene14365	HR-7	HR-0	-1.178560556	7.672936545	1.57E-07	4.88E-06	gi|667671866|gb|AIG62150.1|	down
gene24225	HR-7	HR-0	-1.195462826	8.411289275	1.61E-07	4.98E-06	gi|595817822|ref|XP_007204266.1|	down
gene28521	HR-7	HR-0	-1.119845976	8.043087516	1.62E-07	5.02E-06	gi|224090403|ref|XP_002308981.1|	down
gene13563	HR-7	HR-0	1.825080246	4.471914602	1.68E-07	5.18E-06	gi|731412559|ref|XP_010658408.1|	up
gene10802	HR-7	HR-0	-4.777547406	0.902259496	1.70E-07	5.24E-06	gi|595859914|ref|XP_007211041.1|	down
gene27671	HR-7	HR-0	-1.476941639	5.279821066	1.71E-07	5.26E-06	gi|694351851|ref|XP_009357662.1|	down
gene16501	HR-7	HR-0	-2.789333325	3.305574522	1.75E-07	5.40E-06	gi|703163671|ref|XP_010113410.1|	down
gene13006	HR-7	HR-0	-1.130545447	8.313856527	1.76E-07	5.42E-06	gi|340007733|gb|AEK26572.1|	down
gene11295	HR-7	HR-0	-1.168686474	7.745576171	1.84E-07	5.63E-06	gi|255556366|ref|XP_002519217.1|	down
gene1250	HR-7	HR-0	-1.128202202	6.138792407	1.86E-07	5.71E-06	gi|356555644|ref|XP_003546140.1|	down
Ziziphus_jujuba_newGene_8541	HR-7	HR-0	-2.339122092	5.135912094	1.87E-07	5.71E-06	gi|645219471|ref|XP_008235975.1|	down
gene9744	HR-7	HR-0	1.587200884	4.58784995	1.95E-07	5.94E-06	gi|595968678|ref|XP_007217406.1|	up
gene833	HR-7	HR-0	-1.195995918	6.523659624	1.96E-07	5.99E-06	gi|720086748|ref|XP_010243938.1|	down
Ziziphus_jujuba_newGene_1076	HR-7	HR-0	-2.777988274	3.742559001	1.97E-07	5.99E-06	gi|567922056|ref|XP_006453034.1|	down
gene10402	HR-7	HR-0	-1.250418024	6.052489621	1.98E-07	6.01E-06	gi|703063493|ref|XP_010086973.1|	down
Ziziphus_jujuba_newGene_8042	HR-7	HR-0	-1.5853817	4.720166801	1.98E-07	6.01E-06	gi|641854023|gb|KDO72831.1|	down
gene28755	HR-7	HR-0	-4.761470539	0.331914607	1.99E-07	6.04E-06	gi|590597895|ref|XP_007018743.1|	down
gene7450	HR-7	HR-0	1.248913239	5.927093229	2.00E-07	6.04E-06	gi|596004770|ref|XP_007218320.1|	up
gene21997	HR-7	HR-0	-3.400186397	2.297287773	2.01E-07	6.07E-06	gi|595828583|ref|XP_007205748.1|	down
gene30546	HR-7	HR-0	-11.34878117	2.109913586	2.04E-07	6.16E-06	gi|645271795|ref|XP_008241086.1|	down
gene11621	HR-7	HR-0	-1.520746935	6.800301321	2.05E-07	6.17E-06	gi|645269717|ref|XP_008240126.1|	down
gene18364	HR-7	HR-0	5.154640983	1.132392021	2.05E-07	6.18E-06	gi|703099933|ref|XP_010096782.1|	up
gene7863	HR-7	HR-0	4.674055508	0.674913731	2.09E-07	6.26E-06	gi|694392514|ref|XP_009371729.1|	up
gene3663	HR-7	HR-0	-1.557487285	5.640250872	2.12E-07	6.35E-06	gi|703150812|ref|XP_010109957.1|	down
Ziziphus_jujuba_newGene_1094	HR-7	HR-0	1.375263005	8.154447217	2.12E-07	6.35E-06	NA	up
gene7596	HR-7	HR-0	-1.655799834	4.571091464	2.14E-07	6.38E-06	gi|590674560|ref|XP_007039203.1|	down
gene6913	HR-7	HR-0	1.250720008	6.61992869	2.16E-07	6.46E-06	gi|703147595|ref|XP_010109104.1|	up
gene10541	HR-7	HR-0	1.213635808	6.339194368	2.20E-07	6.57E-06	gi|694358168|ref|XP_009359486.1|	up
gene15094	HR-7	HR-0	-5.413971167	0.563685848	2.23E-07	6.63E-06	gi|645235501|ref|XP_008224301.1|	down
gene21348	HR-7	HR-0	1.863511317	4.228105479	2.27E-07	6.75E-06	gi|225426866|ref|XP_002283515.1|	up
gene7991	HR-7	HR-0	1.164755788	8.000486192	2.28E-07	6.77E-06	gi|703115571|ref|XP_010100925.1|	up
gene23388	HR-7	HR-0	1.465747115	4.92822204	2.38E-07	7.04E-06	gi|645272263|ref|XP_008241311.1|	up
gene29485	HR-7	HR-0	-1.656890941	4.717367935	2.40E-07	7.07E-06	gi|359496346|ref|XP_003635214.1|	down
gene32435	HR-7	HR-0	5.510286632	3.290220222	2.40E-07	7.07E-06	gi|470108743|ref|XP_004290668.1|	up
gene11640	HR-7	HR-0	1.131203045	7.993775876	2.40E-07	7.07E-06	gi|645215185|ref|XP_008221460.1|	up
gene19316	HR-7	HR-0	1.217747485	5.697284542	2.41E-07	7.09E-06	gi|703115111|ref|XP_010100819.1|	up
gene1744	HR-7	HR-0	-2.512799602	3.451471085	2.44E-07	7.17E-06	gi|571463414|ref|XP_006582624.1|	down
gene7992	HR-7	HR-0	-1.282829679	7.115591326	2.46E-07	7.21E-06	gi|470120979|ref|XP_004296563.1|	down
gene1455	HR-7	HR-0	-1.868579645	4.162652476	2.47E-07	7.25E-06	gi|590594732|ref|XP_007017934.1|	down
gene6204	HR-7	HR-0	-1.294351365	13.52661856	2.48E-07	7.27E-06	gi|567774771|gb|AHC95484.1|	down
Ziziphus_jujuba_newGene_4184	HR-7	HR-0	8.739691064	-0.41572964	2.59E-07	7.58E-06	gi|566255231|ref|XP_006387731.1|	up
gene12505	HR-7	HR-0	1.531157804	4.728791656	2.61E-07	7.62E-06	gi|703078805|ref|XP_010090988.1|	up
gene5754	HR-7	HR-0	-1.481358472	8.931865969	2.62E-07	7.64E-06	gi|657983031|ref|XP_008383583.1|	down
gene25426	HR-7	HR-0	2.177009986	3.636301403	2.63E-07	7.65E-06	gi|645265376|ref|XP_008238122.1|	up
gene23093	HR-7	HR-0	-1.2908127	6.62779492	2.63E-07	7.65E-06	gi|703124442|ref|XP_010103050.1|	down
gene21836	HR-7	HR-0	-1.488534956	5.769594107	2.65E-07	7.70E-06	gi|470128717|ref|XP_004300282.1|	down
gene16809	HR-7	HR-0	1.928082564	3.946250311	2.66E-07	7.70E-06	gi|645219720|ref|XP_008237041.1|	up
gene24442	HR-7	HR-0	-1.906215416	4.075523581	2.74E-07	7.94E-06	gi|470103896|ref|XP_004288363.1|	down
gene20222	HR-7	HR-0	-1.219768611	5.78764689	2.77E-07	8.02E-06	gi|225425567|ref|XP_002265983.1|	down
gene7954	HR-7	HR-0	1.698832872	4.363891644	2.85E-07	8.21E-06	gi|703146608|ref|XP_010108843.1|	up
gene5369	HR-7	HR-0	-1.471629917	5.309276171	2.86E-07	8.23E-06	gi|703155006|ref|XP_010111090.1|	down
gene29908	HR-7	HR-0	-11.180116	1.943143585	2.87E-07	8.26E-06	gi|703139843|ref|XP_010107074.1|	down
gene23530	HR-7	HR-0	1.17974886	7.180180349	2.90E-07	8.32E-06	gi|645271932|ref|XP_008241151.1|	up
gene19655	HR-7	HR-0	1.323900118	5.864927708	2.90E-07	8.32E-06	gi|470124647|ref|XP_004298322.1|	up
gene5059	HR-7	HR-0	3.784008535	1.481400387	2.92E-07	8.38E-06	gi|571447111|ref|XP_006577284.1|	up
gene14267	HR-7	HR-0	-4.753916227	1.011493798	2.95E-07	8.44E-06	gi|596294733|ref|XP_007226886.1|	down
gene29548	HR-7	HR-0	-1.297654444	5.909296974	3.06E-07	8.73E-06	gi|703152167|ref|XP_010110310.1|	down
gene9737	HR-7	HR-0	-1.369185428	5.998801307	3.06E-07	8.73E-06	gi|566210965|ref|XP_006372556.1|	down
gene21249	HR-7	HR-0	-1.113262878	7.481952452	3.09E-07	8.81E-06	gi|657949205|ref|XP_008341815.1|	down
gene2088	HR-7	HR-0	-1.406053677	10.5521658	3.12E-07	8.86E-06	gi|645240594|ref|XP_008226678.1|	down
gene22250	HR-7	HR-0	-1.386941565	6.180299031	3.14E-07	8.91E-06	gi|470127468|ref|XP_004299691.1|	down
gene1657	HR-7	HR-0	2.810405782	3.434138596	3.19E-07	9.05E-06	gi|658045986|ref|XP_008358680.1|	up
Ziziphus_jujuba_newGene_5339	HR-7	HR-0	3.089741719	2.392830945	3.22E-07	9.11E-06	gi|567872549|ref|XP_006428864.1|	up
gene29913	HR-7	HR-0	-1.948284022	4.026549192	3.31E-07	9.37E-06	gi|643706106|gb|KDP22238.1|	down
gene22555	HR-7	HR-0	1.137389596	6.133204776	3.34E-07	9.44E-06	gi|694402637|ref|XP_009376307.1|	up
gene10215	HR-7	HR-0	-2.343271411	3.676934059	3.39E-07	9.56E-06	gi|703137398|ref|XP_010106426.1|	down
gene29177	HR-7	HR-0	-1.084961577	9.18320666	3.43E-07	9.65E-06	gi|593784739|ref|XP_007155410.1|	down
gene32143	HR-7	HR-0	-11.23204053	1.992230093	3.47E-07	9.77E-06	gi|224108774|ref|XP_002314964.1|	down
Ziziphus_jujuba_newGene_5280	HR-7	HR-0	-5.403765196	0.837892431	3.55E-07	9.97E-06	NA	down
gene12640	HR-7	HR-0	-1.831969119	4.450241991	3.57E-07	1.00E-05	gi|255538804|ref|XP_002510467.1|	down
gene7489	HR-7	HR-0	-2.065602675	3.784236511	3.58E-07	1.00E-05	gi|703065483|ref|XP_010087460.1|	down
gene12013	HR-7	HR-0	1.348791271	5.788185519	3.62E-07	1.01E-05	gi|645264951|ref|XP_008237920.1|	up
gene28071	HR-7	HR-0	-3.019648402	2.608994715	3.65E-07	1.02E-05	gi|643734394|gb|KDP41124.1|	down
gene128	HR-7	HR-0	1.757663482	4.593155071	3.69E-07	1.03E-05	gi|702298851|ref|XP_010048565.1|	up
gene3850	HR-7	HR-0	6.364183644	-0.768432153	3.74E-07	1.04E-05	gi|502142727|ref|XP_004505085.1|	up
gene16897	HR-7	HR-0	-1.162678551	10.27984018	3.77E-07	1.05E-05	gi|698511618|ref|XP_009800891.1|	down
gene8065	HR-7	HR-0	-1.158067745	6.664764508	3.81E-07	1.06E-05	gi|720083878|ref|XP_010243027.1|	down
gene16614	HR-7	HR-0	-1.097208679	9.149156129	4.01E-07	1.11E-05	gi|5902708|sp|O81360.1|ABA2_PRUAR	down
gene16059	HR-7	HR-0	-1.450300568	6.60622303	4.01E-07	1.11E-05	gi|643717179|gb|KDP28805.1|	down
gene24495	HR-7	HR-0	2.242138436	3.735832957	4.04E-07	1.12E-05	gi|645233810|ref|XP_008223521.1|	up
gene16392	HR-7	HR-0	1.195146664	5.806557065	4.10E-07	1.13E-05	gi|703150645|ref|XP_010109914.1|	up
gene7669	HR-7	HR-0	-1.145140398	7.771754193	4.15E-07	1.15E-05	gi|595826010|ref|XP_007205501.1|	down
gene32194	HR-7	HR-0	-2.244059016	3.597952467	4.17E-07	1.15E-05	gi|659123955|ref|XP_008461922.1|	down
gene21017	HR-7	HR-0	-1.208589981	9.453903465	4.22E-07	1.16E-05	gi|703087851|ref|XP_010093381.1|	down
gene6713	HR-7	HR-0	-2.048616189	4.07543601	4.27E-07	1.17E-05	gi|645256215|ref|XP_008233849.1|	down
gene7018	HR-7	HR-0	-3.091525631	3.083708811	4.36E-07	1.20E-05	gi|645239614|ref|XP_008226211.1|	down
gene11647	HR-7	HR-0	1.683758239	4.34618222	4.41E-07	1.21E-05	gi|657951099|ref|XP_008351182.1|	up
gene16273	HR-7	HR-0	-2.29345186	3.569834703	4.43E-07	1.21E-05	gi|703163408|ref|XP_010113332.1|	down
gene29761	HR-7	HR-0	-3.25523314	2.171981136	4.50E-07	1.23E-05	gi|645235875|ref|XP_008224471.1|	down
gene20134	HR-7	HR-0	1.27163092	7.092266308	4.50E-07	1.23E-05	gi|590695083|ref|XP_007044791.1|	up
gene13133	HR-7	HR-0	1.102587762	8.208951289	4.62E-07	1.26E-05	gi|703095323|ref|XP_010095506.1|	up
gene7584	HR-7	HR-0	2.230742226	3.998379223	4.63E-07	1.26E-05	gi|645257957|ref|XP_008234657.1|	up
gene5068	HR-7	HR-0	-1.602724536	4.476273826	4.63E-07	1.26E-05	gi|595825924|ref|XP_007205486.1|	down
gene18278	HR-7	HR-0	-1.289433626	5.360761329	4.68E-07	1.27E-05	gi|470107726|ref|XP_004290193.1|	down
gene7132	HR-7	HR-0	-1.151500425	6.683607681	4.79E-07	1.30E-05	gi|703141041|ref|XP_010107408.1|	down
gene26373	HR-7	HR-0	-1.209821101	5.536524592	4.81E-07	1.30E-05	gi|703141624|ref|XP_010107548.1|	down
gene4064	HR-7	HR-0	-1.18712936	8.669379702	4.82E-07	1.30E-05	gi|313150354|dbj|BAJ39944.1|	down
gene45	HR-7	HR-0	3.770777609	3.026291697	4.84E-07	1.31E-05	gi|658035641|ref|XP_008353349.1|	up
gene6849	HR-7	HR-0	-1.173306257	5.79576587	4.86E-07	1.31E-05	gi|643706333|gb|KDP22465.1|	down
Ziziphus_jujuba_newGene_3633	HR-7	HR-0	-1.535243092	8.132777227	4.91E-07	1.32E-05	gi|358346026|ref|XP_003637074.1|	down
gene17786	HR-7	HR-0	1.554312145	5.034191283	5.13E-07	1.38E-05	gi|117650695|gb|ABK54297.1|	up
gene23700	HR-7	HR-0	2.601040035	5.275194156	5.14E-07	1.38E-05	gi|595868223|ref|XP_007211989.1|	up
Ziziphus_jujuba_newGene_5939	HR-7	HR-0	-1.87349969	7.105866329	5.20E-07	1.39E-05	gi|357488225|ref|XP_003614400.1|	down
gene24395	HR-7	HR-0	-2.740654311	4.043414036	5.43E-07	1.45E-05	gi|631901704|gb|AHZ31602.1|	down
gene23994	HR-7	HR-0	1.373297902	5.181855743	5.51E-07	1.47E-05	gi|645220700|ref|XP_008241409.1|	up
gene5843	HR-7	HR-0	1.449056142	5.315977682	5.62E-07	1.50E-05	gi|645252047|ref|XP_008231945.1|	up
gene9871	HR-7	HR-0	1.513147059	4.796368148	5.74E-07	1.53E-05	gi|302143307|emb|CBI21868.3|	up
gene8155	HR-7	HR-0	1.225711074	5.49856009	5.77E-07	1.54E-05	gi|645249453|ref|XP_008230758.1|	up
gene8270	HR-7	HR-0	-1.175086837	8.202212502	5.86E-07	1.56E-05	gi|645275964|ref|XP_008243064.1|	down
gene13916	HR-7	HR-0	-5.97962893	-0.607030108	5.86E-07	1.56E-05	gi|645215863|ref|XP_008218454.1|	down
gene26507	HR-7	HR-0	2.146403602	4.211054111	5.90E-07	1.56E-05	gi|658026223|ref|XP_008348532.1|	up
gene14604	HR-7	HR-0	-1.799409651	4.078743197	5.93E-07	1.57E-05	gi|703089713|ref|XP_010093877.1|	down
gene16685	HR-7	HR-0	-1.376239097	6.133114955	5.93E-07	1.57E-05	gi|595837015|ref|XP_007207372.1|	down
gene3738	HR-7	HR-0	1.854495696	4.078423991	5.97E-07	1.58E-05	gi|590584475|ref|XP_007015187.1|	up
gene13210	HR-7	HR-0	-1.16250237	7.053716172	6.05E-07	1.60E-05	gi|747056740|ref|XP_011074644.1|	down
gene18587	HR-7	HR-0	-1.3286014	5.647859547	6.13E-07	1.61E-05	gi|567852943|ref|XP_006419635.1|	down
gene25916	HR-7	HR-0	-2.494324191	7.335840098	6.23E-07	1.64E-05	gi|502151531|ref|XP_004508486.1|	down
gene15769	HR-7	HR-0	-5.277586023	1.284283494	6.25E-07	1.64E-05	gi|593330477|ref|XP_007138665.1|	down
gene31948	HR-7	HR-0	-2.005992887	3.849346349	6.55E-07	1.72E-05	gi|694351851|ref|XP_009357662.1|	down
gene27933	HR-7	HR-0	2.497738613	3.016912177	6.89E-07	1.81E-05	gi|359487055|ref|XP_002271587.2|	up
gene5857	HR-7	HR-0	1.757138879	4.12721645	7.03E-07	1.84E-05	gi|596062394|ref|XP_007221166.1|	up
gene20967	HR-7	HR-0	1.173327222	5.831438605	7.03E-07	1.84E-05	gi|596288670|ref|XP_007225975.1|	up
gene16933	HR-7	HR-0	-3.14665623	2.618108199	7.04E-07	1.84E-05	gi|719968713|ref|XP_010266256.1|	down
gene11721	HR-7	HR-0	-1.266302137	7.702353349	7.06E-07	1.84E-05	gi|645269696|ref|XP_008240116.1|	down
gene18340	HR-7	HR-0	-2.590795673	2.955450041	7.10E-07	1.85E-05	gi|645279414|ref|XP_008244708.1|	down
gene15578	HR-7	HR-0	-1.3892522	5.178704778	7.25E-07	1.88E-05	gi|567904570|ref|XP_006444773.1|	down
gene28934	HR-7	HR-0	-2.214567259	3.944699059	7.35E-07	1.91E-05	gi|470129172|ref|XP_004300499.1|	down
gene7209	HR-7	HR-0	-1.119033949	8.774783845	7.36E-07	1.91E-05	gi|567858482|ref|XP_006421924.1|	down
gene13243	HR-7	HR-0	-1.445870435	5.298794319	7.46E-07	1.93E-05	gi|645225425|ref|XP_008219572.1|	down
gene18589	HR-7	HR-0	-1.109271725	7.352961394	7.57E-07	1.96E-05	gi|645232952|ref|XP_008223107.1|	down
gene18863	HR-7	HR-0	1.061760141	7.605140672	7.57E-07	1.96E-05	gi|449461831|ref|XP_004148645.1|	up
gene20244	HR-7	HR-0	10.7952608	1.576483234	7.58E-07	1.96E-05	gi|645230188|ref|XP_008221819.1|	up
gene19419	HR-7	HR-0	1.798867792	4.173048317	7.60E-07	1.96E-05	gi|645245468|ref|XP_008228892.1|	up
Ziziphus_jujuba_newGene_1471	HR-7	HR-0	10.78162533	1.563266767	7.73E-07	1.99E-05	gi|694188379|gb|AIS71930.1|	up
gene2145	HR-7	HR-0	-3.508341135	2.423354305	7.79E-07	2.00E-05	gi|702290512|ref|XP_010047174.1|	down
gene23663	HR-7	HR-0	-1.134290697	5.948881897	7.92E-07	2.03E-05	gi|643714520|gb|KDP27023.1|	down
gene6693	HR-7	HR-0	1.206170297	7.209742037	7.94E-07	2.03E-05	gi|449441270|ref|XP_004138405.1|	up
gene6425	HR-7	HR-0	-1.270629289	5.566257749	8.03E-07	2.06E-05	gi|590564730|ref|XP_007009747.1|	down
gene18521	HR-7	HR-0	1.32354205	6.474802423	8.07E-07	2.06E-05	gi|703110505|ref|XP_010099607.1|	up
gene20067	HR-7	HR-0	-1.101030702	7.075133219	8.12E-07	2.07E-05	gi|568860899|ref|XP_006483950.1|	down
gene4075	HR-7	HR-0	-1.152124246	7.035985529	8.20E-07	2.09E-05	gi|595824593|ref|XP_007205264.1|	down
gene8495	HR-7	HR-0	-1.222802908	6.657105007	8.20E-07	2.09E-05	gi|567877365|ref|XP_006431272.1|	down
gene4618	HR-7	HR-0	2.207289282	3.33542229	8.38E-07	2.13E-05	gi|645221906|ref|XP_008246339.1|	up
gene6846	HR-7	HR-0	-1.172442147	7.300152085	8.39E-07	2.13E-05	gi|470144263|ref|XP_004307779.1|	down
gene2860	HR-7	HR-0	-1.622824803	4.481576797	8.53E-07	2.17E-05	NA	down
gene8835	HR-7	HR-0	1.611751844	5.031334327	8.57E-07	2.17E-05	gi|645246113|ref|XP_008229201.1|	up
gene29940	HR-7	HR-0	1.564667018	4.756181193	8.74E-07	2.21E-05	gi|590608672|ref|XP_007021328.1|	up
gene15148	HR-7	HR-0	-1.944564818	4.115660409	8.83E-07	2.23E-05	gi|593699941|ref|XP_007150409.1|	down
Ziziphus_jujuba_newGene_8903	HR-7	HR-0	1.796789405	4.26016281	8.86E-07	2.24E-05	NA	up
gene16482	HR-7	HR-0	-1.135664829	5.882500667	8.91E-07	2.25E-05	gi|595819557|ref|XP_007204516.1|	down
gene23491	HR-7	HR-0	3.167210269	1.899684893	9.13E-07	2.30E-05	gi|734404751|gb|KHN33163.1|	up
gene31802	HR-7	HR-0	1.174386141	6.1656911	9.22E-07	2.31E-05	gi|658005631|ref|XP_008337962.1|	up
gene11956	HR-7	HR-0	2.451161763	2.973343607	9.22E-07	2.31E-05	gi|658002066|ref|XP_008393508.1|	up
gene19692	HR-7	HR-0	1.550158704	5.460286703	9.31E-07	2.34E-05	gi|449442773|ref|XP_004139155.1|	up
gene14544	HR-7	HR-0	-1.064960062	8.221435096	9.35E-07	2.34E-05	gi|590657049|ref|XP_007034449.1|	down
gene1805	HR-7	HR-0	-1.822893891	7.438676974	9.51E-07	2.38E-05	gi|703083427|ref|XP_010092210.1|	down
gene16144	HR-7	HR-0	-1.87235978	4.275690497	9.60E-07	2.40E-05	gi|359496346|ref|XP_003635214.1|	down
gene32293	HR-7	HR-0	10.91492401	1.684291791	9.69E-07	2.41E-05	gi|703135647|ref|XP_010105937.1|	up
gene24427	HR-7	HR-0	-1.144785817	9.053770179	9.69E-07	2.41E-05	gi|641827078|gb|KDO46278.1|	down
gene1642	HR-7	HR-0	-1.559259721	4.529973407	9.80E-07	2.44E-05	gi|595885039|ref|XP_007213090.1|	down
gene4647	HR-7	HR-0	-1.146153998	6.608821461	1.00E-06	2.49E-05	gi|225437708|ref|XP_002280106.1|	down
gene12820	HR-7	HR-0	1.602156134	4.573725504	1.01E-06	2.50E-05	gi|719993953|ref|XP_010254032.1|	up
gene10266	HR-7	HR-0	10.70247258	1.485984494	1.01E-06	2.51E-05	gi|595833779|ref|XP_007206733.1|	up
gene155	HR-7	HR-0	-1.10536755	7.054412839	1.02E-06	2.52E-05	gi|596000072|ref|XP_007218046.1|	down
gene6612	HR-7	HR-0	-1.183894028	8.260634152	1.02E-06	2.52E-05	gi|703093967|ref|XP_010095101.1|	down
gene4671	HR-7	HR-0	1.15443906	5.691118533	1.02E-06	2.52E-05	gi|657957741|ref|XP_008370372.1|	up
gene12508	HR-7	HR-0	-3.325205221	2.660320168	1.05E-06	2.59E-05	gi|568860433|ref|XP_006483721.1|	down
gene13331	HR-7	HR-0	1.126377902	6.159517745	1.05E-06	2.60E-05	gi|645273029|ref|XP_008241681.1|	up
gene881	HR-7	HR-0	1.2186386	5.824951171	1.06E-06	2.60E-05	gi|643727331|gb|KDP35819.1|	up
gene1124	HR-7	HR-0	1.08639395	6.343879911	1.06E-06	2.61E-05	gi|645238770|ref|XP_008225832.1|	up
gene32830	HR-7	HR-0	-1.143835919	6.304895124	1.06E-06	2.61E-05	gi|66096352|gb|AAY42864.1|	down
gene32632	HR-7	HR-0	1.496855085	4.569875129	1.07E-06	2.62E-05	gi|645228949|ref|XP_008221232.1|	up
gene27982	HR-7	HR-0	3.657646566	1.905598876	1.08E-06	2.65E-05	gi|595832852|ref|XP_007206553.1|	up
gene15355	HR-7	HR-0	1.233760286	8.885228274	1.09E-06	2.67E-05	gi|595790631|ref|XP_007199064.1|	up
gene12623	HR-7	HR-0	1.137592913	6.81676745	1.09E-06	2.67E-05	gi|568836585|ref|XP_006472320.1|	up
gene20935	HR-7	HR-0	-1.226192646	6.058422074	1.10E-06	2.68E-05	gi|702275261|ref|XP_010044257.1|	down
gene21642	HR-7	HR-0	1.093331899	8.226924043	1.10E-06	2.69E-05	gi|703137851|ref|XP_010106584.1|	up
gene1312	HR-7	HR-0	-1.591444547	4.565996965	1.13E-06	2.76E-05	gi|703066475|ref|XP_010087722.1|	down
gene4405	HR-7	HR-0	2.118414973	3.877264214	1.16E-06	2.82E-05	gi|645217510|ref|XP_008226176.1|	up
Ziziphus_jujuba_newGene_9098	HR-7	HR-0	-2.881091898	4.121635432	1.18E-06	2.87E-05	NA	down
gene9278	HR-7	HR-0	-1.216985138	6.171214151	1.18E-06	2.87E-05	gi|645246692|ref|XP_008229473.1|	down
gene24297	HR-7	HR-0	1.64292794	7.322615637	1.19E-06	2.89E-05	gi|703132545|ref|XP_010105150.1|	up
gene4403	HR-7	HR-0	1.187631905	9.986212693	1.20E-06	2.89E-05	gi|643738014|gb|KDP44002.1|	up
gene16186	HR-7	HR-0	1.65888735	4.315886647	1.21E-06	2.92E-05	gi|645251832|ref|XP_008231855.1|	up
gene11858	HR-7	HR-0	1.111247551	6.60783181	1.21E-06	2.92E-05	gi|567897998|ref|XP_006441487.1|	up
gene20436	HR-7	HR-0	-1.297620194	5.656936954	1.22E-06	2.93E-05	gi|225425644|ref|XP_002272133.1|	down
gene13709	HR-7	HR-0	1.745377836	4.322747787	1.23E-06	2.97E-05	gi|595793395|ref|XP_007200446.1|	up
gene25281	HR-7	HR-0	1.923196934	4.10573812	1.24E-06	2.99E-05	gi|224129058|ref|XP_002320490.1|	up
gene11087	HR-7	HR-0	1.115710395	6.269262054	1.25E-06	3.00E-05	gi|703151383|ref|XP_010110105.1|	up
gene32072	HR-7	HR-0	1.171091192	6.017662632	1.25E-06	3.00E-05	gi|731311696|ref|XP_010670605.1|	up
gene31715	HR-7	HR-0	10.79491326	1.569649619	1.29E-06	3.09E-05	gi|590685555|ref|XP_007042130.1|	up
gene2041	HR-7	HR-0	3.060940861	2.093513687	1.29E-06	3.09E-05	gi|645223747|ref|XP_008218779.1|	up
gene23987	HR-7	HR-0	-1.252561073	5.310787514	1.32E-06	3.15E-05	gi|702241944|ref|XP_010047418.1|	down
gene4489	HR-7	HR-0	1.510141649	4.568548278	1.32E-06	3.16E-05	gi|657985270|ref|XP_008384739.1|	up
gene23039	HR-7	HR-0	1.76625477	4.199408288	1.33E-06	3.16E-05	gi|645231207|ref|XP_008222289.1|	up
gene25990	HR-7	HR-0	-1.104012431	6.152774025	1.33E-06	3.16E-05	gi|470109080|ref|XP_004290830.1|	down
gene8968	HR-7	HR-0	-2.236464364	4.032793636	1.33E-06	3.16E-05	gi|703109563|ref|XP_010099328.1|	down
gene21396	HR-7	HR-0	1.368226485	5.378826535	1.34E-06	3.19E-05	gi|645266890|ref|XP_008238821.1|	up
gene9046	HR-7	HR-0	-1.354952717	5.11160934	1.35E-06	3.21E-05	gi|595822740|ref|XP_007204943.1|	down
gene2090	HR-7	HR-0	1.987951219	3.617744885	1.35E-06	3.21E-05	gi|590611482|ref|XP_007022116.1|	up
gene16099	HR-7	HR-0	1.213053687	5.395837297	1.37E-06	3.25E-05	gi|470142597|ref|XP_004306990.1|	up
gene30067	HR-7	HR-0	3.017205285	2.730814369	1.38E-06	3.25E-05	gi|703160351|ref|XP_010112496.1|	up
gene20540	HR-7	HR-0	1.403591823	4.737424437	1.38E-06	3.26E-05	gi|658009206|ref|XP_008339806.1|	up
Ziziphus_jujuba_newGene_784	HR-7	HR-0	2.221361896	3.301439787	1.38E-06	3.27E-05	gi|629119212|gb|KCW83702.1|	up
gene1184	HR-7	HR-0	1.06559093	8.305293947	1.42E-06	3.34E-05	gi|645236380|ref|XP_008224710.1|	up
gene4829	HR-7	HR-0	3.003010214	2.533442223	1.42E-06	3.34E-05	gi|720011719|ref|XP_010259649.1|	up
gene27473	HR-7	HR-0	1.905659967	3.966917455	1.42E-06	3.35E-05	NA	up
gene13590	HR-7	HR-0	-1.125984098	6.496058827	1.44E-06	3.37E-05	gi|694368363|ref|XP_009362414.1|	down
Ziziphus_jujuba_newGene_6798	HR-7	HR-0	3.688918042	3.623678747	1.44E-06	3.37E-05	gi|357488189|ref|XP_003614382.1|	up
gene12923	HR-7	HR-0	-1.123736379	5.909845281	1.44E-06	3.38E-05	gi|590597798|ref|XP_007018715.1|	down
gene24178	HR-7	HR-0	1.583896415	4.464914663	1.45E-06	3.39E-05	gi|703072062|ref|XP_010089187.1|	up
gene15895	HR-7	HR-0	1.673111566	4.538339446	1.45E-06	3.40E-05	gi|645274677|ref|XP_008242454.1|	up
gene125	HR-7	HR-0	1.02481021	7.790924445	1.46E-06	3.41E-05	gi|470120833|ref|XP_004296492.1|	up
gene11451	HR-7	HR-0	2.105462096	4.546533303	1.48E-06	3.44E-05	gi|731432682|ref|XP_010644367.1|	up
gene8842	HR-7	HR-0	-1.99255038	4.091797626	1.48E-06	3.44E-05	NA	down
gene23278	HR-7	HR-0	1.740318377	7.206116777	1.51E-06	3.51E-05	gi|703107829|ref|XP_010098846.1|	up
gene17967	HR-7	HR-0	2.051193967	3.611213143	1.52E-06	3.53E-05	gi|703094568|ref|XP_010095302.1|	up
gene7948	HR-7	HR-0	-1.083312418	8.048505393	1.55E-06	3.59E-05	gi|703146583|ref|XP_010108837.1|	down
Ziziphus_jujuba_newGene_2811	HR-7	HR-0	3.598698622	1.308037891	1.55E-06	3.60E-05	gi|703076410|ref|XP_010090328.1|	up
gene23572	HR-7	HR-0	-1.072185119	8.353331159	1.56E-06	3.62E-05	gi|512127094|gb|AGN95841.1|	down
gene16032	HR-7	HR-0	-1.63080567	4.732840435	1.58E-06	3.64E-05	gi|703070871|ref|XP_010088891.1|	down
gene6742	HR-7	HR-0	1.15019386	6.713009756	1.59E-06	3.67E-05	gi|657955761|ref|XP_008369354.1|	up
gene14486	HR-7	HR-0	-1.191760414	5.651573733	1.60E-06	3.70E-05	gi|659114814|ref|XP_008457241.1|	down
gene15106	HR-7	HR-0	1.60614012	4.323365585	1.67E-06	3.84E-05	gi|703078547|ref|XP_010090920.1|	up
gene21320	HR-7	HR-0	-1.208188194	5.613805384	1.67E-06	3.85E-05	gi|429884524|gb|AGA17926.1|	down
gene18294	HR-7	HR-0	4.449512821	0.079642221	1.67E-06	3.85E-05	gi|645259590|ref|XP_008235433.1|	up
gene21725	HR-7	HR-0	2.321758285	3.268866037	1.69E-06	3.89E-05	gi|703131343|ref|XP_010104858.1|	up
gene24299	HR-7	HR-0	-3.232950027	2.333892488	1.71E-06	3.92E-05	gi|596298762|ref|XP_007227546.1|	down
gene20551	HR-7	HR-0	-1.115168592	6.322201482	1.71E-06	3.93E-05	gi|225424637|ref|XP_002285501.1|	down
gene3066	HR-7	HR-0	-1.03438448	8.014146387	1.75E-06	4.00E-05	gi|645245060|ref|XP_008228702.1|	down
gene7909	HR-7	HR-0	-1.656129196	5.471769715	1.75E-06	4.01E-05	gi|698548032|ref|XP_009768204.1|	down
gene441	HR-7	HR-0	1.26288402	5.246790422	1.76E-06	4.02E-05	gi|703114779|ref|XP_010100741.1|	up
gene11981	HR-7	HR-0	1.761801783	4.248588263	1.76E-06	4.02E-05	gi|703130088|ref|XP_010104521.1|	up
gene27034	HR-7	HR-0	1.485007707	5.061860964	1.79E-06	4.08E-05	gi|703065252|ref|XP_010087401.1|	up
gene10431	HR-7	HR-0	-1.973976998	3.926320215	1.80E-06	4.09E-05	gi|645268322|ref|XP_008239475.1|	down
gene24018	HR-7	HR-0	-1.746007513	4.277229261	1.81E-06	4.11E-05	gi|645274722|ref|XP_008242475.1|	down
gene4166	HR-7	HR-0	-1.148580705	5.574241382	1.81E-06	4.11E-05	gi|645262179|ref|XP_008236646.1|	down
gene21879	HR-7	HR-0	-1.062083884	8.620097226	1.85E-06	4.21E-05	gi|694404352|ref|XP_009377058.1|	down
gene12937	HR-7	HR-0	-1.082447479	7.176875786	1.86E-06	4.21E-05	gi|645225969|ref|XP_008219822.1|	down
gene12849	HR-7	HR-0	-1.20049266	5.921709914	1.86E-06	4.21E-05	gi|703112980|ref|XP_010100270.1|	down
gene29268	HR-7	HR-0	1.173480563	5.454116447	1.87E-06	4.23E-05	gi|743860246|ref|XP_011030808.1|	up
gene3740	HR-7	HR-0	-1.65511653	4.506659124	1.88E-06	4.24E-05	gi|595863775|ref|XP_007211648.1|	down
gene27683	HR-7	HR-0	-2.50050099	2.987899517	1.89E-06	4.27E-05	gi|590724902|ref|XP_007052600.1|	down
gene17565	HR-7	HR-0	-3.456913725	2.839104874	1.91E-06	4.30E-05	gi|567902566|ref|XP_006443771.1|	down
gene2009	HR-7	HR-0	-1.042866108	6.129004961	1.93E-06	4.34E-05	gi|255566026|ref|XP_002524001.1|	down
gene12308	HR-7	HR-0	1.923505451	3.780176157	1.93E-06	4.34E-05	gi|658002250|ref|XP_008393607.1|	up
Ziziphus_jujuba_newGene_6716	HR-7	HR-0	-10.62200981	1.389680581	1.96E-06	4.41E-05	gi|703064411|ref|XP_010087198.1|	down
gene4493	HR-7	HR-0	-1.151713959	5.639768582	1.99E-06	4.46E-05	gi|645233458|ref|XP_008223356.1|	down
gene22945	HR-7	HR-0	-1.285700275	5.940146261	1.99E-06	4.46E-05	gi|595810348|ref|XP_007203057.1|	down
gene14547	HR-7	HR-0	2.835644133	2.410239014	2.02E-06	4.53E-05	gi|645234824|ref|XP_008223990.1|	up
gene2768	HR-7	HR-0	1.257827626	5.768149889	2.03E-06	4.54E-05	gi|595964807|ref|XP_007217073.1|	up
gene16124	HR-7	HR-0	-3.686565246	1.344862535	2.05E-06	4.58E-05	gi|728817429|gb|KHG02456.1|	down
gene12819	HR-7	HR-0	-2.215571143	3.534639937	2.06E-06	4.59E-05	gi|255550982|ref|XP_002516539.1|	down
gene24301	HR-7	HR-0	3.433184644	1.420357827	2.08E-06	4.63E-05	gi|703132525|ref|XP_010105146.1|	up
gene20704	HR-7	HR-0	-1.075933009	6.483672526	2.08E-06	4.63E-05	gi|566149090|ref|XP_006368952.1|	down
gene6891	HR-7	HR-0	-1.58930993	4.495131673	2.10E-06	4.67E-05	gi|595962650|ref|XP_007216988.1|	down
gene12947	HR-7	HR-0	-2.184859415	3.390226534	2.13E-06	4.74E-05	gi|645225939|ref|XP_008219808.1|	down
Ziziphus_jujuba_newGene_2539	HR-7	HR-0	10.31881042	1.113220069	2.15E-06	4.77E-05	gi|377806997|ref|YP_005090412.1|	up
gene22048	HR-7	HR-0	-6.047143973	3.456193779	2.17E-06	4.80E-05	gi|657957058|ref|XP_008370017.1|	down
gene24797	HR-7	HR-0	1.303052636	5.205019403	2.18E-06	4.83E-05	gi|568836538|ref|XP_006472298.1|	up
gene2992	HR-7	HR-0	-1.345384224	5.171874937	2.19E-06	4.83E-05	gi|657971598|ref|XP_008377587.1|	down
gene324	HR-7	HR-0	-1.171040801	6.795654428	2.27E-06	5.01E-05	gi|703156148|ref|XP_010111390.1|	down
gene16750	HR-7	HR-0	-1.122485568	6.114885433	2.28E-06	5.03E-05	gi|567867009|ref|XP_006426127.1|	down
gene14999	HR-7	HR-0	-1.556407642	5.809607709	2.28E-06	5.03E-05	gi|359477491|ref|XP_003631984.1|	down
gene8601	HR-7	HR-0	-1.118710662	6.78543166	2.31E-06	5.07E-05	gi|118486261|gb|ABK94972.1|	down
gene2790	HR-7	HR-0	-1.180607192	6.669385419	2.32E-06	5.11E-05	gi|703133624|ref|XP_010105438.1|	down
gene19907	HR-7	HR-0	-1.125670601	5.845894932	2.33E-06	5.12E-05	gi|703135040|ref|XP_010105785.1|	down
gene30358	HR-7	HR-0	-1.277593481	5.273950246	2.36E-06	5.19E-05	gi|695015953|ref|XP_009394868.1|	down
gene24035	HR-7	HR-0	2.257804731	4.651981339	2.37E-06	5.20E-05	NA	up
gene20370	HR-7	HR-0	-1.057411405	6.915695762	2.39E-06	5.23E-05	gi|596187157|ref|XP_007223376.1|	down
gene32664	HR-7	HR-0	-1.627684433	4.256562903	2.40E-06	5.23E-05	gi|595850273|ref|XP_007209882.1|	down
gene12084	HR-7	HR-0	1.218667623	7.911510261	2.40E-06	5.23E-05	gi|255539142|ref|XP_002510636.1|	up
gene1666	HR-7	HR-0	1.093471129	6.556725681	2.40E-06	5.23E-05	gi|595913186|ref|XP_007214540.1|	up
gene6245	HR-7	HR-0	3.916713154	1.265416103	2.47E-06	5.38E-05	gi|703144818|ref|XP_010108377.1|	up
gene4039	HR-7	HR-0	-1.012714023	8.379707822	2.49E-06	5.42E-05	gi|643738231|gb|KDP44219.1|	down
gene27331	HR-7	HR-0	4.454698296	0.079940326	2.49E-06	5.42E-05	gi|703084585|ref|XP_010092514.1|	up
gene1615	HR-7	HR-0	1.100396164	6.893383165	2.51E-06	5.45E-05	gi|225462348|ref|XP_002269152.1|	up
gene4875	HR-7	HR-0	2.49363711	3.038300347	2.53E-06	5.50E-05	gi|595835963|ref|XP_007207161.1|	up
gene15153	HR-7	HR-0	-2.508796827	2.84219981	2.57E-06	5.56E-05	gi|694321971|ref|XP_009352129.1|	down
gene8907	HR-7	HR-0	-1.901735359	4.609728299	2.58E-06	5.58E-05	gi|703135051|ref|XP_010105788.1|	down
gene24099	HR-7	HR-0	-2.048810677	4.190541066	2.58E-06	5.59E-05	gi|703115174|ref|XP_010100834.1|	down
gene18633	HR-7	HR-0	-2.426116654	3.061292393	2.65E-06	5.74E-05	gi|590686815|ref|XP_007042489.1|	down
gene10254	HR-7	HR-0	2.348931384	2.975789258	2.67E-06	5.75E-05	gi|657982175|ref|XP_008383125.1|	up
gene26687	HR-7	HR-0	-1.93806939	5.112636316	2.69E-06	5.80E-05	gi|595796310|ref|XP_007201133.1|	down
gene24561	HR-7	HR-0	-1.941369654	5.123437974	2.72E-06	5.86E-05	gi|590722535|ref|XP_007051922.1|	down
gene20889	HR-7	HR-0	-2.189976821	4.54289782	2.73E-06	5.88E-05	gi|566183366|ref|XP_002312353.2|	down
gene23509	HR-7	HR-0	-1.065741687	6.887484893	2.80E-06	6.02E-05	gi|590632708|ref|XP_007027916.1|	down
gene31807	HR-7	HR-0	1.081259284	6.56369791	2.80E-06	6.02E-05	gi|720025592|ref|XP_010264000.1|	up
gene4586	HR-7	HR-0	-1.038956278	8.344202738	2.82E-06	6.05E-05	gi|703101958|ref|XP_010097328.1|	down
gene20442	HR-7	HR-0	1.736458383	4.649318243	2.83E-06	6.07E-05	gi|495025553|gb|AGL39683.1|	up
gene14617	HR-7	HR-0	1.521410448	4.933278715	2.90E-06	6.21E-05	gi|743907159|ref|XP_011047003.1|	up
Ziziphus_jujuba_newGene_2156	HR-7	HR-0	-1.492962742	9.633453672	2.94E-06	6.27E-05	gi|358346026|ref|XP_003637074.1|	down
gene29092	HR-7	HR-0	3.42132265	2.025186888	2.94E-06	6.27E-05	gi|470104067|ref|XP_004288436.1|	up
gene964	HR-7	HR-0	1.386737226	4.716773256	2.96E-06	6.30E-05	gi|703084118|ref|XP_010092388.1|	up
gene14207	HR-7	HR-0	-1.004442348	7.429373038	2.96E-06	6.30E-05	gi|253721839|gb|ACT34016.1|	down
Ziziphus_jujuba_newGene_109	HR-7	HR-0	-4.061979494	0.915777424	3.07E-06	6.53E-05	gi|645246692|ref|XP_008229473.1|	down
gene2212	HR-7	HR-0	1.079457898	7.000107802	3.09E-06	6.56E-05	gi|645240773|ref|XP_008226759.1|	up
gene14268	HR-7	HR-0	-1.093467872	6.651669366	3.10E-06	6.58E-05	gi|590614394|ref|XP_007022927.1|	down
gene7878	HR-7	HR-0	1.128013569	5.535471733	3.12E-06	6.61E-05	gi|225452280|ref|XP_002270990.1|	up
gene27931	HR-7	HR-0	2.382112554	2.894614666	3.16E-06	6.68E-05	gi|595882254|ref|XP_007212559.1|	up
gene18067	HR-7	HR-0	1.414543297	4.614844227	3.19E-06	6.74E-05	gi|703069437|ref|XP_010088502.1|	up
gene6310	HR-7	HR-0	-1.225132977	6.772717165	3.20E-06	6.75E-05	gi|703093775|ref|XP_010095038.1|	down
gene1568	HR-7	HR-0	1.181281997	5.990801113	3.21E-06	6.78E-05	gi|645237167|ref|XP_008225081.1|	up
gene18839	HR-7	HR-0	-1.239737725	5.307952396	3.22E-06	6.79E-05	gi|470112165|ref|XP_004292308.1|	down
gene31740	HR-7	HR-0	-10.22218126	0.997357489	3.30E-06	6.93E-05	gi|731440549|ref|XP_010646783.1|	down
gene25812	HR-7	HR-0	1.214811569	6.036920669	3.30E-06	6.93E-05	gi|590578151|ref|XP_007013426.1|	up
gene10221	HR-7	HR-0	-1.015238735	7.692375003	3.35E-06	7.04E-05	gi|593100566|ref|XP_007131442.1|	down
gene27452	HR-7	HR-0	1.314439638	4.831675776	3.35E-06	7.04E-05	gi|595999061|ref|XP_007217957.1|	up
gene20050	HR-7	HR-0	1.107753983	5.680529252	3.36E-06	7.05E-05	gi|641863505|gb|KDO82191.1|	up
gene5563	HR-7	HR-0	1.301842142	5.002701384	3.38E-06	7.07E-05	gi|703082526|ref|XP_010091975.1|	up
gene18074	HR-7	HR-0	1.274665436	5.162042963	3.38E-06	7.07E-05	gi|643716511|gb|KDP28137.1|	up
gene12668	HR-7	HR-0	-1.284153602	5.412634902	3.40E-06	7.10E-05	gi|596127323|ref|XP_007222014.1|	down
Ziziphus_jujuba_newGene_2123	HR-7	HR-0	1.745361644	4.069567408	3.40E-06	7.10E-05	NA	up
gene7229	HR-7	HR-0	-2.435385146	2.845273673	3.41E-06	7.10E-05	gi|703103996|ref|XP_010097880.1|	down
Ziziphus_jujuba_newGene_8123	HR-7	HR-0	4.027447303	0.569158441	3.42E-06	7.13E-05	NA	up
gene9023	HR-7	HR-0	2.310792724	2.961302453	3.46E-06	7.20E-05	gi|595841665|ref|XP_007208255.1|	up
gene20030	HR-7	HR-0	1.266412269	5.641833876	3.49E-06	7.26E-05	gi|703113298|ref|XP_010100350.1|	up
gene17174	HR-7	HR-0	-1.53932177	4.553095138	3.52E-06	7.31E-05	gi|645218990|ref|XP_008233457.1|	down
gene5326	HR-7	HR-0	1.031419379	6.113052975	3.55E-06	7.36E-05	gi|645228970|ref|XP_008221241.1|	up
gene48	HR-7	HR-0	1.373167037	4.775281868	3.58E-06	7.42E-05	gi|645234136|ref|XP_008223673.1|	up
gene12188	HR-7	HR-0	1.221837166	5.180468969	3.59E-06	7.44E-05	gi|147790674|emb|CAN61018.1|	up
gene15005	HR-7	HR-0	4.006540433	1.248688401	3.64E-06	7.52E-05	gi|703146723|ref|XP_010108871.1|	up
gene5342	HR-7	HR-0	1.616082773	5.078022186	3.66E-06	7.56E-05	NA	up
gene12559	HR-7	HR-0	-1.030450285	6.195032438	3.66E-06	7.56E-05	gi|703121781|ref|XP_010102421.1|	down
gene27587	HR-7	HR-0	5.015613841	0.863645362	3.67E-06	7.56E-05	gi|502134627|ref|XP_004502186.1|	up
gene3982	HR-7	HR-0	1.340197361	4.751077688	3.68E-06	7.59E-05	gi|470116981|ref|XP_004294649.1|	up
gene21026	HR-7	HR-0	-3.122398052	1.894999421	3.69E-06	7.59E-05	gi|359473010|ref|XP_003631229.1|	down
gene20542	HR-7	HR-0	2.072300781	3.439240184	3.77E-06	7.75E-05	gi|645277588|ref|XP_008243841.1|	up
gene17843	HR-7	HR-0	-1.263754174	5.114117922	3.78E-06	7.75E-05	gi|645243218|ref|XP_008227877.1|	down
gene21851	HR-7	HR-0	1.100766249	5.732721997	3.85E-06	7.89E-05	gi|703132559|ref|XP_010105153.1|	up
Ziziphus_jujuba_newGene_2548	HR-7	HR-0	-3.298025585	3.541361287	3.91E-06	8.01E-05	gi|590719284|ref|XP_007051014.1|	down
gene21849	HR-7	HR-0	-1.048292125	7.990116155	4.00E-06	8.19E-05	gi|470134700|ref|XP_004303177.1|	down
gene11538	HR-7	HR-0	-1.003466348	6.11946317	4.04E-06	8.25E-05	gi|225457415|ref|XP_002284912.1|	down
gene3186	HR-7	HR-0	-1.269450621	5.001397535	4.07E-06	8.30E-05	gi|255553023|ref|XP_002517554.1|	down
gene16848	HR-7	HR-0	1.436450922	4.552875919	4.09E-06	8.34E-05	gi|645219563|ref|XP_008236379.1|	up
gene5615	HR-7	HR-0	-1.334552382	4.788463852	4.14E-06	8.42E-05	gi|470142882|ref|XP_004307119.1|	down
gene23175	HR-7	HR-0	1.035752555	6.482541412	4.14E-06	8.43E-05	gi|703118536|ref|XP_010101626.1|	up
gene11923	HR-7	HR-0	-1.467186681	5.186992014	4.21E-06	8.56E-05	gi|703160105|ref|XP_010112419.1|	down
gene30489	HR-7	HR-0	-1.104561856	7.16648831	4.23E-06	8.58E-05	gi|703139306|ref|XP_010106948.1|	down
gene1445	HR-7	HR-0	-1.051011345	7.481602343	4.23E-06	8.58E-05	gi|643728934|gb|KDP36871.1|	down
Ziziphus_jujuba_newGene_534	HR-7	HR-0	-10.11070282	0.887373012	4.24E-06	8.59E-05	gi|147811749|emb|CAN59755.1|	down
gene4324	HR-7	HR-0	-1.04265265	6.670918884	4.25E-06	8.61E-05	gi|703074995|ref|XP_010089962.1|	down
gene13786	HR-7	HR-0	-1.017589065	7.076564802	4.42E-06	8.93E-05	gi|743804313|ref|XP_011017312.1|	down
gene9811	HR-7	HR-0	1.949728651	4.04681738	4.51E-06	9.11E-05	gi|590690596|ref|XP_007043551.1|	up
gene7443	HR-7	HR-0	-1.719427829	4.846491075	4.52E-06	9.11E-05	gi|694346114|ref|XP_009357312.1|	down
gene160	HR-7	HR-0	-2.405661784	5.645413159	4.58E-06	9.24E-05	gi|590724775|ref|XP_007052563.1|	down
gene7416	HR-7	HR-0	-1.803153379	3.987196778	4.61E-06	9.28E-05	gi|302143807|emb|CBI22668.3|	down
gene19291	HR-7	HR-0	-2.605470013	2.757371936	4.61E-06	9.28E-05	gi|595793181|ref|XP_007200339.1|	down
gene1106	HR-7	HR-0	1.282054578	5.096180983	4.62E-06	9.29E-05	gi|703106434|ref|XP_010098501.1|	up
gene23147	HR-7	HR-0	4.130862242	3.033648526	4.65E-06	9.33E-05	gi|470137461|ref|XP_004304482.1|	up
gene3307	HR-7	HR-0	-1.018916534	7.323224726	4.67E-06	9.37E-05	gi|657986612|ref|XP_008385441.1|	down
gene13106	HR-7	HR-0	-1.546194775	5.197817374	4.71E-06	9.44E-05	gi|86156028|gb|ABC86745.1|	down
Ziziphus_jujuba_newGene_8978	HR-7	HR-0	2.91593336	2.141070574	4.73E-06	9.46E-05	gi|595839212|ref|XP_007207799.1|	up
Ziziphus_jujuba_newGene_2341	HR-7	HR-0	-3.148750526	2.148132353	4.79E-06	9.57E-05	gi|703098745|ref|XP_010096467.1|	down
gene30162	HR-7	HR-0	-1.332764065	5.593193697	4.80E-06	9.59E-05	gi|255567421|ref|XP_002524690.1|	down
gene5555	HR-7	HR-0	-1.87368963	4.048819645	4.81E-06	9.60E-05	gi|255538804|ref|XP_002510467.1|	down
gene21519	HR-7	HR-0	2.024087873	3.475792441	4.83E-06	9.63E-05	gi|568845169|ref|XP_006476450.1|	up
gene32734	HR-7	HR-0	1.06654557	6.339399578	4.88E-06	9.71E-05	gi|596164298|ref|XP_007222968.1|	up
gene12360	HR-7	HR-0	-2.079273157	3.341771202	4.89E-06	9.72E-05	gi|645227310|ref|XP_008220454.1|	down
gene12064	HR-7	HR-0	1.020168158	6.562779306	4.90E-06	9.73E-05	gi|645277980|ref|XP_008244024.1|	up
gene1473	HR-7	HR-0	1.357821845	4.781276444	4.90E-06	9.73E-05	gi|720063814|ref|XP_010275755.1|	up
gene28482	HR-7	HR-0	4.108269471	0.349791221	4.91E-06	9.73E-05	gi|720057095|ref|XP_010273874.1|	up
gene28679	HR-7	HR-0	3.109974373	1.638947536	4.91E-06	9.73E-05	gi|566213048|ref|XP_006373363.1|	up
gene16654	HR-7	HR-0	-1.022573152	6.557145526	4.91E-06	9.73E-05	gi|703111310|ref|XP_010099825.1|	down
gene13915	HR-7	HR-0	2.394774195	2.872023906	4.92E-06	9.74E-05	gi|645215868|ref|XP_008218477.1|	up
gene27789	HR-7	HR-0	-1.911385258	4.400747321	4.95E-06	9.77E-05	gi|113203757|gb|ABI33979.1|	down
gene30972	HR-7	HR-0	2.294871167	2.959401842	4.95E-06	9.78E-05	gi|657970849|ref|XP_008377188.1|	up
gene2740	HR-7	HR-0	-1.542984735	4.383311047	4.98E-06	9.82E-05	gi|595939947|ref|XP_007215797.1|	down
gene10237	HR-7	HR-0	-1.218473801	5.416390089	5.00E-06	9.86E-05	gi|657966725|ref|XP_008375061.1|	down
gene17165	HR-7	HR-0	1.23468403	5.489552623	5.01E-06	9.86E-05	gi|659121326|ref|XP_008460604.1|	up
gene16394	HR-7	HR-0	-2.095675736	3.431011149	5.01E-06	9.86E-05	gi|567865969|ref|XP_006425607.1|	down
gene4596	HR-7	HR-0	2.033306777	3.312933125	5.05E-06	9.91E-05	gi|645271598|ref|XP_008240989.1|	up
gene22819	HR-7	HR-0	1.205102724	5.781123766	5.07E-06	9.95E-05	gi|596141787|ref|XP_007222488.1|	up
gene18231	HR-7	HR-0	1.66031863	4.091048408	5.07E-06	9.95E-05	gi|657981254|ref|XP_008382640.1|	up
gene20966	HR-7	HR-0	-1.015837406	6.537317756	5.08E-06	9.95E-05	gi|225423915|ref|XP_002281939.1|	down
gene29914	HR-7	HR-0	-5.020723453	-0.666716272	5.13E-06	0.000100362	gi|734317000|gb|KHN02482.1|	down
gene1249	HR-7	HR-0	-2.814905708	2.072600666	5.15E-06	0.000100686	gi|645236583|ref|XP_008224807.1|	down
gene24576	HR-7	HR-0	3.732760017	3.057086553	5.16E-06	0.000100763	gi|595819207|ref|XP_007204471.1|	up
gene1231	HR-7	HR-0	1.00728317	6.118110627	5.21E-06	0.000101746	gi|703069944|ref|XP_010088646.1|	up
gene21412	HR-7	HR-0	2.045453522	3.547366936	5.24E-06	0.000102166	gi|703131805|ref|XP_010104971.1|	up
gene25584	HR-7	HR-0	1.196448863	7.328564727	5.45E-06	0.000106178	gi|595850236|ref|XP_007209876.1|	up
Ziziphus_jujuba_newGene_4253	HR-7	HR-0	10.02884777	0.817151924	5.51E-06	0.000107218	gi|703064411|ref|XP_010087198.1|	up
Ziziphus_jujuba_newGene_48	HR-7	HR-0	9.797629106	0.611509824	5.55E-06	0.000107851	gi|645257129|ref|XP_008234271.1|	up
gene15750	HR-7	HR-0	2.600225895	6.878871596	5.76E-06	0.000111564	gi|694381029|ref|XP_009366612.1|	up
Ziziphus_jujuba_newGene_3305	HR-7	HR-0	5.331602324	-0.971792786	5.76E-06	0.000111564	gi|302143127|emb|CBI20422.3|	up
gene11172	HR-7	HR-0	1.059161023	7.065577222	5.76E-06	0.000111564	gi|645270053|ref|XP_008240279.1|	up
gene14862	HR-7	HR-0	9.715376919	0.533401686	5.79E-06	0.000111898	gi|470104067|ref|XP_004288436.1|	up
gene11715	HR-7	HR-0	-1.084430502	5.559890472	5.85E-06	0.000113107	gi|659066910|ref|XP_008466920.1|	down
gene8977	HR-7	HR-0	-1.119285466	6.410836782	5.89E-06	0.000113677	gi|590651150|ref|XP_007032823.1|	down
gene26651	HR-7	HR-0	1.017611938	5.999559768	5.89E-06	0.000113677	gi|595813648|ref|XP_007203612.1|	up
gene399	HR-7	HR-0	1.068582313	5.847065871	5.96E-06	0.000114875	gi|590623768|ref|XP_007025413.1|	up
gene20766	HR-7	HR-0	-1.050084668	6.239457298	5.99E-06	0.000115287	gi|470122888|ref|XP_004297470.1|	down
gene5729	HR-7	HR-0	-1.034841056	5.895173196	6.03E-06	0.000115953	gi|502121024|ref|XP_004497162.1|	down
gene13775	HR-7	HR-0	-1.127748949	6.294125994	6.04E-06	0.000115983	gi|595791881|ref|XP_007199689.1|	down
gene20439	HR-7	HR-0	-1.149102645	5.982767983	6.06E-06	0.00011621	gi|225425642|ref|XP_002272064.1|	down
gene28915	HR-7	HR-0	5.476922652	0.247730302	6.10E-06	0.000116863	gi|670610035|gb|AII32474.1|	up
gene12627	HR-7	HR-0	5.421208635	1.04722496	6.15E-06	0.000117851	gi|743912049|ref|XP_010999895.1|	up
gene15285	HR-7	HR-0	-1.026001772	10.52546958	6.18E-06	0.000118296	gi|590611713|ref|XP_007022181.1|	down
gene15693	HR-7	HR-0	3.210531229	2.049470764	6.23E-06	0.00011918	gi|596023698|ref|XP_007219131.1|	up
gene20636	HR-7	HR-0	1.024262196	6.222127795	6.25E-06	0.000119388	gi|224070055|ref|XP_002303108.1|	up
gene26901	HR-7	HR-0	2.193608997	3.086572872	6.26E-06	0.000119388	gi|703080243|ref|XP_010091370.1|	up
gene14241	HR-7	HR-0	-1.121628132	5.55866222	6.31E-06	0.000120307	gi|657977542|ref|XP_008380690.1|	down
gene5462	HR-7	HR-0	1.194672786	5.202505776	6.32E-06	0.000120422	gi|645265499|ref|XP_008238179.1|	up
gene15540	HR-7	HR-0	1.288565495	4.894922888	6.35E-06	0.000120814	gi|596031640|ref|XP_007219472.1|	up
gene3298	HR-7	HR-0	-1.27963027	5.390948749	6.37E-06	0.000121023	gi|470120369|ref|XP_004296276.1|	down
gene30698	HR-7	HR-0	-1.160113312	7.795726168	6.39E-06	0.000121261	gi|643726546|gb|KDP35226.1|	down
gene4269	HR-7	HR-0	1.094110157	6.24227497	6.42E-06	0.000121719	gi|703128571|ref|XP_010104131.1|	up
gene4751	HR-7	HR-0	1.003836415	8.003856646	6.46E-06	0.000122363	gi|694352973|ref|XP_009358006.1|	up
gene4973	HR-7	HR-0	-3.14465526	2.863240778	6.48E-06	0.000122686	gi|590577348|ref|XP_007013210.1|	down
gene866	HR-7	HR-0	-1.077621172	7.193571929	6.56E-06	0.000124037	gi|643717590|gb|KDP29033.1|	down
Ziziphus_jujuba_newGene_7420	HR-7	HR-0	7.893184726	-1.141845072	6.65E-06	0.00012552	gi|359485824|ref|XP_003633343.1|	up
Ziziphus_jujuba_newGene_3964	HR-7	HR-0	1.765234425	4.758726152	6.67E-06	0.000125757	gi|596223343|ref|XP_007224101.1|	up
gene3376	HR-7	HR-0	1.279697487	4.861148889	6.68E-06	0.000125844	gi|643736615|gb|KDP42905.1|	up
Ziziphus_jujuba_newGene_2599	HR-7	HR-0	1.965802975	3.683515174	6.77E-06	0.000127293	NA	up
gene14071	HR-7	HR-0	2.287456698	2.889319814	6.77E-06	0.000127293	gi|645270496|ref|XP_008240482.1|	up
gene12865	HR-7	HR-0	1.231648714	5.039651769	6.81E-06	0.000128077	gi|743779644|ref|XP_010920294.1|	up
gene20912	HR-7	HR-0	-1.023776367	7.048806033	6.87E-06	0.000128977	gi|269854053|gb|ACZ51240.1|	down
gene10364	HR-7	HR-0	-1.22851614	5.107287878	6.93E-06	0.000129846	gi|296081493|emb|CBI20016.3|	down
gene22051	HR-7	HR-0	-2.966107699	2.302956249	6.93E-06	0.000129846	gi|657957058|ref|XP_008370017.1|	down
gene30361	HR-7	HR-0	-1.136076138	7.669372116	6.95E-06	0.00013004	gi|703130084|ref|XP_010104520.1|	down
gene14679	HR-7	HR-0	1.334535984	4.612904298	7.05E-06	0.000131845	gi|645256463|ref|XP_008233962.1|	up
gene23507	HR-7	HR-0	-1.296976659	4.748975485	7.06E-06	0.000131845	gi|595806483|ref|XP_007202454.1|	down
gene5678	HR-7	HR-0	1.229558019	5.282312193	7.10E-06	0.000132584	gi|645251291|ref|XP_008231609.1|	up
gene19066	HR-7	HR-0	-2.801820088	3.236787815	7.12E-06	0.000132888	gi|703133187|ref|XP_010105306.1|	down
Ziziphus_jujuba_newGene_2873	HR-7	HR-0	2.456915314	2.583564518	7.17E-06	0.000133619	gi|359487861|ref|XP_002273273.2|	up
gene21075	HR-7	HR-0	-1.166269581	5.492939178	7.20E-06	0.00013388	gi|703159616|ref|XP_010112294.1|	down
gene9720	HR-7	HR-0	-1.327740007	11.61819319	7.20E-06	0.00013388	gi|255582745|ref|XP_002532149.1|	down
gene18037	HR-7	HR-0	-1.079171957	5.546592229	7.22E-06	0.000134093	gi|595793091|ref|XP_007200294.1|	down
gene9758	HR-7	HR-0	1.369171138	4.689078934	7.22E-06	0.000134093	gi|645286124|ref|XP_008245665.1|	up
gene7452	HR-7	HR-0	-1.263808825	5.794648906	7.23E-06	0.000134093	gi|596005862|ref|XP_007218399.1|	down
gene13256	HR-7	HR-0	1.299473136	4.865095204	7.24E-06	0.000134226	gi|645225456|ref|XP_008219588.1|	up
gene9197	HR-7	HR-0	-2.706505296	7.414356097	7.34E-06	0.000135867	gi|747104448|ref|XP_011100461.1|	down
gene26244	HR-7	HR-0	4.395332263	0.723959508	7.35E-06	0.000135921	gi|302823236|ref|XP_002993272.1|	up
gene9213	HR-7	HR-0	-1.29679099	5.217857566	7.36E-06	0.00013605	gi|225464748|ref|XP_002264621.1|	down
gene4583	HR-7	HR-0	-1.008845815	6.001028265	7.37E-06	0.000136161	gi|661881142|emb|CDP15200.1|	down
gene28274	HR-7	HR-0	2.311886395	3.496005699	7.43E-06	0.000136969	gi|645257957|ref|XP_008234657.1|	up
gene28422	HR-7	HR-0	-1.694464544	4.129838522	7.47E-06	0.000137725	gi|568872643|ref|XP_006489476.1|	down
gene7809	HR-7	HR-0	1.025863617	6.052340098	7.51E-06	0.000138315	gi|645223278|ref|XP_008218554.1|	up
gene4764	HR-7	HR-0	2.843988349	1.90358178	7.54E-06	0.000138678	gi|645265464|ref|XP_008238163.1|	up
gene19782	HR-7	HR-0	4.921814923	1.007760146	7.56E-06	0.000138909	gi|703112553|ref|XP_010100144.1|	up
gene572	HR-7	HR-0	-1.580716131	4.563234953	7.59E-06	0.000139425	gi|645237852|ref|XP_008225402.1|	down
gene29833	HR-7	HR-0	1.270815386	6.144159447	7.67E-06	0.000140652	gi|703133326|ref|XP_010105351.1|	up
gene20371	HR-7	HR-0	1.07873913	5.574572951	7.70E-06	0.000141032	gi|596168928|ref|XP_007223043.1|	up
gene3377	HR-7	HR-0	-1.011936243	6.268300419	7.75E-06	0.000141813	gi|703104138|ref|XP_010097934.1|	down
gene28455	HR-7	HR-0	-1.113133135	6.232754107	7.75E-06	0.000141813	gi|470143045|ref|XP_004307198.1|	down
gene13934	HR-7	HR-0	-2.811323359	1.930773294	7.83E-06	0.000143069	gi|703126444|ref|XP_010103583.1|	down
gene32915	HR-7	HR-0	9.905624112	0.693524149	7.92E-06	0.000144487	gi|703158164|ref|XP_010111917.1|	up
gene6689	HR-7	HR-0	-1.064139346	7.012278417	7.96E-06	0.000145009	gi|694450674|ref|XP_009350686.1|	down
gene382	HR-7	HR-0	2.302365398	2.934535078	7.98E-06	0.000145392	gi|595881925|ref|XP_007212512.1|	up
gene3875	HR-7	HR-0	1.991141429	3.345683007	8.04E-06	0.000146357	gi|595828842|ref|XP_007205757.1|	up
gene33120	HR-7	HR-0	-1.069953709	5.51641318	8.23E-06	0.000149524	gi|593701201|ref|XP_007151018.1|	down
gene25180	HR-7	HR-0	1.73750413	3.79165801	8.28E-06	0.000150379	gi|703102842|ref|XP_010097570.1|	up
gene15854	HR-7	HR-0	-1.048296145	5.669321672	8.31E-06	0.000150744	gi|645274584|ref|XP_008242407.1|	down
gene27539	HR-7	HR-0	-2.145857571	4.515907947	8.36E-06	0.000151565	gi|719975515|ref|XP_010247817.1|	down
gene18124	HR-7	HR-0	-1.872796266	3.88306972	8.40E-06	0.000152088	gi|703076755|ref|XP_010090415.1|	down
gene17281	HR-7	HR-0	-3.917917552	0.529148161	8.47E-06	0.000153148	gi|470103813|ref|XP_004288323.1|	down
gene24195	HR-7	HR-0	-1.803308208	4.192727727	8.48E-06	0.000153148	gi|470140175|ref|XP_004305818.1|	down
gene7693	HR-7	HR-0	1.589125797	4.081611384	8.49E-06	0.000153245	gi|703103731|ref|XP_010097806.1|	up
gene5123	HR-7	HR-0	1.087641465	6.060196365	8.68E-06	0.000156547	gi|196166898|gb|ACG70968.1|	up
gene20125	HR-7	HR-0	1.288830356	4.902038357	8.70E-06	0.000156661	gi|703113443|ref|XP_010100385.1|	up
gene16627	HR-7	HR-0	1.030752706	5.88537092	8.71E-06	0.000156661	gi|643721946|gb|KDP31825.1|	up
gene5858	HR-7	HR-0	6.048651884	2.428468328	8.82E-06	0.000158666	gi|694326509|ref|XP_009354166.1|	up
gene15104	HR-7	HR-0	-1.245802325	4.82280324	8.90E-06	0.000159797	gi|645235525|ref|XP_008224312.1|	down
gene13098	HR-7	HR-0	1.151758639	5.430339022	8.92E-06	0.000160102	gi|225459366|ref|XP_002285809.1|	up
gene24767	HR-7	HR-0	4.518903721	1.100414891	8.97E-06	0.000160803	gi|743912049|ref|XP_010999895.1|	up
gene14038	HR-7	HR-0	1.711908901	3.95034253	9.02E-06	0.000161658	gi|694423305|ref|XP_009339460.1|	up
gene28914	HR-7	HR-0	3.874382016	2.053881922	9.16E-06	0.00016397	gi|670610035|gb|AII32474.1|	up
gene19551	HR-7	HR-0	-1.115740557	5.393511706	9.19E-06	0.000164396	gi|703078609|ref|XP_010090937.1|	down
gene20816	HR-7	HR-0	-1.244699629	5.245809675	9.24E-06	0.000165019	gi|703118936|ref|XP_010101728.1|	down
gene20254	HR-7	HR-0	1.045321896	5.683787891	9.29E-06	0.00016579	gi|596177223|ref|XP_007223239.1|	up
gene15465	HR-7	HR-0	1.46164373	4.344398108	9.30E-06	0.00016579	gi|595999941|ref|XP_007218035.1|	up
gene8832	HR-7	HR-0	1.017659673	6.688097902	9.30E-06	0.00016579	gi|595926770|ref|XP_007215046.1|	up
gene26883	HR-7	HR-0	1.16359998	6.280221155	9.32E-06	0.000165929	gi|225457797|ref|XP_002265695.1|	up
gene21008	HR-7	HR-0	-1.603358196	4.449600345	9.34E-06	0.000166147	gi|470123491|ref|XP_004297759.1|	down
gene16993	HR-7	HR-0	-1.628221712	4.257466967	9.36E-06	0.000166147	gi|703065987|ref|XP_010087595.1|	down
gene6750	HR-7	HR-0	-1.409373215	4.459562632	9.37E-06	0.000166147	gi|567886794|ref|XP_006435919.1|	down
gene27366	HR-7	HR-0	-3.461236497	1.25842483	9.37E-06	0.000166147	gi|703121199|ref|XP_010102270.1|	down
gene15410	HR-7	HR-0	-2.254563043	3.036144894	9.37E-06	0.000166147	gi|743894845|ref|XP_011040680.1|	down
gene8978	HR-7	HR-0	-1.119406029	7.4234739	9.43E-06	0.000166913	gi|703109563|ref|XP_010099328.1|	down
gene6976	HR-7	HR-0	-1.227744326	5.768350918	9.46E-06	0.000167427	gi|645257280|ref|XP_008234341.1|	down
Ziziphus_jujuba_newGene_7492	HR-7	HR-0	9.442359504	0.275195655	9.57E-06	0.000169121	gi|694391223|ref|XP_009371144.1|	up
gene10540	HR-7	HR-0	1.124621183	5.741945675	9.58E-06	0.000169121	gi|703119689|ref|XP_010101929.1|	up
gene22447	HR-7	HR-0	-1.226597103	7.680139952	9.61E-06	0.000169626	gi|255573627|ref|XP_002527736.1|	down
gene12294	HR-7	HR-0	1.076659297	6.819354255	9.67E-06	0.000170449	gi|590574354|ref|XP_007012378.1|	up
gene28121	HR-7	HR-0	-2.932360667	2.186951047	9.70E-06	0.00017095	gi|224079694|ref|XP_002305915.1|	down
gene5683	HR-7	HR-0	-1.420565939	5.568541515	9.72E-06	0.000170987	gi|703121199|ref|XP_010102270.1|	down
gene14965	HR-7	HR-0	5.236131719	7.137016337	9.86E-06	0.000173384	gi|694381728|ref|XP_009366924.1|	up
gene3607	HR-7	HR-0	1.045926748	5.688367281	9.92E-06	0.000174178	gi|731438720|ref|XP_002262855.3|	up
gene5514	HR-7	HR-0	-1.154804215	5.341398807	9.92E-06	0.000174178	gi|645277099|ref|XP_008243606.1|	down
gene3003	HR-7	HR-0	1.552211477	4.747488116	1.00E-05	0.000175992	gi|470110636|ref|XP_004291582.1|	up
Ziziphus_jujuba_newGene_7994	HR-7	HR-0	-1.004418794	6.218697288	1.02E-05	0.000178436	gi|643740909|gb|KDP46479.1|	down
Ziziphus_jujuba_newGene_5130	HR-7	HR-0	-10.13545262	0.917558866	1.02E-05	0.000179155	gi|590583186|ref|XP_007014830.1|	down
gene3494	HR-7	HR-0	1.015055555	6.968100313	1.03E-05	0.000179501	gi|449442773|ref|XP_004139155.1|	up
gene28728	HR-7	HR-0	1.664531762	4.150303535	1.04E-05	0.000181917	gi|641809465|gb|KDO36742.1|	up
gene22903	HR-7	HR-0	1.167955685	5.177283465	1.04E-05	0.000181917	gi|359496049|ref|XP_002278976.2|	up
Ziziphus_jujuba_newGene_1845	HR-7	HR-0	2.285706675	3.009689983	1.05E-05	0.00018264	gi|703148094|ref|XP_010109257.1|	up
gene13162	HR-7	HR-0	1.110012811	8.774076882	1.05E-05	0.000183292	gi|645225473|ref|XP_008219596.1|	up
gene5594	HR-7	HR-0	-3.519428142	0.789506021	1.05E-05	0.000183292	gi|470142910|ref|XP_004307133.1|	down
gene12590	HR-7	HR-0	1.220377309	5.360936489	1.06E-05	0.000184216	gi|703094175|ref|XP_010095167.1|	up
gene1095	HR-7	HR-0	-1.107276072	5.394055548	1.08E-05	0.00018735	gi|659118434|ref|XP_008459116.1|	down
gene32731	HR-7	HR-0	2.589534648	2.282571131	1.09E-05	0.000188334	gi|596295152|ref|XP_007226957.1|	up
gene1459	HR-7	HR-0	2.123958964	3.420659987	1.09E-05	0.000188654	gi|470110086|ref|XP_004291318.1|	up
gene22380	HR-7	HR-0	3.21644854	2.008734606	1.09E-05	0.000188813	gi|67937769|gb|AAY83343.1|	up
gene25298	HR-7	HR-0	-1.206738209	6.988604374	1.09E-05	0.000188813	gi|694413956|ref|XP_009335220.1|	down
gene11675	HR-7	HR-0	-4.557073127	1.455945785	1.10E-05	0.000189546	gi|147798373|emb|CAN74522.1|	down
gene18972	HR-7	HR-0	-1.305841375	8.320605723	1.10E-05	0.000189706	gi|643718447|gb|KDP29662.1|	down
gene17429	HR-7	HR-0	1.588694339	4.236500809	1.10E-05	0.000190446	gi|694330276|ref|XP_009355847.1|	up
gene20843	HR-7	HR-0	-1.010264186	8.392693956	1.11E-05	0.000191413	gi|731369753|ref|XP_010659096.1|	down
gene15749	HR-7	HR-0	2.481255606	6.030229246	1.13E-05	0.000193983	gi|694381029|ref|XP_009366612.1|	up
gene20796	HR-7	HR-0	2.992037848	4.551120879	1.13E-05	0.000194655	gi|703086212|ref|XP_010092945.1|	up
gene27903	HR-7	HR-0	9.227793414	0.072391935	1.15E-05	0.000197916	gi|731393526|ref|XP_010651514.1|	up
gene14765	HR-7	HR-0	2.224142267	2.989262495	1.16E-05	0.000199597	gi|645234856|ref|XP_008224005.1|	up
Ziziphus_jujuba_newGene_1110	HR-7	HR-0	1.315879841	5.410323875	1.19E-05	0.000204853	NA	up
gene3178	HR-7	HR-0	-2.940350397	1.598271972	1.20E-05	0.000206067	gi|568821923|ref|XP_006465391.1|	down
gene7914	HR-7	HR-0	-1.212944983	5.085080698	1.21E-05	0.00020726	gi|694411493|ref|XP_009334107.1|	down
gene456	HR-7	HR-0	3.45544314	1.067279754	1.22E-05	0.000209183	gi|225443584|ref|XP_002278515.1|	up
gene18194	HR-7	HR-0	1.030610035	5.668814298	1.23E-05	0.000210692	gi|702441615|ref|XP_010023772.1|	up
gene27977	HR-7	HR-0	-1.865452721	3.484816598	1.23E-05	0.000210692	gi|590705393|ref|XP_007047425.1|	down
gene23022	HR-7	HR-0	-1.070467302	6.863897606	1.24E-05	0.000211681	gi|645230809|ref|XP_008222101.1|	down
gene33268	HR-7	HR-0	1.022182342	5.807943643	1.25E-05	0.000213021	gi|702362049|ref|XP_010060081.1|	up
gene12163	HR-7	HR-0	-1.513367759	5.044575022	1.25E-05	0.000213021	gi|225424764|ref|XP_002268394.1|	down
gene12012	HR-7	HR-0	-1.166445843	5.415353519	1.25E-05	0.000213021	gi|645264947|ref|XP_008237918.1|	down
gene19861	HR-7	HR-0	-3.038282846	1.660414884	1.26E-05	0.000214618	gi|645231025|ref|XP_008222201.1|	down
gene18649	HR-7	HR-0	-1.008615782	6.511614453	1.27E-05	0.000214992	gi|703142930|ref|XP_010107881.1|	down
gene19838	HR-7	HR-0	-1.14138109	5.596350334	1.29E-05	0.000218253	gi|703122948|ref|XP_010102693.1|	down
gene1652	HR-7	HR-0	-1.073100173	5.625795304	1.30E-05	0.000220379	gi|703114090|ref|XP_010100552.1|	down
gene24770	HR-7	HR-0	1.181416579	5.297381851	1.31E-05	0.00022086	gi|568836585|ref|XP_006472320.1|	up
gene17676	HR-7	HR-0	-2.72778522	3.467544461	1.31E-05	0.000221623	gi|703064059|ref|XP_010087109.1|	down
gene18255	HR-7	HR-0	1.669674441	3.964507971	1.32E-05	0.000222566	gi|645259663|ref|XP_008235468.1|	up
gene32153	HR-7	HR-0	1.504009385	4.406739133	1.33E-05	0.000223163	gi|703145350|ref|XP_010108508.1|	up
gene25374	HR-7	HR-0	1.056992586	7.43138143	1.33E-05	0.000223163	gi|567920932|ref|XP_006452472.1|	up
gene7164	HR-7	HR-0	1.536505062	4.144536001	1.33E-05	0.000223163	gi|703138746|ref|XP_010106812.1|	up
gene17486	HR-7	HR-0	-1.683665105	3.916599839	1.33E-05	0.000223163	gi|596001390|ref|XP_007218160.1|	down
gene9968	HR-7	HR-0	-3.36165517	5.498155916	1.33E-05	0.000223471	gi|702489939|ref|XP_010035546.1|	down
gene32769	HR-7	HR-0	-1.670792157	4.029473851	1.34E-05	0.000224714	gi|657947501|ref|XP_008390123.1|	down
gene4506	HR-7	HR-0	-5.090471699	0.295781655	1.35E-05	0.000225564	gi|590591668|ref|XP_007017081.1|	down
Ziziphus_jujuba_newGene_5500	HR-7	HR-0	-9.283202235	0.085241143	1.35E-05	0.000226014	NA	down
gene28735	HR-7	HR-0	1.409186395	4.43854665	1.36E-05	0.00022692	gi|703155823|ref|XP_010111304.1|	up
gene8160	HR-7	HR-0	-1.42546628	4.349892427	1.36E-05	0.00022692	gi|703147119|ref|XP_010108971.1|	down
gene3023	HR-7	HR-0	-2.457235758	5.229483746	1.36E-05	0.000227331	gi|703117335|ref|XP_010101355.1|	down
gene17677	HR-7	HR-0	-2.16177519	2.922398689	1.37E-05	0.000228119	gi|225437164|ref|XP_002274787.1|	down
gene17100	HR-7	HR-0	-1.076561878	5.721240134	1.37E-05	0.000228119	gi|590707096|ref|XP_007047909.1|	down
Ziziphus_jujuba_newGene_4940	HR-7	HR-0	3.265324364	1.246938607	1.38E-05	0.000229375	gi|596042068|ref|XP_007220118.1|	up
gene24200	HR-7	HR-0	4.146867255	0.639694884	1.38E-05	0.000229779	gi|643705372|gb|KDP21918.1|	up
gene33124	HR-7	HR-0	-4.961006933	0.14521263	1.38E-05	0.000229779	gi|645235875|ref|XP_008224471.1|	down
gene23002	HR-7	HR-0	-1.263888958	5.33019999	1.38E-05	0.000230092	gi|703108246|ref|XP_010098965.1|	down
gene12115	HR-7	HR-0	1.35688446	4.521545216	1.40E-05	0.000232263	gi|703144423|ref|XP_010108283.1|	up
gene7995	HR-7	HR-0	2.228718035	2.959081273	1.40E-05	0.000233161	gi|645249253|ref|XP_008230666.1|	up
gene28946	HR-7	HR-0	-1.025079845	8.784295133	1.41E-05	0.000233587	gi|596142008|ref|XP_007222502.1|	down
gene23522	HR-7	HR-0	-1.167967549	5.921651449	1.41E-05	0.00023369	gi|695393522|ref|XP_009520636.1|	down
gene17578	HR-7	HR-0	2.012990637	4.464546399	1.41E-05	0.000233796	gi|703086759|ref|XP_010093090.1|	up
gene6251	HR-7	HR-0	1.368400751	4.903389715	1.42E-05	0.000235378	gi|645255753|ref|XP_008233640.1|	up
gene31334	HR-7	HR-0	-1.607889175	6.093136324	1.43E-05	0.000235722	gi|703068640|ref|XP_010088289.1|	down
gene22209	HR-7	HR-0	-1.302539467	4.573883494	1.43E-05	0.000235891	gi|470133465|ref|XP_004302586.1|	down
gene21672	HR-7	HR-0	-1.527609154	4.246945275	1.43E-05	0.000235891	gi|697148884|ref|XP_009628632.1|	down
gene8983	HR-7	HR-0	1.652644976	6.299878454	1.43E-05	0.000235995	gi|734331696|gb|KHN07184.1|	up
gene33182	HR-7	HR-0	9.109765221	-0.037628862	1.43E-05	0.000235995	gi|645257964|ref|XP_008234660.1|	up
gene8517	HR-7	HR-0	2.412496646	2.697080831	1.44E-05	0.000236484	gi|694379376|ref|XP_009365880.1|	up
gene14971	HR-7	HR-0	-1.362628623	4.597355244	1.44E-05	0.000237065	gi|596122102|ref|XP_007221814.1|	down
gene29511	HR-7	HR-0	-3.214768837	1.036416083	1.45E-05	0.000237984	gi|255551959|ref|XP_002517024.1|	down
gene22912	HR-7	HR-0	3.938516716	0.329434281	1.45E-05	0.000238162	gi|595806248|ref|XP_007202419.1|	up
gene28941	HR-7	HR-0	-1.249571467	5.061026107	1.46E-05	0.000239162	gi|357437525|ref|XP_003589038.1|	down
gene12129	HR-7	HR-0	1.330540531	4.553559781	1.46E-05	0.000239162	gi|645227717|ref|XP_008220650.1|	up
gene5009	HR-7	HR-0	-2.583144664	2.294831509	1.46E-05	0.000239334	gi|641827148|gb|KDO46344.1|	down
gene17806	HR-7	HR-0	-1.392246914	4.633916406	1.49E-05	0.000242987	gi|590718165|ref|XP_007050754.1|	down
gene26202	HR-7	HR-0	1.396736683	4.46605914	1.49E-05	0.00024305	gi|702444000|ref|XP_010024193.1|	up
gene23523	HR-7	HR-0	-1.156735518	5.126327391	1.50E-05	0.000244028	gi|645271950|ref|XP_008241159.1|	down
gene14364	HR-7	HR-0	2.100549424	3.088688288	1.50E-05	0.000244028	gi|596085774|ref|XP_007221312.1|	up
gene29931	HR-7	HR-0	-2.749205378	3.805461048	1.50E-05	0.000244323	gi|643706106|gb|KDP22238.1|	down
gene30476	HR-7	HR-0	1.314016625	4.667913831	1.51E-05	0.000245502	gi|595937516|ref|XP_007215595.1|	up
gene5745	HR-7	HR-0	-1.009162108	6.527184265	1.51E-05	0.000245502	gi|255552368|ref|XP_002517228.1|	down
gene12108	HR-7	HR-0	2.851920335	1.709576606	1.51E-05	0.000245502	gi|703144453|ref|XP_010108291.1|	up
Ziziphus_jujuba_newGene_1071	HR-7	HR-0	-2.096122826	4.238995489	1.53E-05	0.000248289	gi|596177378|ref|XP_007223241.1|	down
gene17740	HR-7	HR-0	-1.148119907	5.243680436	1.53E-05	0.000249043	gi|593687870|ref|XP_007144589.1|	down
gene15359	HR-7	HR-0	-1.870856321	3.446776874	1.54E-05	0.00025026	gi|595793169|ref|XP_007200333.1|	down
gene30021	HR-7	HR-0	-1.852822381	6.549309433	1.56E-05	0.000252853	gi|703068640|ref|XP_010088289.1|	down
gene4065	HR-7	HR-0	-1.437538768	7.120779056	1.58E-05	0.000255713	gi|743876900|ref|XP_011035320.1|	down
gene28786	HR-7	HR-0	2.605473337	2.196536451	1.61E-05	0.000259173	gi|593782739|ref|XP_007154410.1|	up
gene1730	HR-7	HR-0	-3.72192193	-0.020745639	1.62E-05	0.000260629	gi|255574952|ref|XP_002528382.1|	down
gene24824	HR-7	HR-0	9.041197083	-0.102011263	1.62E-05	0.000261628	gi|694311964|ref|XP_009360272.1|	up
gene12879	HR-7	HR-0	-1.015322879	5.744298164	1.63E-05	0.000262629	gi|645226326|ref|XP_008219987.1|	down
gene763	HR-7	HR-0	3.117993218	1.490312318	1.63E-05	0.000262693	gi|593694212|ref|XP_007147627.1|	up
Ziziphus_jujuba_newGene_5	HR-7	HR-0	1.519168595	5.120018092	1.66E-05	0.000267107	NA	up
gene17163	HR-7	HR-0	2.051388023	3.923378765	1.67E-05	0.000268717	gi|697128797|ref|XP_009618447.1|	up
gene534	HR-7	HR-0	4.433382846	0.633490685	1.69E-05	0.00027167	gi|703089816|ref|XP_010093911.1|	up
gene13192	HR-7	HR-0	1.050643925	8.030761598	1.70E-05	0.000271712	gi|596133493|ref|XP_007222213.1|	up
gene15204	HR-7	HR-0	-1.139922043	5.175833455	1.70E-05	0.00027264	gi|703157234|ref|XP_010111673.1|	down
gene13383	HR-7	HR-0	-1.110870069	5.700429273	1.70E-05	0.000272727	gi|645224810|ref|XP_008219285.1|	down
gene8129	HR-7	HR-0	-3.1911	1.396022874	1.71E-05	0.000274211	gi|703068071|ref|XP_010088142.1|	down
gene21462	HR-7	HR-0	1.201267511	4.831990321	1.73E-05	0.000277094	gi|645266874|ref|XP_008238813.1|	up
gene7949	HR-7	HR-0	5.237575455	1.019041265	1.79E-05	0.000285388	gi|641817841|gb|KDO38980.1|	up
Ziziphus_jujuba_newGene_2856	HR-7	HR-0	3.003150403	1.486093653	1.79E-05	0.00028549	gi|657945909|ref|XP_008382082.1|	up
gene5965	HR-7	HR-0	2.722600344	1.896700631	1.79E-05	0.000285641	gi|703070573|ref|XP_010088819.1|	up
Ziziphus_jujuba_newGene_5533	HR-7	HR-0	4.818203015	0.250044283	1.80E-05	0.000286766	gi|595805076|ref|XP_007202249.1|	up
gene839	HR-7	HR-0	-1.09310113	6.191978029	1.81E-05	0.000287764	gi|359496120|ref|XP_003635158.1|	down
gene17273	HR-7	HR-0	3.680627005	0.895866855	1.86E-05	0.00029654	gi|596147028|ref|XP_007222676.1|	up
gene5375	HR-7	HR-0	-1.02210355	8.398920334	1.89E-05	0.000299562	gi|703155026|ref|XP_010111095.1|	down
gene4657	HR-7	HR-0	3.011161902	1.706372415	1.92E-05	0.000304317	gi|629094571|gb|KCW60566.1|	up
gene3779	HR-7	HR-0	2.269561399	2.820433243	1.92E-05	0.000304591	gi|595839117|ref|XP_007207780.1|	up
Ziziphus_jujuba_newGene_3329	HR-7	HR-0	-1.005420284	8.329449806	1.93E-05	0.000305816	NA	down
Ziziphus_jujuba_newGene_3160	HR-7	HR-0	3.69061792	0.267668374	1.93E-05	0.000305816	NA	up
gene23084	HR-7	HR-0	1.349395657	6.191469445	1.94E-05	0.000306821	gi|645275145|ref|XP_008242672.1|	up
Ziziphus_jujuba_newGene_4829	HR-7	HR-0	1.669038313	4.128095323	1.95E-05	0.000308038	gi|694420471|ref|XP_009338141.1|	up
gene15731	HR-7	HR-0	1.5897712	4.514763998	1.96E-05	0.000309181	gi|6093744|sp|Q43062.1|PME_PRUPE	up
gene8925	HR-7	HR-0	-1.329749739	4.922916883	1.96E-05	0.000309786	gi|449456194|ref|XP_004145835.1|	down
Ziziphus_jujuba_newGene_1792	HR-7	HR-0	2.248446544	2.721359885	1.97E-05	0.000311266	gi|47824985|gb|AAT38758.1|	up
gene7016	HR-7	HR-0	-1.05877431	6.734028726	1.97E-05	0.000311299	gi|703138450|ref|XP_010106743.1|	down
gene2516	HR-7	HR-0	-1.681225859	3.757664664	1.99E-05	0.000313342	gi|703099028|ref|XP_010096541.1|	down
gene13884	HR-7	HR-0	-1.041968519	5.858272805	1.99E-05	0.000313601	gi|566205360|ref|XP_006374098.1|	down
gene4459	HR-7	HR-0	1.551312596	4.252497269	2.00E-05	0.000314003	gi|567886484|ref|XP_006435764.1|	up
gene12245	HR-7	HR-0	1.093203259	5.796892446	2.00E-05	0.00031413	gi|590574713|ref|XP_007012478.1|	up
gene20758	HR-7	HR-0	-1.548982353	6.001816758	2.01E-05	0.000315358	gi|694320687|ref|XP_009351524.1|	down
gene3510	HR-7	HR-0	-1.203963287	5.463239576	2.02E-05	0.000316525	gi|571494077|ref|XP_006592740.1|	down
gene7855	HR-7	HR-0	-1.111935422	5.269872218	2.03E-05	0.000318407	gi|645248795|ref|XP_008230459.1|	down
gene10639	HR-7	HR-0	1.194408628	6.20293886	2.07E-05	0.000323096	gi|703119761|ref|XP_010101947.1|	up
Ziziphus_jujuba_newGene_1440	HR-7	HR-0	4.230893034	-0.454247833	2.07E-05	0.000323401	NA	up
gene31216	HR-7	HR-0	-1.577859564	6.237337882	2.07E-05	0.000323401	gi|703068640|ref|XP_010088289.1|	down
gene25655	HR-7	HR-0	1.916288115	3.248867719	2.09E-05	0.000326104	gi|703157261|ref|XP_010111680.1|	up
gene7149	HR-7	HR-0	-1.280591379	4.744690885	2.12E-05	0.000329823	gi|596048577|ref|XP_007220397.1|	down
gene5694	HR-7	HR-0	-1.119993842	6.917310374	2.12E-05	0.000329991	gi|596049198|ref|XP_007220468.1|	down
gene2360	HR-7	HR-0	1.42337126	4.393435903	2.14E-05	0.000331684	gi|703097397|ref|XP_010096105.1|	up
gene32709	HR-7	HR-0	9.987084317	0.766403331	2.14E-05	0.000332519	gi|590707754|ref|XP_007048093.1|	up
Ziziphus_jujuba_newGene_6747	HR-7	HR-0	-1.080659814	6.198622822	2.18E-05	0.000337482	gi|658015242|ref|XP_008342954.1|	down
gene3109	HR-7	HR-0	1.537937858	4.371006636	2.18E-05	0.000338099	gi|703094699|ref|XP_010095337.1|	up
gene11515	HR-7	HR-0	1.618141435	3.869678508	2.20E-05	0.000341004	gi|645269267|ref|XP_008239921.1|	up
Ziziphus_jujuba_newGene_6540	HR-7	HR-0	-1.462313875	4.271244786	2.25E-05	0.000347236	gi|645275370|ref|XP_008242781.1|	down
gene22968	HR-7	HR-0	8.825964975	-0.301401856	2.26E-05	0.000348729	gi|225441317|ref|XP_002275980.1|	up
gene4838	HR-7	HR-0	-1.926255536	4.134217866	2.28E-05	0.000351902	gi|643708575|gb|KDP23491.1|	down
gene27811	HR-7	HR-0	2.18954174	2.907371364	2.31E-05	0.000355311	gi|595813656|ref|XP_007203614.1|	up
gene2898	HR-7	HR-0	-3.000755769	2.563346106	2.36E-05	0.000362503	gi|595931085|ref|XP_007215297.1|	down
gene33087	HR-7	HR-0	-3.565979728	0.358807579	2.37E-05	0.000363715	gi|590650182|ref|XP_007032590.1|	down
Ziziphus_jujuba_newGene_2464	HR-7	HR-0	-2.056451686	4.106186078	2.37E-05	0.000363967	gi|28558137|sp|Q95BX9.1|MATK_HUMLU	down
gene25386	HR-7	HR-0	-2.698971215	2.390405155	2.45E-05	0.000375233	gi|703102997|ref|XP_010097614.1|	down
gene29389	HR-7	HR-0	-1.599462642	6.014027145	2.45E-05	0.000375663	gi|703068640|ref|XP_010088289.1|	down
gene8127	HR-7	HR-0	2.858481707	1.666583638	2.51E-05	0.000383508	gi|657975946|ref|XP_008379836.1|	up
Ziziphus_jujuba_newGene_6614	HR-7	HR-0	-2.628906332	2.249442593	2.55E-05	0.000388931	NA	down
gene15349	HR-7	HR-0	1.692128204	3.651762389	2.55E-05	0.000389966	gi|225457865|ref|XP_002279206.1|	up
gene8111	HR-7	HR-0	8.71977889	-0.397949008	2.57E-05	0.00039164	gi|702332340|ref|XP_010054753.1|	up
gene22584	HR-7	HR-0	1.716362567	3.646709075	2.57E-05	0.000392471	gi|703156483|ref|XP_010111454.1|	up
gene9294	HR-7	HR-0	1.011903714	11.63563321	2.58E-05	0.00039374	gi|645247262|ref|XP_008229753.1|	up
gene32318	HR-7	HR-0	-2.260526453	3.180727688	2.59E-05	0.000394256	gi|225430778|ref|XP_002267187.1|	down
gene22072	HR-7	HR-0	-1.466434745	4.559955771	2.59E-05	0.000394256	gi|224090939|ref|XP_002309124.1|	down
Ziziphus_jujuba_newGene_3085	HR-7	HR-0	1.771377908	3.743737089	2.60E-05	0.000394315	gi|645277692|ref|XP_008243892.1|	up
gene20419	HR-7	HR-0	1.798929103	4.289409741	2.63E-05	0.000399252	gi|703146139|ref|XP_010108714.1|	up
gene618	HR-7	HR-0	1.239878932	4.715424735	2.64E-05	0.000399805	gi|645281057|ref|XP_008245456.1|	up
Ziziphus_jujuba_newGene_6746	HR-7	HR-0	-1.092902731	6.096833778	2.64E-05	0.000399805	gi|743823282|ref|XP_011021917.1|	down
gene3342	HR-7	HR-0	-1.460024558	4.151395664	2.66E-05	0.000402056	gi|565459716|ref|XP_006287857.1|	down
gene26289	HR-7	HR-0	-1.228224973	6.925494911	2.67E-05	0.000403445	gi|595962559|ref|XP_007216984.1|	down
gene23349	HR-7	HR-0	-1.243350675	4.752166527	2.69E-05	0.000407297	gi|595815235|ref|XP_007203877.1|	down
gene32919	HR-7	HR-0	-1.540300626	4.214406351	2.70E-05	0.000408353	gi|703153550|ref|XP_010110709.1|	down
gene10789	HR-7	HR-0	-1.030307407	5.581237547	2.71E-05	0.000409742	gi|645280010|ref|XP_008244993.1|	down
gene20322	HR-7	HR-0	1.060458236	5.625773462	2.72E-05	0.000410512	gi|645230048|ref|XP_008221750.1|	up
Ziziphus_jujuba_newGene_5281	HR-7	HR-0	-8.92970464	-0.255264109	2.72E-05	0.000410609	NA	down
gene12383	HR-7	HR-0	-1.70588488	3.811603225	2.73E-05	0.000410922	gi|592961100|gb|AHL45016.1|	down
gene17533	HR-7	HR-0	4.844695597	-0.279064911	2.73E-05	0.000410922	gi|643713846|gb|KDP26511.1|	up
gene19830	HR-7	HR-0	1.015563356	5.466693441	2.73E-05	0.000410922	gi|645277406|ref|XP_008243755.1|	up
gene15033	HR-7	HR-0	1.606253469	3.892625938	2.74E-05	0.000411409	gi|703084211|ref|XP_010092413.1|	up
gene21787	HR-7	HR-0	-1.011158542	7.401723756	2.74E-05	0.000411409	gi|566149090|ref|XP_006368952.1|	down
gene17816	HR-7	HR-0	1.56290889	5.497484948	2.77E-05	0.000415681	gi|224068739|ref|XP_002302813.1|	up
gene19305	HR-7	HR-0	4.987679532	1.532463455	2.81E-05	0.000421944	gi|694377326|ref|XP_009364973.1|	up
gene29848	HR-7	HR-0	-1.547637704	3.98410033	2.83E-05	0.000423176	gi|703119168|ref|XP_010101800.1|	down
gene4261	HR-7	HR-0	1.645418029	4.18517264	2.85E-05	0.000425447	gi|703128602|ref|XP_010104139.1|	up
gene21482	HR-7	HR-0	-3.758069493	-0.019378469	2.85E-05	0.000426086	gi|703143249|ref|XP_010107967.1|	down
gene28752	HR-7	HR-0	-1.480247982	5.327471111	2.91E-05	0.00043397	gi|645224879|ref|XP_008219318.1|	down
gene13946	HR-7	HR-0	1.128055936	5.134143976	2.93E-05	0.000435507	gi|596142670|ref|XP_007222562.1|	up
gene24856	HR-7	HR-0	1.013975031	5.797295691	2.95E-05	0.000439338	gi|703096020|ref|XP_010095706.1|	up
gene12421	HR-7	HR-0	-1.206610361	4.822989966	2.96E-05	0.000440448	gi|703098467|ref|XP_010096386.1|	down
gene16068	HR-7	HR-0	-1.252539292	5.036083414	3.02E-05	0.000447841	gi|568875518|ref|XP_006490841.1|	down
gene15679	HR-7	HR-0	2.45763375	2.267624341	3.04E-05	0.000450561	gi|658064796|ref|XP_008368344.1|	up
gene21188	HR-7	HR-0	1.243523002	5.064246548	3.07E-05	0.000454832	gi|703072528|ref|XP_010089308.1|	up
gene568	HR-7	HR-0	3.021139282	1.252654072	3.13E-05	0.000462122	gi|703094026|ref|XP_010095120.1|	up
gene25286	HR-7	HR-0	-1.657332394	3.697224423	3.13E-05	0.000462219	gi|658027111|ref|XP_008348984.1|	down
gene13355	HR-7	HR-0	-3.327690254	1.064736765	3.14E-05	0.000463167	gi|703062163|ref|XP_010086662.1|	down
gene2681	HR-7	HR-0	2.829784621	2.291658888	3.16E-05	0.000466044	gi|645243934|ref|XP_008228205.1|	up
gene16644	HR-7	HR-0	1.917489187	3.283766626	3.16E-05	0.000466044	gi|658005839|ref|XP_008338071.1|	up
Ziziphus_jujuba_newGene_734	HR-7	HR-0	5.584163535	-0.227518749	3.16E-05	0.000466044	gi|703124320|ref|XP_010103021.1|	up
Ziziphus_jujuba_newGene_8795	HR-7	HR-0	2.085983627	3.023300065	3.17E-05	0.00046705	gi|567151732|ref|XP_006417010.1|	up
gene1878	HR-7	HR-0	1.16411765	5.030450881	3.21E-05	0.000471218	gi|659093837|ref|XP_008447745.1|	up
gene3966	HR-7	HR-0	2.393950281	2.334620912	3.21E-05	0.000471952	gi|645216645|ref|XP_008222152.1|	up
gene24612	HR-7	HR-0	-3.559756768	1.692791899	3.23E-05	0.000473462	gi|595813078|ref|XP_007203522.1|	down
gene29789	HR-7	HR-0	1.021892719	5.644149489	3.30E-05	0.00048314	gi|641824618|gb|KDO43942.1|	up
gene15027	HR-7	HR-0	-1.168063522	4.802606983	3.30E-05	0.000483384	gi|590658291|ref|XP_007034810.1|	down
gene17986	HR-7	HR-0	2.492880607	2.237400171	3.30E-05	0.000483384	gi|643716593|gb|KDP28219.1|	up
gene6048	HR-7	HR-0	-2.180345086	3.986800988	3.35E-05	0.000489358	gi|596098129|ref|XP_007221377.1|	down
gene26685	HR-7	HR-0	-1.224529826	8.510855282	3.36E-05	0.000490872	gi|659109783|ref|XP_008454877.1|	down
gene28373	HR-7	HR-0	-2.759676582	1.72073613	3.37E-05	0.00049158	gi|568851995|ref|XP_006479667.1|	down
gene551	HR-7	HR-0	2.701646467	1.783213037	3.38E-05	0.000492799	gi|703094083|ref|XP_010095138.1|	up
gene7592	HR-7	HR-0	8.896779577	-0.255162819	3.38E-05	0.000492811	gi|595811692|ref|XP_007203279.1|	up
gene1783	HR-7	HR-0	-3.560172779	0.87485582	3.41E-05	0.000495479	gi|590572648|ref|XP_007011905.1|	down
gene16135	HR-7	HR-0	2.055581002	2.978246272	3.41E-05	0.000495479	gi|645253342|ref|XP_008232533.1|	up
gene28375	HR-7	HR-0	2.742839418	2.062313401	3.43E-05	0.000499001	gi|566156294|ref|XP_006386257.1|	up
gene20763	HR-7	HR-0	-1.135124598	5.500825841	3.45E-05	0.000500501	gi|703119800|ref|XP_010101957.1|	down
gene29644	HR-7	HR-0	1.39729574	5.569290414	3.45E-05	0.000500805	gi|743793731|ref|XP_011047973.1|	up
gene27924	HR-7	HR-0	-6.795382568	2.328767647	3.46E-05	0.000501651	gi|48475188|gb|AAT44257.1|	down
Ziziphus_jujuba_newGene_2010	HR-7	HR-0	-1.439781984	4.308633672	3.49E-05	0.000505568	gi|590576113|ref|XP_007012873.1|	down
gene7531	HR-7	HR-0	-4.014396746	1.066744193	3.52E-05	0.000509739	gi|703067625|ref|XP_010088018.1|	down
gene14938	HR-7	HR-0	3.695000353	0.355856837	3.55E-05	0.000513318	gi|502104355|ref|XP_004492513.1|	up
gene1337	HR-7	HR-0	1.302995596	4.944032183	3.57E-05	0.000515932	gi|703067899|ref|XP_010088091.1|	up
gene2214	HR-7	HR-0	1.430165146	4.298286892	3.58E-05	0.0005166	gi|590607997|ref|XP_007021145.1|	up
gene18961	HR-7	HR-0	-3.624358085	1.415668626	3.58E-05	0.0005166	gi|703125442|ref|XP_010103306.1|	down
gene4562	HR-7	HR-0	-1.097952677	5.292218211	3.58E-05	0.0005166	gi|595841830|ref|XP_007208290.1|	down
gene17837	HR-7	HR-0	1.116439912	5.738646132	3.58E-05	0.0005166	gi|645243138|ref|XP_008227841.1|	up
gene15035	HR-7	HR-0	1.840263228	3.448252305	3.60E-05	0.000517642	gi|596281956|ref|XP_007225289.1|	up
gene8927	HR-7	HR-0	-4.141412069	0.947347638	3.62E-05	0.000520783	gi|568868173|ref|XP_006487389.1|	down
gene22042	HR-7	HR-0	-1.092781205	5.414569354	3.63E-05	0.000522106	gi|743812182|ref|XP_011019205.1|	down
gene7779	HR-7	HR-0	-3.650898461	0.55283197	3.66E-05	0.00052604	gi|702464893|ref|XP_010029034.1|	down
gene6338	HR-7	HR-0	2.427516651	2.283788326	3.67E-05	0.000526351	gi|703075980|ref|XP_010090216.1|	up
gene1470	HR-7	HR-0	-2.203395914	2.817967211	3.72E-05	0.000532766	gi|694316538|ref|XP_009334388.1|	down
gene13104	HR-7	HR-0	-2.190540587	2.992102876	3.73E-05	0.000533094	gi|590598272|ref|XP_007018847.1|	down
gene10102	HR-7	HR-0	1.048721424	5.327142886	3.74E-05	0.00053405	gi|596142034|ref|XP_007222505.1|	up
gene24368	HR-7	HR-0	-1.407371565	4.310405646	3.74E-05	0.000534307	gi|645233360|ref|XP_008223307.1|	down
gene14849	HR-7	HR-0	-1.674357524	5.254519294	3.75E-05	0.000535177	NA	down
gene9365	HR-7	HR-0	2.243999292	2.654534322	3.79E-05	0.0005405	gi|703161733|ref|XP_010112869.1|	up
gene3960	HR-7	HR-0	-1.461262144	4.691016052	3.81E-05	0.000542292	gi|225434861|ref|XP_002280641.1|	down
gene21496	HR-7	HR-0	-1.007498604	6.003401128	3.83E-05	0.000544446	gi|703077395|ref|XP_010090582.1|	down
Ziziphus_jujuba_newGene_5119	HR-7	HR-0	8.943001802	-0.231981493	3.83E-05	0.000544446	gi|571489240|ref|XP_006591157.1|	up
gene25197	HR-7	HR-0	-3.52472983	0.67422781	3.84E-05	0.000546217	gi|643707038|gb|KDP22848.1|	down
gene2217	HR-7	HR-0	2.765778082	1.797995426	3.86E-05	0.000547924	gi|645240849|ref|XP_008226795.1|	up
gene28194	HR-7	HR-0	-4.94338495	0.922052001	3.89E-05	0.000551981	gi|703107479|ref|XP_010098757.1|	down
gene9362	HR-7	HR-0	-1.325003551	4.40525397	3.90E-05	0.000552504	gi|645247090|ref|XP_008229668.1|	down
gene17021	HR-7	HR-0	1.140184166	5.108081348	3.92E-05	0.00055531	gi|595931180|ref|XP_007215308.1|	up
gene996	HR-7	HR-0	-1.203128408	5.167221385	3.92E-05	0.00055531	gi|743886106|ref|XP_011037752.1|	down
gene3754	HR-7	HR-0	2.427764771	3.01130906	3.93E-05	0.000556008	gi|645241725|ref|XP_008227212.1|	up
gene23998	HR-7	HR-0	-1.340002916	4.55428719	3.97E-05	0.000561072	gi|703063201|ref|XP_010086906.1|	down
gene21143	HR-7	HR-0	-1.291769396	4.514431613	3.98E-05	0.000562241	gi|703112152|ref|XP_010100041.1|	down
gene18247	HR-7	HR-0	-1.00697349	5.85728411	4.00E-05	0.000564507	gi|470112302|ref|XP_004292375.1|	down
gene1951	HR-7	HR-0	-3.16692332	0.871068261	4.00E-05	0.000564641	gi|703151564|ref|XP_010110151.1|	down
gene11875	HR-7	HR-0	2.518466322	2.057168033	4.01E-05	0.000565523	gi|694361094|ref|XP_009360313.1|	up
gene6692	HR-7	HR-0	1.10661961	5.176296781	4.04E-05	0.000568509	gi|596009719|ref|XP_007218537.1|	up
gene11535	HR-7	HR-0	1.665148701	3.768286402	4.06E-05	0.000570857	gi|225457409|ref|XP_002282049.1|	up
gene2826	HR-7	HR-0	-1.126129899	5.038012118	4.06E-05	0.000570857	gi|645244677|ref|XP_008228531.1|	down
gene26066	HR-7	HR-0	2.025248535	3.927078964	4.09E-05	0.000574115	gi|645228569|ref|XP_008221058.1|	up
gene10338	HR-7	HR-0	4.034866373	0.364559602	4.11E-05	0.00057575	gi|703142660|ref|XP_010107808.1|	up
gene1608	HR-7	HR-0	1.196208959	4.670670856	4.12E-05	0.00057628	gi|720061089|ref|XP_010275063.1|	up
gene22044	HR-7	HR-0	3.337932538	0.411014778	4.14E-05	0.000578341	gi|224140319|ref|XP_002323530.1|	up
gene9241	HR-7	HR-0	-2.327490137	6.078152286	4.16E-05	0.000580223	NA	down
Ziziphus_jujuba_newGene_5544	HR-7	HR-0	-2.851748737	7.601416625	4.16E-05	0.000580223	gi|694188379|gb|AIS71930.1|	down
gene4305	HR-7	HR-0	-1.067586561	6.328850167	4.17E-05	0.000581253	gi|629085023|gb|KCW51380.1|	down
gene20157	HR-7	HR-0	-5.008004533	0.860534772	4.20E-05	0.000584229	gi|703113825|ref|XP_010100482.1|	down
gene26018	HR-7	HR-0	-1.090835544	5.367525966	4.21E-05	0.000585663	gi|734325733|gb|KHN05319.1|	down
gene14848	HR-7	HR-0	-3.424144903	0.132196546	4.23E-05	0.000587415	NA	down
gene11079	HR-7	HR-0	-3.655816621	0.982235063	4.23E-05	0.000587635	gi|590681140|ref|XP_007041025.1|	down
gene25423	HR-7	HR-0	-1.351988658	5.144304811	4.24E-05	0.000587747	gi|356529761|ref|XP_003533456.1|	down
gene10872	HR-7	HR-0	-3.594771062	0.134970574	4.26E-05	0.00059069	gi|743878235|ref|XP_011035591.1|	down
gene17810	HR-7	HR-0	2.591825488	1.829307734	4.27E-05	0.00059069	gi|694440611|ref|XP_009347115.1|	up
gene30810	HR-7	HR-0	-8.45675619	-0.684578913	4.27E-05	0.00059069	gi|703112605|ref|XP_010100160.1|	down
gene23201	HR-7	HR-0	-1.190010642	4.868526381	4.27E-05	0.00059069	gi|590630812|ref|XP_007027384.1|	down
gene22825	HR-7	HR-0	2.53951137	1.973287168	4.28E-05	0.00059138	gi|743785971|ref|XP_010922051.1|	up
gene13898	HR-7	HR-0	1.996242234	3.066462905	4.29E-05	0.000591896	gi|703147978|ref|XP_010109227.1|	up
gene1664	HR-7	HR-0	-1.779104505	3.456855831	4.35E-05	0.000600125	gi|645237255|ref|XP_008225122.1|	down
gene12477	HR-7	HR-0	1.456336474	4.140411805	4.39E-05	0.000605235	gi|703136125|ref|XP_010106070.1|	up
gene32279	HR-7	HR-0	4.931733765	0.856712776	4.42E-05	0.000607684	gi|643733323|gb|KDP40270.1|	up
gene14251	HR-7	HR-0	1.167053431	4.777927991	4.46E-05	0.000612879	gi|703127068|ref|XP_010103739.1|	up
gene29334	HR-7	HR-0	-1.186677114	6.883234484	4.46E-05	0.000612955	gi|645248531|ref|XP_008230340.1|	down
gene23723	HR-7	HR-0	-1.058328558	5.285342862	4.49E-05	0.000615934	gi|566194675|ref|XP_002316801.2|	down
gene12414	HR-7	HR-0	-1.143763235	4.934277806	4.49E-05	0.000616615	gi|703102082|ref|XP_010097365.1|	down
gene28932	HR-7	HR-0	8.338859875	-0.744899723	4.53E-05	0.000621091	gi|703087197|ref|XP_010093207.1|	up
gene27507	HR-7	HR-0	1.396261735	4.211954719	4.60E-05	0.000629617	gi|470130684|ref|XP_004301233.1|	up
gene8046	HR-7	HR-0	1.485020897	4.611147134	4.73E-05	0.000646847	gi|595938597|ref|XP_007215682.1|	up
gene21748	HR-7	HR-0	3.678053605	1.412558081	4.77E-05	0.000651035	gi|743796642|ref|XP_011005999.1|	up
gene17276	HR-7	HR-0	1.504380644	4.121102886	4.78E-05	0.000652053	gi|595813723|ref|XP_007203624.1|	up
gene6845	HR-7	HR-0	-1.934581583	3.382371402	4.79E-05	0.000652053	gi|590671216|ref|XP_007038272.1|	down
gene14007	HR-7	HR-0	1.177467511	5.518770575	4.80E-05	0.000653821	gi|728821432|gb|KHG04333.1|	up
gene26529	HR-7	HR-0	1.189257195	5.936814078	4.86E-05	0.000660433	gi|694414235|ref|XP_009335346.1|	up
gene9302	HR-7	HR-0	-1.065036186	6.134503771	4.86E-05	0.000660433	gi|641822598|gb|KDO42097.1|	down
gene12600	HR-7	HR-0	-1.070128741	5.57521615	4.87E-05	0.00066118	gi|703150999|ref|XP_010110004.1|	down
gene24371	HR-7	HR-0	-1.682266047	3.608863206	4.90E-05	0.000664607	gi|590661686|ref|XP_007035742.1|	down
Ziziphus_jujuba_newGene_2250	HR-7	HR-0	5.087042746	-1.176078029	4.95E-05	0.000670062	gi|590704281|ref|XP_007047115.1|	up
gene20068	HR-7	HR-0	-1.401166243	4.355402985	4.98E-05	0.000672951	gi|225470551|ref|XP_002271274.1|	down
gene4597	HR-7	HR-0	-4.109225341	0.058424161	5.00E-05	0.000675622	gi|590644925|ref|XP_007031217.1|	down
gene15809	HR-7	HR-0	-1.244660985	4.539075905	5.03E-05	0.000678751	gi|703104417|ref|XP_010098005.1|	down
gene20921	HR-7	HR-0	1.211658499	4.975783712	5.06E-05	0.000682455	gi|645272185|ref|XP_008241274.1|	up
gene16701	HR-7	HR-0	-2.174905359	2.799660316	5.08E-05	0.000684269	gi|645220108|ref|XP_008238749.1|	down
gene24123	HR-7	HR-0	-1.934794385	3.067351018	5.10E-05	0.000686217	gi|703162070|ref|XP_010112958.1|	down
gene27664	HR-7	HR-0	-8.503365265	-0.658341477	5.10E-05	0.000686451	gi|703121199|ref|XP_010102270.1|	down
gene13199	HR-7	HR-0	-8.308688978	-0.83279139	5.22E-05	0.000700953	gi|645225615|ref|XP_008219656.1|	down
gene7161	HR-7	HR-0	-2.298370464	2.686848529	5.25E-05	0.000705482	gi|590672269|ref|XP_007038563.1|	down
gene3906	HR-7	HR-0	-1.16904326	5.170185262	5.27E-05	0.000707826	gi|641847868|gb|KDO66746.1|	down
gene23634	HR-7	HR-0	-1.026983879	5.37365244	5.28E-05	0.00070811	gi|645271293|ref|XP_008240845.1|	down
gene30498	HR-7	HR-0	-1.032828258	5.309701324	5.32E-05	0.000712329	gi|659072851|ref|XP_008467128.1|	down
gene11384	HR-7	HR-0	1.33837461	4.763573659	5.36E-05	0.00071811	gi|593784329|ref|XP_007155205.1|	up
gene9033	HR-7	HR-0	1.074842911	5.296039481	5.39E-05	0.00072196	gi|703109396|ref|XP_010099281.1|	up
gene17668	HR-7	HR-0	1.054660667	6.274487385	5.45E-05	0.000728946	gi|595792325|ref|XP_007199911.1|	up
gene18204	HR-7	HR-0	1.173750923	5.082660587	5.46E-05	0.000728946	gi|703149768|ref|XP_010109685.1|	up
gene12346	HR-7	HR-0	1.098423705	5.182722046	5.46E-05	0.000728946	gi|703100983|ref|XP_010097066.1|	up
gene21413	HR-7	HR-0	3.970419745	-0.473927669	5.46E-05	0.000729082	gi|147833242|emb|CAN73049.1|	up
gene8863	HR-7	HR-0	1.197890008	4.674625113	5.48E-05	0.000730447	gi|645276912|ref|XP_008243514.1|	up
gene9519	HR-7	HR-0	3.031595164	1.666078994	5.49E-05	0.00073115	gi|225447308|ref|XP_002280024.1|	up
gene17739	HR-7	HR-0	1.074822733	6.26726529	5.49E-05	0.000731909	gi|645258836|ref|XP_008235072.1|	up
Ziziphus_jujuba_newGene_8184	HR-7	HR-0	1.600005293	3.937445819	5.52E-05	0.000734742	NA	up
gene15746	HR-7	HR-0	-4.244590612	3.273232345	5.53E-05	0.000735249	gi|590720876|ref|XP_007051450.1|	down
gene9782	HR-7	HR-0	3.276629219	0.962483669	5.55E-05	0.00073819	gi|731399530|ref|XP_010653646.1|	up
gene17216	HR-7	HR-0	-1.030019918	6.270774513	5.56E-05	0.000739059	gi|749385052|ref|NP_001291338.1|	down
gene21133	HR-7	HR-0	3.635124802	3.556224058	5.59E-05	0.000741459	gi|643708362|gb|KDP23278.1|	up
gene1913	HR-7	HR-0	1.098527896	8.707118991	5.60E-05	0.000741802	gi|593330065|ref|XP_007138459.1|	up
gene20840	HR-7	HR-0	3.497926759	0.820866642	5.64E-05	0.000746765	NA	up
gene20741	HR-7	HR-0	-1.952598233	3.226965007	5.69E-05	0.000752426	gi|567911741|ref|XP_006448184.1|	down
gene2693	HR-7	HR-0	2.278021738	2.565432273	5.71E-05	0.000754084	gi|645243951|ref|XP_008228213.1|	up
gene13115	HR-7	HR-0	1.077776055	5.276984364	5.72E-05	0.000754857	gi|703135527|ref|XP_010105894.1|	up
gene4834	HR-7	HR-0	1.745702192	3.592015516	5.73E-05	0.000755498	gi|643708572|gb|KDP23488.1|	up
gene13428	HR-7	HR-0	1.205676771	4.627198968	5.84E-05	0.000769132	gi|645224281|ref|XP_008219035.1|	up
gene13772	HR-7	HR-0	2.154201151	6.577557741	5.88E-05	0.000772321	gi|380857379|gb|AFE89428.1|	up
Ziziphus_jujuba_newGene_8007	HR-7	HR-0	-2.900475153	1.323491335	5.91E-05	0.000776279	gi|595835810|ref|XP_007207129.1|	down
Ziziphus_jujuba_newGene_7451	HR-7	HR-0	-8.057543919	-1.050367612	5.95E-05	0.000780821	gi|703118724|ref|XP_010101671.1|	down
gene3854	HR-7	HR-0	1.849078776	3.4500022	5.98E-05	0.000784392	gi|645216527|ref|XP_008221590.1|	up
gene20210	HR-7	HR-0	1.202398311	5.105161513	6.01E-05	0.000786199	gi|567891621|ref|XP_006438331.1|	up
gene23227	HR-7	HR-0	-1.608402169	3.985513537	6.03E-05	0.000787664	gi|703094865|ref|XP_010095380.1|	down
gene27188	HR-7	HR-0	-4.569046066	0.397200413	6.07E-05	0.000792517	gi|743919579|ref|XP_011003815.1|	down
gene6200	HR-7	HR-0	-3.532996486	0.421993816	6.08E-05	0.000793538	gi|703099256|ref|XP_010096601.1|	down
gene27941	HR-7	HR-0	-1.439969964	4.310513007	6.11E-05	0.000796499	gi|595937476|ref|XP_007215590.1|	down
gene5898	HR-7	HR-0	-1.669449322	4.209781153	6.12E-05	0.000797942	gi|661896655|emb|CDO99844.1|	down
gene27169	HR-7	HR-0	1.712698991	3.61573366	6.13E-05	0.000798046	gi|657957641|ref|XP_008370323.1|	up
gene1801	HR-7	HR-0	1.650162865	4.104086124	6.16E-05	0.000800846	gi|595837417|ref|XP_007207453.1|	up
gene23386	HR-7	HR-0	3.224884121	1.585874503	6.17E-05	0.000801378	gi|645272268|ref|XP_008241313.1|	up
gene31625	HR-7	HR-0	-1.872917466	3.657790658	6.21E-05	0.000806076	gi|566171051|ref|XP_006383211.1|	down
gene28916	HR-7	HR-0	-1.147458724	4.862047602	6.25E-05	0.000809618	gi|595901459|ref|XP_007213883.1|	down
gene17755	HR-7	HR-0	1.52423659	4.136918332	6.28E-05	0.000812915	gi|645258483|ref|XP_008234910.1|	up
gene24557	HR-7	HR-0	-1.679304597	3.763398897	6.29E-05	0.000813425	gi|297742493|emb|CBI34642.3|	down
gene24414	HR-7	HR-0	-4.025524117	1.08425886	6.33E-05	0.000817371	gi|596164865|ref|XP_007222986.1|	down
gene33132	HR-7	HR-0	-1.389437846	4.391413885	6.39E-05	0.000823487	gi|703143571|ref|XP_010108051.1|	down
gene1144	HR-7	HR-0	-1.064699426	5.525436697	6.43E-05	0.000828091	gi|645233934|ref|XP_008223579.1|	down
gene32502	HR-7	HR-0	-1.080654504	5.391490424	6.48E-05	0.000833584	gi|645220819|ref|XP_008241993.1|	down
Ziziphus_jujuba_newGene_54	HR-7	HR-0	-1.011119995	5.461712075	6.49E-05	0.000834638	gi|703096293|ref|XP_010095804.1|	down
gene16163	HR-7	HR-0	1.10360334	5.224334066	6.57E-05	0.000843991	gi|731387586|ref|XP_010649309.1|	up
gene7233	HR-7	HR-0	1.934787165	3.119503326	6.63E-05	0.000850404	gi|703082699|ref|XP_010092020.1|	up
gene244	HR-7	HR-0	3.290447242	1.536074632	6.70E-05	0.00085922	gi|728808275|gb|KHF98175.1|	up
gene31615	HR-7	HR-0	-1.121990791	4.873600053	6.75E-05	0.000863963	gi|685285892|ref|XP_009133865.1|	down
gene9372	HR-7	HR-0	1.683122705	3.753448451	6.79E-05	0.00086961	gi|743779516|ref|XP_010920228.1|	up
gene8933	HR-7	HR-0	1.178810861	4.884460867	6.81E-05	0.000871631	gi|645246138|ref|XP_008229214.1|	up
gene25476	HR-7	HR-0	-1.269111155	4.656756905	6.87E-05	0.000877597	gi|703087575|ref|XP_010093308.1|	down
gene20046	HR-7	HR-0	1.667058606	4.119415132	6.92E-05	0.000884484	gi|731372607|ref|XP_010650633.1|	up
gene21868	HR-7	HR-0	-1.037844471	5.419225866	6.96E-05	0.00088813	gi|703129433|ref|XP_010104362.1|	down
gene20131	HR-7	HR-0	-1.31956194	5.557499618	7.04E-05	0.00089686	gi|657994834|ref|XP_008389731.1|	down
gene28520	HR-7	HR-0	1.494339583	4.12429953	7.06E-05	0.000899026	gi|645275374|ref|XP_008242783.1|	up
gene6365	HR-7	HR-0	-2.435562161	2.131344477	7.08E-05	0.000899916	gi|703118046|ref|XP_010101515.1|	down
gene7115	HR-7	HR-0	1.131139275	4.955245797	7.17E-05	0.000911444	gi|645256823|ref|XP_008234128.1|	up
gene17687	HR-7	HR-0	1.506315361	3.840868087	7.20E-05	0.000914045	gi|566156294|ref|XP_006386257.1|	up
gene5460	HR-7	HR-0	2.458210261	1.95900664	7.29E-05	0.00092484	gi|645241558|ref|XP_008227134.1|	up
gene8677	HR-7	HR-0	-1.39273622	4.24466566	7.37E-05	0.000934945	gi|641832868|gb|KDO51893.1|	down
Ziziphus_jujuba_newGene_2584	HR-7	HR-0	1.265738392	4.865385209	7.39E-05	0.000936468	gi|645275610|ref|XP_008242902.1|	up
gene17522	HR-7	HR-0	-2.004865167	3.49271299	7.41E-05	0.000937668	gi|643713855|gb|KDP26520.1|	down
Ziziphus_jujuba_newGene_5943	HR-7	HR-0	-3.479912326	-0.16615003	7.45E-05	0.000942634	gi|703144818|ref|XP_010108377.1|	down
gene23001	HR-7	HR-0	1.696036531	3.485270381	7.46E-05	0.00094362	gi|595812812|ref|XP_007203470.1|	up
gene22431	HR-7	HR-0	1.936287	3.126246062	7.59E-05	0.000958334	gi|703156483|ref|XP_010111454.1|	up
gene21565	HR-7	HR-0	2.545955839	2.557123692	7.66E-05	0.000965002	gi|595847711|ref|XP_007209382.1|	up
gene6363	HR-7	HR-0	-1.47960451	3.968041325	7.71E-05	0.000969937	gi|470143579|ref|XP_004307451.1|	down
gene1363	HR-7	HR-0	1.80857379	3.322625571	7.72E-05	0.000971403	gi|703106775|ref|XP_010098583.1|	up
gene26924	HR-7	HR-0	-1.216456203	6.329592803	7.74E-05	0.000972178	gi|449436850|ref|XP_004136205.1|	down
gene27144	HR-7	HR-0	8.080249474	-1.01191133	7.75E-05	0.000972966	gi|729425128|ref|XP_010558935.1|	up
gene24623	HR-7	HR-0	1.151415397	4.660863849	7.77E-05	0.000975231	gi|645217305|ref|XP_008225275.1|	up
gene12621	HR-7	HR-0	1.072073227	6.336699279	7.87E-05	0.000986882	gi|255538024|ref|XP_002510077.1|	up
gene12805	HR-7	HR-0	1.084245543	5.12014844	7.92E-05	0.000991146	gi|645227267|ref|XP_008220435.1|	up
Ziziphus_jujuba_newGene_9030	HR-7	HR-0	-2.075704484	2.869646385	7.92E-05	0.000991146	gi|697105205|ref|XP_009606417.1|	down
gene29981	HR-7	HR-0	-3.951416529	4.350039343	7.92E-05	0.000991146	gi|470120943|ref|XP_004296545.1|	down
gene27939	HR-7	HR-0	-1.005247754	6.43203969	7.97E-05	0.000995729	gi|734325733|gb|KHN05319.1|	down
Ziziphus_jujuba_newGene_7815	HR-7	HR-0	4.066290102	-0.029112074	8.00E-05	0.000998998	gi|658008834|ref|XP_008339610.1|	up
gene16406	HR-7	HR-0	-2.385335699	2.018865725	8.01E-05	0.001000068	gi|645273203|ref|XP_008241765.1|	down
gene23766	HR-7	HR-0	3.39671352	0.338757709	8.06E-05	0.00100512	gi|657988174|ref|XP_008386249.1|	up
gene9697	HR-7	HR-0	1.084357518	8.139407336	8.07E-05	0.00100512	gi|703111657|ref|XP_010099911.1|	up
gene19764	HR-7	HR-0	-1.104785789	4.928871241	8.12E-05	0.001010495	gi|694411242|ref|XP_009333994.1|	down
gene15802	HR-7	HR-0	-1.099169955	5.196244856	8.12E-05	0.001010495	gi|645274258|ref|XP_008242257.1|	down
Ziziphus_jujuba_newGene_2334	HR-7	HR-0	1.189325716	4.609230182	8.18E-05	0.001014973	gi|734406688|gb|KHN34035.1|	up
Ziziphus_jujuba_newGene_8820	HR-7	HR-0	3.350703206	0.563935402	8.19E-05	0.001015777	gi|694353743|ref|XP_009358232.1|	up
gene7460	HR-7	HR-0	-2.306414863	2.248938406	8.21E-05	0.001017888	gi|728831186|gb|KHG10629.1|	down
gene8194	HR-7	HR-0	1.032583916	5.206649228	8.26E-05	0.001022236	gi|703066837|ref|XP_010087811.1|	up
gene9770	HR-7	HR-0	-1.135277066	4.690290401	8.26E-05	0.001022236	gi|169343|gb|AAA33762.1|	down
Ziziphus_jujuba_newGene_8810	HR-7	HR-0	-1.707080784	4.406665333	8.26E-05	0.001022292	gi|645257772|ref|XP_008234565.1|	down
gene2897	HR-7	HR-0	-1.065156036	7.136472598	8.34E-05	0.001031356	gi|590616474|ref|XP_007023516.1|	down
gene18323	HR-7	HR-0	2.894967805	1.282029898	8.39E-05	0.001037151	gi|703115014|ref|XP_010100796.1|	up
gene6799	HR-7	HR-0	1.003619487	8.863169391	8.41E-05	0.001037693	gi|449521750|ref|XP_004167892.1|	up
gene2274	HR-7	HR-0	-1.324270774	4.302870249	8.41E-05	0.001037693	gi|703083168|ref|XP_010092145.1|	down
gene7283	HR-7	HR-0	-1.597511099	4.018241962	8.42E-05	0.001038325	gi|645224490|ref|XP_008219135.1|	down
Ziziphus_jujuba_newGene_2576	HR-7	HR-0	-3.135170576	1.027905167	8.45E-05	0.00104109	gi|470107610|ref|XP_004290137.1|	down
Ziziphus_jujuba_newGene_2233	HR-7	HR-0	3.014327362	1.043737993	8.50E-05	0.001046013	gi|595823325|ref|XP_007205051.1|	up
gene18051	HR-7	HR-0	-2.042280234	3.044225697	8.51E-05	0.001046592	gi|731395471|ref|XP_010652186.1|	down
gene23299	HR-7	HR-0	-2.504319912	2.783902609	8.60E-05	0.001056619	gi|702243592|ref|XP_010050189.1|	down
gene26865	HR-7	HR-0	-2.184842054	4.114995949	8.65E-05	0.001060693	gi|359476979|ref|XP_002280225.2|	down
gene27841	HR-7	HR-0	6.904558046	0.476793856	8.67E-05	0.001062094	gi|566169409|ref|XP_006382676.1|	up
gene2851	HR-7	HR-0	1.467505874	3.954248475	8.80E-05	0.001075064	gi|658032214|ref|XP_008351607.1|	up
gene13848	HR-7	HR-0	2.075247435	2.664932375	8.82E-05	0.001076882	gi|645279264|ref|XP_008244633.1|	up
gene17086	HR-7	HR-0	-1.086912045	5.138939345	9.02E-05	0.001098624	gi|595826381|ref|XP_007205565.1|	down
Ziziphus_jujuba_newGene_1091	HR-7	HR-0	2.880686716	1.588886	9.11E-05	0.001108187	gi|18394120|ref|NP_563952.1|	up
gene21236	HR-7	HR-0	-1.062429199	5.309649284	9.15E-05	0.001112009	gi|703093210|ref|XP_010094854.1|	down
gene13178	HR-7	HR-0	-1.0615051	10.74704526	9.16E-05	0.001112009	gi|255545402|ref|XP_002513761.1|	down
gene29558	HR-7	HR-0	-3.216529164	0.119049426	9.19E-05	0.001114705	gi|658006252|ref|XP_008338282.1|	down
gene20156	HR-7	HR-0	2.013496606	2.979037657	9.26E-05	0.001120599	gi|703113820|ref|XP_010100481.1|	up
gene27475	HR-7	HR-0	1.385966083	4.146152269	9.31E-05	0.00112604	gi|703150331|ref|XP_010109832.1|	up
gene55	HR-7	HR-0	-1.125086078	6.631784877	9.33E-05	0.001127148	gi|703124227|ref|XP_010103000.1|	down
gene3097	HR-7	HR-0	1.639446357	3.564655115	9.47E-05	0.001142882	gi|694422880|ref|XP_009339263.1|	up
gene22110	HR-7	HR-0	1.138913364	5.023778655	9.54E-05	0.001149698	gi|645220348|ref|XP_008239852.1|	up
gene11894	HR-7	HR-0	1.398398901	4.060192992	9.55E-05	0.001149698	gi|731401563|ref|XP_010654329.1|	up
gene17906	HR-7	HR-0	-1.648695592	4.332347958	9.67E-05	0.001164237	gi|645242932|ref|XP_008227754.1|	down
gene18414	HR-7	HR-0	-3.243511442	0.506739145	9.76E-05	0.001174331	gi|703144614|ref|XP_010108330.1|	down
gene7851	HR-7	HR-0	-4.446664344	-0.468663744	9.92E-05	0.001192026	gi|470137891|ref|XP_004304693.1|	down
gene4580	HR-7	HR-0	3.31456931	1.078118155	0.000100685	0.001207974	gi|595826015|ref|XP_007205502.1|	up
gene21522	HR-7	HR-0	-1.174846746	4.631221842	0.00010084	0.001209112	gi|255537695|ref|XP_002509914.1|	down
gene4605	HR-7	HR-0	1.76107326	3.307862169	0.000101192	0.001211877	gi|641825997|gb|KDO45244.1|	up
gene1300	HR-7	HR-0	-1.408223251	4.281776141	0.000102125	0.001222309	gi|595862324|ref|XP_007211374.1|	down
gene3748	HR-7	HR-0	1.174466268	7.28186052	0.000102465	0.001224909	gi|595863775|ref|XP_007211648.1|	up
gene12924	HR-7	HR-0	-1.777172627	3.856840847	0.0001065	0.001269342	gi|703106968|ref|XP_010098631.1|	down
Ziziphus_jujuba_newGene_7534	HR-7	HR-0	-1.269661093	4.373740729	0.000107253	0.001277555	gi|658309497|ref|NP_001280754.1|	down
Ziziphus_jujuba_newGene_3555	HR-7	HR-0	3.083291342	0.762726922	0.000108586	0.001291361	gi|694432609|ref|XP_009343647.1|	up
gene23624	HR-7	HR-0	2.224267767	3.090701239	0.000108606	0.001291361	gi|255576976|ref|XP_002529373.1|	up
gene5802	HR-7	HR-0	2.317667559	2.519095362	0.000108785	0.001292136	gi|731387725|ref|XP_002264771.2|	up
gene13061	HR-7	HR-0	1.1510668	4.835871242	0.000109231	0.001295695	gi|645226724|ref|XP_008220173.1|	up
gene4508	HR-7	HR-0	-1.576639124	3.634520219	0.000109964	0.001303612	gi|703145205|ref|XP_010108472.1|	down
gene9464	HR-7	HR-0	-1.257199074	12.18141712	0.000110313	0.001306488	gi|567774767|gb|AHC95482.1|	down
gene8629	HR-7	HR-0	1.073664778	5.562110266	0.000110337	0.001306488	gi|359491881|ref|XP_003634337.1|	up
gene5742	HR-7	HR-0	1.921403884	3.022219804	0.000110519	0.001307084	gi|645251416|ref|XP_008231670.1|	up
gene30274	HR-7	HR-0	-2.99992935	0.855166927	0.000110674	0.00130814	gi|703114560|ref|XP_010100691.1|	down
gene15969	HR-7	HR-0	-1.603661885	3.932909973	0.000111374	0.001314681	gi|743918683|ref|XP_011003350.1|	down
gene13900	HR-7	HR-0	1.602436389	3.637936057	0.000111425	0.001314681	gi|643715369|gb|KDP27468.1|	up
gene31640	HR-7	HR-0	-1.826825024	3.571265094	0.000111493	0.001314713	gi|566171051|ref|XP_006383211.1|	down
gene24162	HR-7	HR-0	1.223578075	4.483805883	0.000111671	0.001315253	gi|703148650|ref|XP_010109399.1|	up
gene10359	HR-7	HR-0	2.818297426	2.802823757	0.000112007	0.001318431	gi|645239402|ref|XP_008226109.1|	up
gene635	HR-7	HR-0	2.321110869	3.108399808	0.000112714	0.001325967	gi|703154632|ref|XP_010110992.1|	up
gene17338	HR-7	HR-0	-1.337412639	4.247121092	0.000113125	0.001330019	gi|255586491|ref|XP_002533887.1|	down
gene28157	HR-7	HR-0	1.335346117	4.182454376	0.000113286	0.001331125	gi|645265930|ref|XP_008238387.1|	up
gene2219	HR-7	HR-0	1.009688775	8.864885325	0.000113359	0.001331198	gi|703083697|ref|XP_010092280.1|	up
gene23101	HR-7	HR-0	1.012851524	5.412375042	0.000113707	0.001334501	gi|590577212|ref|XP_007013173.1|	up
gene21471	HR-7	HR-0	-2.136771849	2.744902633	0.000113794	0.001334739	gi|645267847|ref|XP_008239263.1|	down
gene25594	HR-7	HR-0	2.161881647	2.675545912	0.000114267	0.001339495	gi|470131523|ref|XP_004301643.1|	up
gene11048	HR-7	HR-0	2.540843358	1.778504875	0.000114716	0.001343176	gi|703157345|ref|XP_010111701.1|	up
gene23184	HR-7	HR-0	-1.088201343	6.246806953	0.000115053	0.001346331	gi|356505250|ref|XP_003521405.1|	down
gene20022	HR-7	HR-0	-2.263083469	2.148899445	0.000115795	0.001354173	gi|694357297|ref|XP_009359246.1|	down
gene6744	HR-7	HR-0	-1.476676998	4.656044864	0.000116375	0.001359411	gi|225448647|ref|XP_002279538.1|	down
gene13261	HR-7	HR-0	3.241257814	1.861386226	0.0001165	0.001360078	gi|224143233|ref|XP_002324888.1|	up
gene11627	HR-7	HR-0	2.53889357	1.772265344	0.000117488	0.001370804	gi|645224258|ref|XP_008219023.1|	up
gene408	HR-7	HR-0	-1.900706913	3.607605478	0.00011873	0.001384493	gi|590566365|ref|XP_007010211.1|	down
gene6493	HR-7	HR-0	-1.27708291	4.341800574	0.000119377	0.001391221	gi|596015162|ref|XP_007218780.1|	down
gene12263	HR-7	HR-0	-2.807230564	1.277762751	0.0001203	0.001401159	gi|596174369|ref|XP_007223174.1|	down
gene4782	HR-7	HR-0	1.249333457	4.54789866	0.00012038	0.001401275	gi|567881781|ref|XP_006433449.1|	up
gene17746	HR-7	HR-0	-1.001428851	6.203898456	0.000121138	0.001409273	gi|645258543|ref|XP_008234933.1|	down
gene20642	HR-7	HR-0	6.697705693	1.142770533	0.000121242	0.001409657	gi|645277418|ref|XP_008243760.1|	up
gene28117	HR-7	HR-0	2.417918256	2.621728189	0.000122602	0.00142298	gi|703116119|ref|XP_010101059.1|	up
gene16405	HR-7	HR-0	2.180536541	2.320263788	0.00012435	0.001441594	gi|595814131|ref|XP_007203689.1|	up
gene8837	HR-7	HR-0	3.015627138	0.675059188	0.00012491	0.001447241	gi|645246195|ref|XP_008229240.1|	up
gene18574	HR-7	HR-0	1.252840284	4.446886241	0.000125355	0.001451556	gi|645232978|ref|XP_008223121.1|	up
gene4629	HR-7	HR-0	2.040981883	2.584096515	0.000125442	0.001451716	gi|657957641|ref|XP_008370323.1|	up
gene18549	HR-7	HR-0	-1.176154206	6.378754063	0.000126461	0.001460956	gi|703142818|ref|XP_010107849.1|	down
gene10608	HR-7	HR-0	2.330171099	1.968932569	0.000127765	0.001474327	gi|645268066|ref|XP_008239360.1|	up
gene10902	HR-7	HR-0	1.057474628	5.094705076	0.000128876	0.001486286	gi|703110984|ref|XP_010099744.1|	up
gene11771	HR-7	HR-0	1.376859633	4.308999332	0.000129949	0.001496924	gi|566205985|ref|XP_006374256.1|	up
gene29988	HR-7	HR-0	-1.49720701	3.757365662	0.000130789	0.00150488	gi|720036176|ref|XP_010267265.1|	down
gene11243	HR-7	HR-0	1.274707533	6.165182751	0.00013079	0.00150488	gi|595846328|ref|XP_007209111.1|	up
Ziziphus_jujuba_newGene_2796	HR-7	HR-0	2.406092101	1.808779252	0.000132662	0.001522028	gi|4544415|gb|AAD22324.1|	up
gene23169	HR-7	HR-0	-3.360448352	0.289626941	0.000133417	0.001529811	gi|590630995|ref|XP_007027440.1|	down
gene12337	HR-7	HR-0	1.050332987	7.165151473	0.000135173	0.001548167	gi|645227373|ref|XP_008220486.1|	up
gene23307	HR-7	HR-0	4.101304378	-0.243310136	0.000135873	0.001555291	gi|645272301|ref|XP_008241330.1|	up
gene6802	HR-7	HR-0	-3.366916647	1.906266216	0.000136893	0.001566067	NA	down
gene23155	HR-7	HR-0	-2.961515175	2.166654291	0.000137272	0.001569501	gi|703107667|ref|XP_010098805.1|	down
gene6311	HR-7	HR-0	-3.475838952	-0.183592807	0.000137685	0.001573321	gi|413947466|gb|AFW80115.1|	down
gene7958	HR-7	HR-0	-3.298668997	0.829854168	0.000138283	0.00157925	gi|703082298|ref|XP_010091915.1|	down
gene11992	HR-7	HR-0	-1.08805299	4.882197302	0.000139208	0.001588895	gi|703115970|ref|XP_010101025.1|	down
Ziziphus_jujuba_newGene_3241	HR-7	HR-0	1.627764711	3.719106012	0.000139525	0.001591604	gi|703148094|ref|XP_010109257.1|	up
gene16732	HR-7	HR-0	-1.025768318	5.858011267	0.00014052	0.001598957	gi|255568557|ref|XP_002525252.1|	down
gene12416	HR-7	HR-0	-1.12624794	4.656370829	0.00014139	0.001607361	gi|596186955|ref|XP_007223352.1|	down
gene11393	HR-7	HR-0	-1.510256846	4.710449368	0.000141993	0.001613302	gi|645269514|ref|XP_008240031.1|	down
Ziziphus_jujuba_newGene_8017	HR-7	HR-0	3.212380118	0.826617092	0.000142674	0.001619188	gi|643735643|gb|KDP42171.1|	up
gene1166	HR-7	HR-0	-1.179848303	5.405931159	0.000144384	0.001636732	gi|590580062|ref|XP_007013964.1|	down
gene16138	HR-7	HR-0	3.999808572	-0.465918302	0.000145674	0.001650425	gi|470112381|ref|XP_004292414.1|	up
gene368	HR-7	HR-0	1.616787192	3.591932974	0.000145963	0.001652757	gi|645237394|ref|XP_008225185.1|	up
gene20625	HR-7	HR-0	2.291018227	2.106499396	0.000149668	0.001690968	gi|596295203|ref|XP_007226966.1|	up
gene12407	HR-7	HR-0	2.180282475	2.187379407	0.000152699	0.001723153	gi|596291633|ref|XP_007226374.1|	up
gene8449	HR-7	HR-0	1.689245692	3.248313017	0.000155088	0.001746165	gi|595971482|ref|XP_007217570.1|	up
gene6461	HR-7	HR-0	-1.0877539	5.335052362	0.00015626	0.001758371	gi|255581751|ref|XP_002531677.1|	down
gene26314	HR-7	HR-0	-2.79576259	2.731792281	0.000156768	0.001763091	gi|702387703|ref|XP_010065081.1|	down
gene4073	HR-7	HR-0	-1.10466967	4.743884665	0.000159068	0.001787947	gi|595828856|ref|XP_007205760.1|	down
gene25884	HR-7	HR-0	1.157111107	4.63666096	0.000159955	0.001796897	gi|645266836|ref|XP_008238796.1|	up
gene4292	HR-7	HR-0	1.078275356	4.939311047	0.000160852	0.001805961	gi|641854436|gb|KDO73244.1|	up
gene30703	HR-7	HR-0	1.421831762	3.854576518	0.000161368	0.001809717	gi|596218426|ref|XP_007223989.1|	up
gene27141	HR-7	HR-0	1.450937959	3.814999895	0.000161628	0.001811615	gi|596218426|ref|XP_007223989.1|	up
Ziziphus_jujuba_newGene_2834	HR-7	HR-0	-5.092844399	3.597042222	0.000162158	0.001816538	gi|37694729|gb|AAQ99275.1|	down
gene17297	HR-7	HR-0	2.1139817	2.401419706	0.000162312	0.001817242	gi|645218808|ref|XP_008232535.1|	up
gene18421	HR-7	HR-0	-1.458495286	4.331502846	0.000162533	0.001818687	gi|595801452|ref|XP_007201825.1|	down
gene24722	HR-7	HR-0	1.653952697	3.687684301	0.000165066	0.001843935	gi|645272041|ref|XP_008241203.1|	up
gene16524	HR-7	HR-0	-2.052249045	2.507752126	0.000165532	0.001848105	gi|470103294|ref|XP_004288076.1|	down
gene23888	HR-7	HR-0	1.269760819	4.427698368	0.00016687	0.001859871	gi|595937516|ref|XP_007215595.1|	up
gene13831	HR-7	HR-0	1.65847069	3.358463573	0.000166959	0.001859871	gi|694318131|ref|XP_009341547.1|	up
gene8018	HR-7	HR-0	-1.388052079	5.52741591	0.000167438	0.001863125	gi|595959861|ref|XP_007216831.1|	down
gene32743	HR-7	HR-0	2.383770048	1.860431967	0.000168398	0.001872756	gi|703161943|ref|XP_010112925.1|	up
gene20888	HR-7	HR-0	-2.172964981	4.696052056	0.00016887	0.001875915	gi|645276498|ref|XP_008243314.1|	down
gene21183	HR-7	HR-0	-1.12185721	4.72133956	0.000170336	0.001890099	gi|694393631|ref|XP_009372246.1|	down
gene23173	HR-7	HR-0	-1.823514408	3.17202689	0.000171118	0.00189772	gi|255556894|ref|XP_002519480.1|	down
gene5523	HR-7	HR-0	-2.457680295	2.079338808	0.000173281	0.001919567	gi|595838582|ref|XP_007207679.1|	down
gene15097	HR-7	HR-0	1.919566013	3.239645172	0.000173686	0.001922339	gi|645235511|ref|XP_008224305.1|	up
gene15663	HR-7	HR-0	1.625630314	3.387213974	0.000175106	0.001935483	gi|645225717|ref|XP_008219702.1|	up
gene17949	HR-7	HR-0	-1.123015122	4.725881636	0.000177417	0.001958129	gi|703080368|ref|XP_010091404.1|	down
gene24248	HR-7	HR-0	-1.324251908	4.176058783	0.000179609	0.001980859	gi|568828242|ref|XP_006468453.1|	down
gene26906	HR-7	HR-0	-1.200710102	4.734011682	0.000180409	0.001988589	gi|429884536|gb|AGA17932.1|	down
gene19338	HR-7	HR-0	-1.541843736	4.246300524	0.000181212	0.001996335	gi|703095680|ref|XP_010095605.1|	down
gene15738	HR-7	HR-0	-2.183207277	2.753348015	0.000181723	0.002000857	gi|359484248|ref|XP_002277344.2|	down
gene4709	HR-7	HR-0	-1.49775367	3.702266067	0.00018254	0.00200858	gi|657957777|ref|XP_008370391.1|	down
gene10658	HR-7	HR-0	2.255693561	2.585328408	0.000182626	0.00200858	gi|225456924|ref|XP_002278083.1|	up
gene1279	HR-7	HR-0	-1.184720628	4.576912597	0.00018289	0.002010383	gi|703117882|ref|XP_010101479.1|	down
Ziziphus_jujuba_newGene_2573	HR-7	HR-0	3.060082635	1.108764404	0.000184103	0.002021489	gi|449443634|ref|XP_004139582.1|	up
gene17004	HR-7	HR-0	-2.748328268	2.95997922	0.000184373	0.002023103	gi|590706821|ref|XP_007047830.1|	down
gene2087	HR-7	HR-0	-2.239690029	4.44427198	0.000184876	0.002026011	gi|645240594|ref|XP_008226678.1|	down
Ziziphus_jujuba_newGene_6470	HR-7	HR-0	4.275052416	-0.420287952	0.000184922	0.002026011	NA	up
gene5947	HR-7	HR-0	-2.618841969	1.223353884	0.000185381	0.002029923	gi|255551959|ref|XP_002517024.1|	down
gene22216	HR-7	HR-0	-2.122724215	3.094844483	0.000186775	0.002044064	gi|643710230|gb|KDP24437.1|	down
gene7246	HR-7	HR-0	-1.407889654	4.250161311	0.000188348	0.002060151	gi|596015029|ref|XP_007218774.1|	down
gene21520	HR-7	HR-0	2.675193723	1.147363645	0.000189355	0.002070028	gi|527209170|gb|EPS73955.1|	up
gene29015	HR-7	HR-0	-1.082332328	4.767111044	0.00019081	0.002084793	gi|590658291|ref|XP_007034810.1|	down
gene13091	HR-7	HR-0	-1.322445446	4.259914518	0.000191933	0.002095918	gi|565374981|ref|XP_006354020.1|	down
gene8052	HR-7	HR-0	-1.872403558	3.382495672	0.000193274	0.002107103	gi|645249135|ref|XP_008230612.1|	down
Ziziphus_jujuba_newGene_9016	HR-7	HR-0	-2.572133343	1.612019766	0.000193472	0.002108101	gi|568878566|ref|XP_006492260.1|	down
gene27283	HR-7	HR-0	-5.206634765	-0.469862314	0.00019362	0.0021082	gi|566165894|ref|XP_006384219.1|	down
gene8126	HR-7	HR-0	-3.09894267	1.100898356	0.000195904	0.002129951	gi|351630253|gb|AEQ55281.1|	down
gene1854	HR-7	HR-0	2.240227225	2.344328271	0.000196703	0.002137469	gi|590611709|ref|XP_007022180.1|	up
gene2597	HR-7	HR-0	-4.586657518	0.045754555	0.000196953	0.002137998	gi|595966520|ref|XP_007217186.1|	down
gene2095	HR-7	HR-0	1.661900996	3.27713152	0.000198399	0.002152377	gi|657957932|ref|XP_008370466.1|	up
gene29530	HR-7	HR-0	-1.067413176	5.119219686	0.000201072	0.002177824	gi|703160012|ref|XP_010112394.1|	down
gene20722	HR-7	HR-0	1.556478888	3.766917099	0.000202471	0.002190599	gi|703068268|ref|XP_010088193.1|	up
gene15892	HR-7	HR-0	-1.661019602	3.757431111	0.000205806	0.002224264	gi|643724561|gb|KDP33762.1|	down
gene301	HR-7	HR-0	-2.50943319	1.927008201	0.000206105	0.002225086	gi|645250685|ref|XP_008231324.1|	down
gene18665	HR-7	HR-0	1.304545757	4.084851894	0.000206809	0.002231477	gi|645223532|ref|XP_008218675.1|	up
gene5950	HR-7	HR-0	1.093755531	4.627062898	0.000207918	0.002242229	gi|645235256|ref|XP_008224182.1|	up
gene25043	HR-7	HR-0	2.539452563	2.015150646	0.000208137	0.002243374	gi|645218726|ref|XP_008232126.1|	up
gene28011	HR-7	HR-0	-4.390552232	0.030661099	0.000209108	0.002251414	gi|590687221|ref|XP_007042602.1|	down
gene30284	HR-7	HR-0	-3.012767576	0.194536369	0.000209367	0.002252983	gi|703114560|ref|XP_010100691.1|	down
Ziziphus_jujuba_newGene_6778	HR-7	HR-0	-1.490621011	3.689240816	0.000210507	0.002264026	gi|13876509|gb|AAK43485.1|AC084807_10	down
gene29267	HR-7	HR-0	3.949684136	-0.355270931	0.000211537	0.002272652	gi|703083108|ref|XP_010092130.1|	up
gene18105	HR-7	HR-0	1.098066066	4.68640554	0.000211929	0.00227564	gi|703121629|ref|XP_010102381.1|	up
Ziziphus_jujuba_newGene_7986	HR-7	HR-0	-2.981900256	1.847500723	0.000213098	0.002285733	gi|694418034|ref|XP_009337038.1|	down
gene1602	HR-7	HR-0	-1.031018927	5.021552569	0.000213809	0.002292127	gi|703084408|ref|XP_010092466.1|	down
gene9021	HR-7	HR-0	-1.387372578	8.315783928	0.000214478	0.002296823	gi|703115490|ref|XP_010100905.1|	down
gene23004	HR-7	HR-0	2.175476411	4.818464613	0.000215252	0.002302643	gi|359484390|ref|XP_002281719.2|	up
gene29076	HR-7	HR-0	1.64466338	3.592520873	0.00021665	0.002315114	gi|596151912|ref|XP_007222778.1|	up
gene2236	HR-7	HR-0	-2.059910114	2.629111875	0.000217176	0.002319495	gi|593261181|ref|XP_007132990.1|	down
gene7804	HR-7	HR-0	-1.050402018	5.134371334	0.00021796	0.002326618	gi|703116571|ref|XP_010101161.1|	down
Ziziphus_jujuba_newGene_4	HR-7	HR-0	3.737951202	0.144333623	0.000218157	0.002327477	NA	up
gene26277	HR-7	HR-0	2.659388508	1.14148914	0.000218465	0.00232951	gi|657968303|ref|XP_008375849.1|	up
gene7825	HR-7	HR-0	-1.919471498	2.796805818	0.000218901	0.002331669	gi|703124141|ref|XP_010102980.1|	down
gene20324	HR-7	HR-0	-1.059747605	4.788814778	0.000221298	0.00235343	gi|694361398|ref|XP_009360405.1|	down
gene17483	HR-7	HR-0	-2.562905363	1.502904247	0.000224327	0.002383098	gi|703101183|ref|XP_010097119.1|	down
gene16940	HR-7	HR-0	1.317511984	4.111000541	0.000227636	0.002415685	gi|595831336|ref|XP_007206255.1|	up
gene25578	HR-7	HR-0	-2.181553251	2.473392389	0.00022799	0.002418148	gi|703152392|ref|XP_010110397.1|	down
gene25221	HR-7	HR-0	1.730331795	3.545618331	0.000228442	0.002421654	gi|568856433|ref|XP_006481788.1|	up
gene8019	HR-7	HR-0	-2.000220243	2.775157948	0.000229184	0.002426364	gi|590645661|ref|XP_007031406.1|	down
gene30147	HR-7	HR-0	-3.021970386	1.207089209	0.000229423	0.002426891	gi|593685664|ref|XP_007143527.1|	down
Ziziphus_jujuba_newGene_1974	HR-7	HR-0	3.584026362	2.362412921	0.000230544	0.002437464	NA	up
gene13158	HR-7	HR-0	3.429488001	0.224147544	0.000232229	0.002453977	gi|645225478|ref|XP_008219599.1|	up
gene4155	HR-7	HR-0	-1.175406549	4.733975323	0.000232364	0.0024541	gi|694353183|ref|XP_009358071.1|	down
gene6678	HR-7	HR-0	-3.123022344	1.00814582	0.000233127	0.002460856	gi|590561578|ref|XP_007008849.1|	down
gene15536	HR-7	HR-0	1.302096332	4.081282663	0.000235732	0.002485718	gi|255564703|ref|XP_002523346.1|	up
gene24846	HR-7	HR-0	2.440533115	3.330654107	0.000236102	0.002486988	gi|703118798|ref|XP_010101688.1|	up
gene8768	HR-7	HR-0	5.647781332	5.069289843	0.000236317	0.002487942	gi|743780066|ref|XP_010920410.1|	up
gene18796	HR-7	HR-0	1.506190955	3.634690716	0.00023652	0.002488764	gi|645229921|ref|XP_008221687.1|	up
gene18877	HR-7	HR-0	1.919649576	2.711099555	0.000237899	0.002500916	gi|645260741|ref|XP_008235960.1|	up
gene5303	HR-7	HR-0	1.677712112	3.223975052	0.000237926	0.002500916	gi|645238747|ref|XP_008225821.1|	up
gene30266	HR-7	HR-0	-2.535895893	1.915207899	0.000238518	0.002505825	gi|255577526|ref|XP_002529641.1|	down
gene19941	HR-7	HR-0	1.945236495	3.389717365	0.000242804	0.002549509	gi|703113001|ref|XP_010100275.1|	up
gene18085	HR-7	HR-0	1.793115289	3.153683514	0.00024348	0.00255391	gi|645258752|ref|XP_008235032.1|	up
gene18443	HR-7	HR-0	-1.324332226	4.331249021	0.000244053	0.002556674	gi|255543867|ref|XP_002512996.1|	down
Ziziphus_jujuba_newGene_75	HR-7	HR-0	3.011004358	3.833308689	0.000244121	0.002556674	gi|743803205|ref|XP_011017069.1|	up
gene13640	HR-7	HR-0	-1.25268387	4.30547332	0.000244128	0.002556674	gi|297734031|emb|CBI15278.3|	down
gene30350	HR-7	HR-0	2.080549422	5.953592834	0.000247769	0.002589462	gi|313586545|gb|ADR71283.1|	up
gene1793	HR-7	HR-0	1.102409246	4.663375975	0.000247825	0.002589462	gi|658021761|ref|XP_008346284.1|	up
gene2527	HR-7	HR-0	-1.011811802	6.069841825	0.000247908	0.002589462	gi|694403717|ref|XP_009376781.1|	down
gene32760	HR-7	HR-0	1.280546996	4.256802807	0.000248393	0.002593175	gi|629101657|gb|KCW67126.1|	up
gene2202	HR-7	HR-0	-1.027308745	4.823391992	0.000248873	0.002596822	gi|743935440|ref|XP_011012089.1|	down
Ziziphus_jujuba_newGene_7898	HR-7	HR-0	2.798404666	1.180184512	0.000249514	0.002602146	gi|565346620|ref|XP_006340347.1|	up
gene31167	HR-7	HR-0	3.9312088	0.347904307	0.000252499	0.002629153	gi|225463197|ref|XP_002270756.1|	up
gene24239	HR-7	HR-0	1.101357092	4.730245251	0.000253458	0.002636384	gi|645239064|ref|XP_008225970.1|	up
gene31092	HR-7	HR-0	-1.399999403	3.939703913	0.000254354	0.002642951	gi|703129827|ref|XP_010104458.1|	down
gene8591	HR-7	HR-0	-2.058813313	2.399098861	0.000254354	0.002642951	gi|645281141|ref|XP_008245491.1|	down
gene29091	HR-7	HR-0	1.815863181	5.521318595	0.000256136	0.002660076	gi|641842003|gb|KDO60912.1|	up
gene12412	HR-7	HR-0	-2.940383695	1.315944724	0.000256375	0.002661178	gi|703120277|ref|XP_010102066.1|	down
gene15727	HR-7	HR-0	2.09075911	3.008840407	0.000257025	0.00266515	gi|595815955|ref|XP_007203987.1|	up
gene20292	HR-7	HR-0	1.805589881	2.959930836	0.000257689	0.002670639	gi|703081187|ref|XP_010091621.1|	up
gene6871	HR-7	HR-0	3.140554272	0.794539898	0.000258734	0.002680082	gi|743933061|ref|XP_011010837.1|	up
gene20922	HR-7	HR-0	-2.240694879	1.944252753	0.000259107	0.002682549	gi|596287564|ref|XP_007225795.1|	down
gene10470	HR-7	HR-0	1.06861734	4.631515693	0.000261293	0.00270238	gi|645239397|ref|XP_008226106.1|	up
gene17970	HR-7	HR-0	1.865335319	2.977929975	0.000267266	0.002758424	gi|590719487|ref|XP_007051069.1|	up
gene13994	HR-7	HR-0	-1.070808792	4.644386312	0.000267674	0.002761212	gi|703094062|ref|XP_010095132.1|	down
gene23711	HR-7	HR-0	1.513057654	3.525073762	0.00026842	0.002767472	gi|694317947|ref|XP_009340568.1|	up
gene24735	HR-7	HR-0	-3.388036572	0.609110001	0.000269341	0.002774397	gi|743914113|ref|XP_011000975.1|	down
gene21590	HR-7	HR-0	2.015126281	2.367240049	0.000271001	0.002789753	gi|645267216|ref|XP_008238970.1|	up
gene26926	HR-7	HR-0	2.356447398	1.956557469	0.00027138	0.002792217	gi|645265464|ref|XP_008238163.1|	up
gene9915	HR-7	HR-0	-2.716836244	2.631574458	0.000272067	0.002797845	gi|596021819|ref|XP_007219043.1|	down
gene17871	HR-7	HR-0	-2.054069191	2.346274494	0.000272358	0.002798794	gi|703064644|ref|XP_010087253.1|	down
gene27110	HR-7	HR-0	2.536868111	1.501605518	0.00027244	0.002798794	gi|470122977|ref|XP_004297513.1|	up
gene21922	HR-7	HR-0	1.56506859	3.415681063	0.00027516	0.002825276	gi|658006485|ref|XP_008338408.1|	up
gene16365	HR-7	HR-0	1.069027466	4.628546747	0.000275732	0.002828516	gi|645277922|ref|XP_008243998.1|	up
gene27975	HR-7	HR-0	1.013842644	4.944223995	0.000275759	0.002828516	gi|702439137|ref|XP_010070614.1|	up
gene30292	HR-7	HR-0	1.420833395	3.752641714	0.000276286	0.002832467	gi|596218426|ref|XP_007223989.1|	up
Ziziphus_jujuba_newGene_453	HR-7	HR-0	-4.80690277	1.689283896	0.000279167	0.002860529	NA	down
gene17985	HR-7	HR-0	2.26995369	1.859351447	0.000279329	0.002860721	gi|720038732|ref|XP_010268075.1|	up
gene17011	HR-7	HR-0	-3.190894739	-0.146474371	0.000281427	0.002879253	gi|703136997|ref|XP_010106306.1|	down
gene6526	HR-7	HR-0	-1.075526922	4.659622625	0.000281822	0.002881809	gi|643739024|gb|KDP44838.1|	down
gene18646	HR-7	HR-0	-1.464833868	3.609534222	0.000282762	0.002886986	gi|645261588|ref|XP_008236364.1|	down
gene31269	HR-7	HR-0	-1.909089768	3.649382175	0.000283036	0.00288732	gi|645269189|ref|XP_008239884.1|	down
gene29917	HR-7	HR-0	-1.898044995	2.739071728	0.000283085	0.00288732	gi|302143807|emb|CBI22668.3|	down
Ziziphus_jujuba_newGene_3662	HR-7	HR-0	1.887817277	2.690802751	0.000286065	0.002916229	NA	up
gene15181	HR-7	HR-0	-1.301004126	4.496367632	0.000288082	0.002934016	gi|593699941|ref|XP_007150409.1|	down
gene13944	HR-7	HR-0	-1.145023876	4.610289169	0.000288265	0.002934156	gi|596279117|ref|XP_007225211.1|	down
gene27284	HR-7	HR-0	2.74844716	1.01318363	0.000288715	0.002937235	gi|703073808|ref|XP_010089641.1|	up
gene18038	HR-7	HR-0	1.89569567	2.672632755	0.000289778	0.002943546	gi|645258896|ref|XP_008235102.1|	up
gene987	HR-7	HR-0	1.431494673	4.347726858	0.000290744	0.002951848	gi|571540025|ref|XP_006601388.1|	up
gene16733	HR-7	HR-0	2.733558412	0.843397056	0.000291349	0.002956488	gi|645219985|ref|XP_008238229.1|	up
gene5201	HR-7	HR-0	1.05328899	4.720389896	0.00029202	0.002961788	gi|703120993|ref|XP_010102225.1|	up
gene16145	HR-7	HR-0	-1.327773819	4.027242671	0.000295844	0.002997526	gi|359496346|ref|XP_003635214.1|	down
gene8650	HR-7	HR-0	1.593194882	3.43940728	0.000296452	0.003002157	gi|590652501|ref|XP_007033168.1|	up
gene16615	HR-7	HR-0	-1.066597655	4.929601835	0.000297059	0.003006779	gi|703088847|ref|XP_010093640.1|	down
gene1414	HR-7	HR-0	-2.696166536	1.023046563	0.000298795	0.003020573	gi|645236848|ref|XP_008224933.1|	down
gene25601	HR-7	HR-0	4.01919297	-0.828454447	0.000304982	0.003076044	gi|255547566|ref|XP_002514840.1|	up
gene28236	HR-7	HR-0	1.511459909	3.51752785	0.000305303	0.003076548	gi|658009124|ref|XP_008339763.1|	up
gene27090	HR-7	HR-0	1.661733042	3.158878163	0.00030534	0.003076548	gi|590670355|ref|XP_007038033.1|	up
Ziziphus_jujuba_newGene_4174	HR-7	HR-0	3.879007957	-0.561566822	0.000305924	0.003080867	NA	up
gene25889	HR-7	HR-0	-1.382219066	3.90776285	0.000306133	0.003081415	gi|255639519|gb|ACU20054.1|	down
gene18056	HR-7	HR-0	-1.386058944	4.011494083	0.000307375	0.0030908	gi|225437358|ref|XP_002268147.1|	down
gene16193	HR-7	HR-0	-1.118169219	5.687119264	0.000309518	0.003107644	gi|702466862|ref|XP_010029570.1|	down
gene24053	HR-7	HR-0	-1.528592222	3.521801485	0.000310803	0.003118981	gi|645220829|ref|XP_008242045.1|	down
Ziziphus_jujuba_newGene_8011	HR-7	HR-0	-2.965343703	3.362356923	0.000311791	0.003124175	gi|645216291|ref|XP_008220446.1|	down
gene22055	HR-7	HR-0	-1.000111825	5.067289292	0.000312451	0.003126514	gi|595830275|ref|XP_007206040.1|	down
gene6431	HR-7	HR-0	1.024056836	5.167638142	0.000312495	0.003126514	gi|643712384|gb|KDP25734.1|	up
gene21167	HR-7	HR-0	-1.2969388	4.971836891	0.00031417	0.003140125	gi|703074627|ref|XP_010089866.1|	down
gene17948	HR-7	HR-0	-1.022774512	5.161271926	0.000315486	0.003151694	gi|743918324|ref|XP_011003162.1|	down
gene1769	HR-7	HR-0	1.035984895	4.747699306	0.000319305	0.003188252	gi|595840619|ref|XP_007208053.1|	up
gene9559	HR-7	HR-0	1.654511	3.861842626	0.000320759	0.00319957	gi|731409463|ref|XP_010657206.1|	up
gene6646	HR-7	HR-0	-1.65871612	3.345674898	0.000322202	0.003212353	gi|645256077|ref|XP_008233787.1|	down
gene8176	HR-7	HR-0	1.055829063	5.012477593	0.000323407	0.003222756	gi|645249419|ref|XP_008230744.1|	up
gene16723	HR-7	HR-0	-1.339271931	4.196942757	0.000323803	0.003225088	gi|703064805|ref|XP_010087295.1|	down
gene13737	HR-7	HR-0	-2.689678619	1.242023373	0.000325832	0.003243677	gi|703145850|ref|XP_010108640.1|	down
gene19910	HR-7	HR-0	-1.958992532	3.857889516	0.000327489	0.003258549	gi|596287479|ref|XP_007225781.1|	down
gene16374	HR-7	HR-0	-1.501460789	3.838456687	0.00032959	0.003277821	gi|703088332|ref|XP_010093506.1|	down
gene11934	HR-7	HR-0	1.656321571	3.421807862	0.000331626	0.003294775	gi|470127013|ref|XP_004299474.1|	up
gene2969	HR-7	HR-0	-2.824104629	0.142631168	0.000334192	0.003318619	gi|645244796|ref|XP_008228583.1|	down
gene246	HR-7	HR-0	3.832853099	-0.620389442	0.000335524	0.003330191	gi|590580780|ref|XP_007014165.1|	up
gene21365	HR-7	HR-0	1.266620904	5.271507884	0.000335843	0.003331697	gi|224142069|ref|XP_002324381.1|	up
gene19178	HR-7	HR-0	-1.672325445	3.345414132	0.000337035	0.003341858	gi|645261262|ref|XP_008236208.1|	down
gene7760	HR-7	HR-0	1.294427633	4.083628601	0.000343419	0.003396711	gi|225452165|ref|XP_002270592.1|	up
gene3098	HR-7	HR-0	-1.812078903	3.162317972	0.000343651	0.00339732	gi|658000436|ref|XP_008392672.1|	down
gene24873	HR-7	HR-0	-3.490818494	4.749166807	0.000344441	0.003403444	gi|470135610|ref|XP_004303606.1|	down
gene5543	HR-7	HR-0	-5.4597392	-0.279810462	0.000345319	0.003410431	gi|743813779|ref|XP_011019589.1|	down
gene21964	HR-7	HR-0	-1.428689451	3.807906076	0.000347699	0.003430535	gi|595848770|ref|XP_007209595.1|	down
gene32462	HR-7	HR-0	-3.255711534	2.556161277	0.000348733	0.00343888	gi|703107724|ref|XP_010098819.1|	down
gene12229	HR-7	HR-0	-1.129835647	5.304126715	0.000349011	0.00343888	gi|657968585|ref|XP_008375991.1|	down
gene5262	HR-7	HR-0	1.065147505	4.626416832	0.000349062	0.00343888	gi|470138123|ref|XP_004304808.1|	up
gene14809	HR-7	HR-0	1.083795946	5.27882335	0.000351107	0.003455833	gi|449465372|ref|XP_004150402.1|	up
gene8396	HR-7	HR-0	-1.883745811	4.075986096	0.000352991	0.003470729	gi|703108579|ref|XP_010099069.1|	down
gene12387	HR-7	HR-0	1.308297614	4.436482242	0.000354212	0.003479304	gi|703103069|ref|XP_010097632.1|	up
gene20344	HR-7	HR-0	1.176229916	4.350765303	0.000355855	0.003490283	gi|694444651|ref|XP_009348833.1|	up
gene16551	HR-7	HR-0	-1.500519715	4.595797899	0.000356362	0.003493541	gi|590704350|ref|XP_007047134.1|	down
gene6645	HR-7	HR-0	1.47031545	3.554389226	0.000357891	0.003506807	gi|645256075|ref|XP_008233785.1|	up
Ziziphus_jujuba_newGene_3336	HR-7	HR-0	3.101524193	0.279327131	0.000358949	0.003513716	gi|703123256|ref|XP_010102779.1|	up
gene25254	HR-7	HR-0	4.193349332	-0.322804076	0.00035922	0.003514645	gi|595845387|ref|XP_007208923.1|	up
gene24703	HR-7	HR-0	-1.337131214	4.127495758	0.000360364	0.00352238	gi|703152538|ref|XP_010110448.1|	down
gene6999	HR-7	HR-0	-1.048133775	5.790349604	0.000361149	0.003526598	gi|470115776|ref|XP_004294067.1|	down
gene110	HR-7	HR-0	2.16157904	2.076280219	0.000363557	0.003546639	gi|595906447|ref|XP_007214130.1|	up
gene715	HR-7	HR-0	-1.107820055	4.940862483	0.000364814	0.003557162	gi|643703617|gb|KDP20681.1|	down
gene21944	HR-7	HR-0	1.114882077	5.210834273	0.000365371	0.00356085	gi|703160590|ref|XP_010112571.1|	up
Ziziphus_jujuba_newGene_3381	HR-7	HR-0	2.555700613	1.344864707	0.000368479	0.003589384	gi|694443299|ref|XP_009348253.1|	up
gene11606	HR-7	HR-0	-3.528246877	0.549196602	0.00036891	0.003591827	gi|694442168|ref|XP_009347785.1|	down
Ziziphus_jujuba_newGene_1608	HR-7	HR-0	1.299849002	4.445260039	0.000370329	0.003603885	gi|697112245|ref|XP_009609998.1|	up
gene29861	HR-7	HR-0	3.2195201	0.585161816	0.000370694	0.003605674	gi|641827659|gb|KDO46837.1|	up
gene4369	HR-7	HR-0	-2.563032616	1.465597875	0.000371085	0.003607721	gi|694311933|ref|XP_009360114.1|	down
Ziziphus_jujuba_newGene_7985	HR-7	HR-0	3.125807951	-0.477258537	0.000374571	0.003639841	gi|590584468|ref|XP_007015185.1|	up
gene19336	HR-7	HR-0	1.220200512	4.280779303	0.000377974	0.003671112	gi|645260561|ref|XP_008235886.1|	up
gene30681	HR-7	HR-0	-4.332624527	0.234002952	0.000379022	0.00367897	gi|595842090|ref|XP_007208344.1|	down
gene21492	HR-7	HR-0	-1.577331814	3.610188661	0.000380131	0.003686676	gi|694355312|ref|XP_009358700.1|	down
gene21682	HR-7	HR-0	2.341762792	1.564583357	0.000380466	0.003688133	gi|359495958|ref|XP_003635122.1|	up
gene818	HR-7	HR-0	-1.245465963	4.092477352	0.000384493	0.003723553	gi|596288787|ref|XP_007225993.1|	down
gene13310	HR-7	HR-0	-1.082338454	4.645839419	0.000384971	0.003725453	gi|703077480|ref|XP_010090604.1|	down
gene25480	HR-7	HR-0	-2.604330568	0.947976325	0.000385063	0.003725453	gi|703087563|ref|XP_010093305.1|	down
gene10396	HR-7	HR-0	1.061579526	6.9620948	0.000386361	0.003732905	gi|470123003|ref|XP_004297526.1|	up
Ziziphus_jujuba_newGene_6425	HR-7	HR-0	3.22851445	1.999931371	0.000389137	0.003755761	gi|629084180|gb|KCW50537.1|	up
gene159	HR-7	HR-0	2.707037354	4.558728081	0.000389724	0.003759605	gi|703078060|ref|XP_010090766.1|	up
gene17960	HR-7	HR-0	-2.464597711	1.691981002	0.000390201	0.003762386	gi|645243066|ref|XP_008227811.1|	down
gene32981	HR-7	HR-0	2.780328702	0.928704527	0.000396906	0.003817363	gi|296081204|emb|CBI18230.3|	up
gene11219	HR-7	HR-0	1.31239594	4.029477831	0.000397052	0.003817363	gi|590661683|ref|XP_007035741.1|	up
gene945	HR-7	HR-0	-1.825727983	2.754903077	0.000397895	0.003823626	gi|470117449|ref|XP_004294870.1|	down
gene15801	HR-7	HR-0	-1.036379642	6.053208219	0.000399658	0.003836572	gi|645274255|ref|XP_008242256.1|	down
gene6760	HR-7	HR-0	1.013416016	4.728721125	0.000400343	0.003838195	gi|645256914|ref|XP_008234169.1|	up
gene12631	HR-7	HR-0	-1.932229983	3.017718475	0.000400373	0.003838195	gi|657970855|ref|XP_008377191.1|	down
Ziziphus_jujuba_newGene_3317	HR-7	HR-0	1.886465545	3.199240332	0.000400665	0.003839144	gi|565491684|ref|XP_006303481.1|	up
gene9061	HR-7	HR-0	2.326717886	1.635523942	0.000403017	0.003857969	gi|703127270|ref|XP_010103788.1|	up
gene27767	HR-7	HR-0	1.202587601	4.358445693	0.000404507	0.003870378	gi|645256035|ref|XP_008233768.1|	up
gene19150	HR-7	HR-0	-2.5550054	4.690892062	0.000409217	0.003913565	gi|694424953|ref|XP_009340239.1|	down
gene5506	HR-7	HR-0	1.830657858	2.960949359	0.000412779	0.003945742	gi|657984710|ref|XP_008384449.1|	up
gene16429	HR-7	HR-0	1.426097702	3.770908728	0.000413781	0.003952322	gi|703164019|ref|XP_010113494.1|	up
gene23669	HR-7	HR-0	-1.473913601	3.652528172	0.000414614	0.003957593	gi|449446945|ref|XP_004141230.1|	down
gene3852	HR-7	HR-0	1.865456834	2.573964958	0.000418806	0.003994953	gi|351721881|ref|NP_001235177.1|	up
gene10327	HR-7	HR-0	-1.235632279	4.320598127	0.000418929	0.003994953	gi|225462240|ref|XP_002262755.1|	down
Ziziphus_jujuba_newGene_1965	HR-7	HR-0	1.561650345	3.362772106	0.000419351	0.003997063	gi|703108111|ref|XP_010098918.1|	up
gene8266	HR-7	HR-0	-1.003868385	4.879490583	0.000421295	0.004013674	gi|568849614|ref|XP_006478544.1|	down
gene9067	HR-7	HR-0	1.040863534	4.878466167	0.000421861	0.004017147	gi|703127327|ref|XP_010103802.1|	up
gene10682	HR-7	HR-0	3.249614854	0.968468835	0.000427004	0.004058371	gi|743905664|ref|XP_011046236.1|	up
gene23929	HR-7	HR-0	1.882428062	2.954692466	0.000427626	0.004061133	gi|703085335|ref|XP_010092710.1|	up
gene31608	HR-7	HR-0	-2.365340921	1.587090356	0.000431142	0.004089902	gi|645225703|ref|XP_008219695.1|	down
gene19379	HR-7	HR-0	1.048196003	4.591476571	0.000432327	0.004097247	gi|470127993|ref|XP_004299940.1|	up
gene20880	HR-7	HR-0	2.24000928	3.324521826	0.000435222	0.004122722	gi|703099763|ref|XP_010096733.1|	up
gene12850	HR-7	HR-0	-1.341921194	3.942753425	0.000435856	0.004126762	gi|596285065|ref|XP_007225397.1|	down
gene656	HR-7	HR-0	-1.482706786	3.759522173	0.000438639	0.004149288	gi|645238113|ref|XP_008225525.1|	down
gene3692	HR-7	HR-0	-1.148481482	9.07712439	0.000438859	0.004149288	gi|720069988|ref|XP_010277598.1|	down
gene22480	HR-7	HR-0	2.699722307	0.728092669	0.000439304	0.004151529	gi|596285804|ref|XP_007225515.1|	up
gene32547	HR-7	HR-0	2.003877031	2.716764915	0.000441663	0.00416789	gi|595800722|ref|XP_007201718.1|	up
gene9958	HR-7	HR-0	-1.574739868	4.67432034	0.000444372	0.004189492	gi|703127308|ref|XP_010103797.1|	down
gene30852	HR-7	HR-0	-2.476244612	1.64502721	0.00044482	0.004191731	gi|224110984|ref|XP_002315705.1|	down
gene25230	HR-7	HR-0	1.598681757	3.368716232	0.000446712	0.004207579	gi|703070525|ref|XP_010088807.1|	up
gene33167	HR-7	HR-0	-1.234086195	5.840094291	0.000456296	0.004291767	gi|255564597|ref|XP_002523293.1|	down
gene32054	HR-7	HR-0	-1.152044053	4.635315053	0.000459551	0.004320342	gi|596146387|ref|XP_007222659.1|	down
gene3765	HR-7	HR-0	1.950438871	2.5461944	0.000463488	0.0043553	gi|567872549|ref|XP_006428864.1|	up
gene5360	HR-7	HR-0	2.927745653	1.84140072	0.000464169	0.004359643	gi|595837236|ref|XP_007207414.1|	up
gene22759	HR-7	HR-0	1.06962946	4.987013414	0.000475839	0.00445747	gi|731415163|ref|XP_010659439.1|	up
gene981	HR-7	HR-0	7.096401169	3.898088433	0.000475925	0.00445747	gi|645216105|ref|XP_008219496.1|	up
gene13340	HR-7	HR-0	1.528089429	3.510909308	0.000478087	0.00447141	gi|596296979|ref|XP_007227259.1|	up
gene24968	HR-7	HR-0	1.622779216	3.093382662	0.000478558	0.004471627	gi|703068889|ref|XP_010088357.1|	up
gene15537	HR-7	HR-0	1.083722784	4.493513483	0.000484931	0.004529047	gi|703090553|ref|XP_010094112.1|	up
gene8134	HR-7	HR-0	-1.827349415	2.646947316	0.000487179	0.004547913	gi|703068103|ref|XP_010088150.1|	down
gene26427	HR-7	HR-0	2.065336651	2.107243271	0.000487735	0.004550972	gi|657970849|ref|XP_008377188.1|	up
gene17253	HR-7	HR-0	2.003193668	2.232520979	0.000488195	0.004553137	gi|645218952|ref|XP_008233269.1|	up
gene17963	HR-7	HR-0	-2.017140612	2.181828095	0.000492327	0.0045831	gi|703064644|ref|XP_010087253.1|	down
gene10705	HR-7	HR-0	3.820934306	4.75377752	0.000494441	0.004599175	gi|694411100|ref|XP_009333922.1|	up
Ziziphus_jujuba_newGene_8714	HR-7	HR-0	-4.302504368	0.483159696	0.000496676	0.004617116	gi|470144217|ref|XP_004307757.1|	down
gene16676	HR-7	HR-0	2.938989296	0.527040968	0.000499266	0.00463687	gi|661895033|emb|CDP02032.1|	up
gene5892	HR-7	HR-0	3.003023718	1.870454978	0.000499551	0.004637356	gi|645230628|ref|XP_008222021.1|	up
gene21226	HR-7	HR-0	1.17241701	4.489319792	0.000500833	0.004647101	gi|694358480|ref|XP_009359576.1|	up
Ziziphus_jujuba_newGene_3962	HR-7	HR-0	1.486178055	3.519350573	0.00050544	0.00468297	gi|568832518|ref|XP_006470479.1|	up
gene14824	HR-7	HR-0	1.61275615	3.22980554	0.000505639	0.00468297	gi|694404175|ref|XP_009376982.1|	up
gene26297	HR-7	HR-0	-2.550516003	0.954678251	0.000511949	0.004739209	gi|381216466|gb|AFG16923.1|	down
gene13711	HR-7	HR-0	1.686789637	3.145247607	0.000514112	0.004755851	gi|645264440|ref|XP_008237679.1|	up
gene21420	HR-7	HR-0	-1.940825284	2.451414288	0.000514223	0.004755851	gi|645244228|ref|XP_008228334.1|	down
gene23621	HR-7	HR-0	-1.062714517	6.538528493	0.000517362	0.004782663	gi|470101834|ref|XP_004287373.1|	down
gene32145	HR-7	HR-0	-1.353523778	3.779748245	0.000519972	0.004802426	gi|359496346|ref|XP_003635214.1|	down
gene17202	HR-7	HR-0	2.14784371	2.284157782	0.000523197	0.004825415	gi|657953704|ref|XP_008364127.1|	up
Ziziphus_jujuba_newGene_1160	HR-7	HR-0	-2.528963078	2.599421788	0.000524832	0.004838261	gi|296084640|emb|CBI25728.3|	down
gene4692	HR-7	HR-0	1.22337986	4.131479595	0.000525888	0.00484368	gi|694395964|ref|XP_009373280.1|	up
gene25144	HR-7	HR-0	-1.392583553	3.75463117	0.000527294	0.004851981	gi|595790249|ref|XP_007198877.1|	down
Ziziphus_jujuba_newGene_507	HR-7	HR-0	-1.715508229	3.33112632	0.000530698	0.00488105	NA	down
gene7997	HR-7	HR-0	-1.187056538	4.448712641	0.000532637	0.004894373	gi|596022656|ref|XP_007219103.1|	down
gene13059	HR-7	HR-0	1.11036197	4.644397327	0.000536183	0.004924686	gi|590592591|ref|XP_007017323.1|	up
gene30482	HR-7	HR-0	-2.270515691	2.69264259	0.000537623	0.004929597	gi|703134678|ref|XP_010105697.1|	down
gene27277	HR-7	HR-0	-1.185763432	4.327692001	0.000537707	0.004929597	gi|703090876|ref|XP_010094202.1|	down
gene25266	HR-7	HR-0	1.028289845	4.653025283	0.00053949	0.004943671	gi|595832556|ref|XP_007206495.1|	up
gene3782	HR-7	HR-0	-1.167805693	6.653951855	0.000545755	0.004994192	gi|703130511|ref|XP_010104626.1|	down
gene19155	HR-7	HR-0	4.989562525	1.772017071	0.000549581	0.00502229	gi|645252570|ref|XP_008232183.1|	up
gene13727	HR-7	HR-0	-2.553125589	1.383728406	0.000551121	0.005031758	gi|595793049|ref|XP_007200273.1|	down
gene17530	HR-7	HR-0	-1.30009135	3.886518308	0.000552806	0.005043783	gi|703117569|ref|XP_010101406.1|	down
gene7285	HR-7	HR-0	-2.000938219	2.229577053	0.000553106	0.005043783	gi|645224490|ref|XP_008219135.1|	down
gene20123	HR-7	HR-0	-2.722816191	0.532656349	0.000553197	0.005043783	gi|596296432|ref|XP_007227171.1|	down
gene27787	HR-7	HR-0	1.415044947	3.582906076	0.000565718	0.005127466	gi|731414223|ref|XP_010659064.1|	up
gene2934	HR-7	HR-0	2.079179288	2.660872736	0.000566621	0.005131872	gi|703090553|ref|XP_010094112.1|	up
gene16523	HR-7	HR-0	2.935451912	0.711383358	0.000566719	0.005131872	gi|595813656|ref|XP_007203614.1|	up
gene8833	HR-7	HR-0	-1.047300921	4.702962164	0.000567972	0.005140885	gi|703147220|ref|XP_010108996.1|	down
gene3168	HR-7	HR-0	-3.390949814	3.31212552	0.00056893	0.00514488	gi|643729143|gb|KDP37023.1|	down
gene13212	HR-7	HR-0	1.902953776	2.589098661	0.000571685	0.005165112	gi|658064267|ref|XP_008368080.1|	up
gene8003	HR-7	HR-0	-2.468642851	1.840382206	0.000575952	0.005198948	gi|596022656|ref|XP_007219103.1|	down
gene23916	HR-7	HR-0	1.451456841	3.766910662	0.000577859	0.005211444	gi|703084743|ref|XP_010092553.1|	up
gene18420	HR-7	HR-0	-3.302835715	-0.301383211	0.00057842	0.005214149	gi|225427810|ref|XP_002270504.1|	down
Ziziphus_jujuba_newGene_8897	HR-7	HR-0	-3.027761295	0.745750518	0.000586134	0.005275885	gi|595972626|ref|XP_007217657.1|	down
gene8059	HR-7	HR-0	-2.180960598	1.749807701	0.000586327	0.005275885	gi|703146340|ref|XP_010108770.1|	down
gene3042	HR-7	HR-0	1.0796569	4.70231051	0.000587012	0.005279665	gi|703101399|ref|XP_010097177.1|	up
gene14214	HR-7	HR-0	-1.920308798	2.324405504	0.000588034	0.005286475	gi|590655909|ref|XP_007034119.1|	down
Ziziphus_jujuba_newGene_3914	HR-7	HR-0	2.527337761	1.432739618	0.000589808	0.00530003	gi|703132244|ref|XP_010105079.1|	up
gene22169	HR-7	HR-0	1.019453187	4.885703397	0.000592724	0.005319041	gi|703069740|ref|XP_010088580.1|	up
gene23600	HR-7	HR-0	2.458566867	1.510117718	0.000602893	0.005405436	gi|703133695|ref|XP_010105454.1|	up
gene11302	HR-7	HR-0	-1.612057264	3.116254814	0.000603896	0.005410474	gi|747050620|ref|XP_011071390.1|	down
gene16560	HR-7	HR-0	1.309300772	3.831846614	0.000603998	0.005410474	gi|595814724|ref|XP_007203790.1|	up
gene14137	HR-7	HR-0	1.85322377	2.87133975	0.000616937	0.005513995	gi|694426033|ref|XP_009340714.1|	up
gene19576	HR-7	HR-0	1.853264687	2.742968899	0.000617293	0.005514703	gi|645250385|ref|XP_008231187.1|	up
gene7179	HR-7	HR-0	2.730921138	0.448420733	0.000619138	0.005528709	gi|645257563|ref|XP_008234467.1|	up
gene17908	HR-7	HR-0	-2.972118193	0.313077353	0.000620223	0.005535922	gi|596109514|ref|XP_007221494.1|	down
gene17090	HR-7	HR-0	2.373919414	1.645025256	0.00062448	0.005571423	gi|657980016|ref|XP_008381985.1|	up
gene5804	HR-7	HR-0	2.121643791	2.121445899	0.00062518	0.005575171	gi|703151598|ref|XP_010110161.1|	up
gene3818	HR-7	HR-0	1.228488875	3.998318442	0.000627343	0.005590497	gi|703130651|ref|XP_010104675.1|	up
gene467	HR-7	HR-0	2.007855162	2.132131714	0.000627459	0.005590497	gi|590681021|ref|XP_007040998.1|	up
Ziziphus_jujuba_newGene_3766	HR-7	HR-0	-2.804322208	0.134829168	0.00063048	0.005613293	gi|595806268|ref|XP_007202421.1|	down
gene2643	HR-7	HR-0	2.104357607	3.114781775	0.000635662	0.005653483	gi|645244513|ref|XP_008228458.1|	up
gene6041	HR-7	HR-0	1.876672634	2.745350601	0.000639502	0.005685099	gi|694386376|ref|XP_009368972.1|	up
gene19230	HR-7	HR-0	1.75335968	2.948035617	0.000641914	0.005701454	gi|703103528|ref|XP_010097752.1|	up
gene8464	HR-7	HR-0	1.452941395	3.433509541	0.000645273	0.005728736	gi|595967381|ref|XP_007217279.1|	up
gene31313	HR-7	HR-0	-1.438577196	3.543580478	0.000646115	0.005733661	gi|645269189|ref|XP_008239884.1|	down
gene7947	HR-7	HR-0	1.936637635	2.21676729	0.000647239	0.005738525	gi|694389471|ref|XP_009370362.1|	up
gene9342	HR-7	HR-0	1.371068852	3.836086216	0.000648155	0.005743031	gi|643718833|gb|KDP29932.1|	up
gene24307	HR-7	HR-0	2.12292179	2.910002292	0.000648323	0.005743031	gi|658011133|ref|XP_008340804.1|	up
Ziziphus_jujuba_newGene_2778	HR-7	HR-0	-2.85105038	0.994771164	0.000649189	0.00574815	gi|658013930|ref|XP_008342277.1|	down
gene3929	HR-7	HR-0	2.436886526	1.414389403	0.000651256	0.005763891	gi|351721881|ref|NP_001235177.1|	up
gene11049	HR-7	HR-0	1.184108191	4.219639625	0.000653564	0.005781338	gi|645239070|ref|XP_008225971.1|	up
gene11200	HR-7	HR-0	1.464237755	3.419745721	0.000654097	0.005781338	gi|645277966|ref|XP_008244018.1|	up
gene7358	HR-7	HR-0	2.214119663	1.561537092	0.000655596	0.005792017	gi|658023685|ref|XP_008347239.1|	up
gene28535	HR-7	HR-0	2.822095485	0.375560429	0.000656171	0.005792853	gi|743919927|ref|XP_011003997.1|	up
Ziziphus_jujuba_newGene_5534	HR-7	HR-0	3.536641907	1.486681424	0.000656272	0.005792853	gi|595805076|ref|XP_007202249.1|	up
gene19938	HR-7	HR-0	2.578154328	1.775006837	0.000657016	0.005795592	gi|359806082|ref|NP_001241184.1|	up
gene6014	HR-7	HR-0	1.148267729	4.520821579	0.000657163	0.005795592	gi|643719805|gb|KDP30480.1|	up
gene15912	HR-7	HR-0	-1.35049146	3.818033261	0.000658533	0.005802543	gi|359474723|ref|XP_002270533.2|	down
gene1686	HR-7	HR-0	1.282877191	4.019487856	0.000662766	0.005834678	gi|590624217|ref|XP_007025544.1|	up
gene23672	HR-7	HR-0	-1.523426922	3.331961517	0.000665549	0.005854818	gi|590608752|ref|XP_007021350.1|	down
gene14764	HR-7	HR-0	2.883186584	-0.430996924	0.000666839	0.005860192	gi|697135797|ref|XP_009621964.1|	up
gene74	HR-7	HR-0	2.133024068	2.631023225	0.000667265	0.00586135	gi|596218191|ref|XP_007223970.1|	up
gene23547	HR-7	HR-0	1.069804375	4.909933465	0.00067105	0.005890786	gi|703132212|ref|XP_010105071.1|	up
gene71	HR-7	HR-0	1.349167899	3.757055995	0.000671286	0.005890786	gi|703124320|ref|XP_010103021.1|	up
gene15198	HR-7	HR-0	-1.73009707	2.771709221	0.000671502	0.005890786	gi|657996897|ref|XP_008390822.1|	down
gene1689	HR-7	HR-0	1.22813925	4.245870234	0.000671824	0.005891014	gi|595864218|ref|XP_007211735.1|	up
gene32540	HR-7	HR-0	5.819783959	-0.092513143	0.000676705	0.005926002	gi|645270489|ref|XP_008240479.1|	up
gene18880	HR-7	HR-0	1.930818671	2.312588615	0.00067992	0.005948929	gi|645260741|ref|XP_008235960.1|	up
Ziziphus_jujuba_newGene_9032	HR-7	HR-0	1.8003777	3.629964023	0.000690533	0.0060312	NA	up
Ziziphus_jujuba_newGene_7506	HR-7	HR-0	1.768213626	2.768034027	0.000691513	0.006037118	gi|703125327|ref|XP_010103277.1|	up
Ziziphus_jujuba_newGene_4171	HR-7	HR-0	1.393993983	3.738418305	0.000692137	0.006039922	gi|566201858|ref|XP_006374828.1|	up
gene24724	HR-7	HR-0	-1.073269295	4.567220301	0.000700705	0.006102724	gi|703139388|ref|XP_010106967.1|	down
gene13309	HR-7	HR-0	1.261349894	3.967173915	0.000700865	0.006102724	gi|703077507|ref|XP_010090611.1|	up
gene16214	HR-7	HR-0	-1.441019627	3.465305802	0.000703866	0.006126182	gi|595806823|ref|XP_007202505.1|	down
gene25001	HR-7	HR-0	1.695595165	2.873407742	0.000704724	0.006130974	gi|703097832|ref|XP_010096220.1|	up
gene21712	HR-7	HR-0	-1.300686978	4.351458112	0.000706948	0.006144415	gi|147792820|emb|CAN68814.1|	down
gene203	HR-7	HR-0	1.514684314	3.340327227	0.00071015	0.006167421	gi|225470674|ref|XP_002269391.1|	up
gene22754	HR-7	HR-0	-1.746613707	2.840993275	0.000712656	0.006181101	gi|351725990|ref|NP_001238391.1|	down
gene18334	HR-7	HR-0	-1.094693513	4.496037061	0.00071303	0.006181659	gi|703115059|ref|XP_010100807.1|	down
gene23917	HR-7	HR-0	1.924754216	2.362755968	0.000716028	0.006201036	gi|317106744|dbj|BAJ53239.1|	up
gene3628	HR-7	HR-0	1.459928707	3.464179525	0.000716999	0.006201036	gi|695052315|ref|XP_009414211.1|	up
gene22574	HR-7	HR-0	2.422420179	1.37147805	0.000717349	0.006201036	gi|703085690|ref|XP_010092807.1|	up
gene16430	HR-7	HR-0	2.00437458	4.101253352	0.000717442	0.006201036	gi|703164015|ref|XP_010113493.1|	up
gene17266	HR-7	HR-0	1.010960677	4.664841359	0.000718753	0.006209677	gi|703111527|ref|XP_010099881.1|	up
gene32310	HR-7	HR-0	1.921522494	2.603120073	0.000721069	0.006225297	gi|470108743|ref|XP_004290668.1|	up
gene31262	HR-7	HR-0	-1.374003821	3.672634006	0.000721192	0.006225297	gi|645215558|ref|XP_008238394.1|	down
gene11309	HR-7	HR-0	1.282914779	3.89072271	0.000721498	0.006225297	gi|590661683|ref|XP_007035741.1|	up
gene4348	HR-7	HR-0	2.113882861	1.925511611	0.000725936	0.006260885	gi|590660586|ref|XP_007035438.1|	up
gene13641	HR-7	HR-0	-2.338889955	1.355362139	0.000728769	0.006279887	gi|694422494|ref|XP_009339076.1|	down
gene20978	HR-7	HR-0	-1.604553172	5.941885337	0.000730578	0.006292751	gi|731370595|ref|XP_002281709.2|	down
gene21563	HR-7	HR-0	-1.481465006	3.488964023	0.000731122	0.006294721	gi|743843218|ref|XP_011026902.1|	down
gene25446	HR-7	HR-0	-1.305372394	3.797811671	0.000732132	0.006300694	gi|359482158|ref|XP_003632719.1|	down
gene3633	HR-7	HR-0	1.343747326	3.999883783	0.000735628	0.006325324	gi|703109054|ref|XP_010099193.1|	up
Ziziphus_jujuba_newGene_5597	HR-7	HR-0	2.007155272	2.105609783	0.000736016	0.00632593	gi|703076410|ref|XP_010090328.1|	up
gene29760	HR-7	HR-0	-2.904604191	0.352757035	0.000738318	0.006342985	gi|645235875|ref|XP_008224471.1|	down
gene11182	HR-7	HR-0	-1.230823969	4.257449672	0.000739179	0.006345839	gi|224135315|ref|XP_002322036.1|	down
gene26744	HR-7	HR-0	-1.137584045	4.57384861	0.000739984	0.006349084	gi|596146387|ref|XP_007222659.1|	down
Ziziphus_jujuba_newGene_3488	HR-7	HR-0	-2.866467506	0.044537226	0.000744221	0.006382697	gi|731379042|ref|XP_010660446.1|	down
gene18112	HR-7	HR-0	1.625658656	3.352526899	0.000747815	0.006405251	gi|645259459|ref|XP_008235371.1|	up
gene647	HR-7	HR-0	2.228658454	1.514891297	0.000749171	0.006411363	gi|595906540|ref|XP_007214136.1|	up
gene4611	HR-7	HR-0	2.058032524	1.993696191	0.000750872	0.006423163	gi|720076691|ref|XP_010240804.1|	up
gene906	HR-7	HR-0	-1.947447658	2.190280608	0.000752124	0.006431113	gi|694367211|ref|XP_009362085.1|	down
gene21983	HR-7	HR-0	-1.994587481	2.649276997	0.000754832	0.006451497	gi|590588360|ref|XP_007016181.1|	down
gene6404	HR-7	HR-0	-1.216721612	4.172128079	0.0007585	0.006480075	gi|703117918|ref|XP_010101487.1|	down
gene9263	HR-7	HR-0	1.982543707	2.785426212	0.000760061	0.006490631	gi|694332952|ref|XP_009357088.1|	up
gene16505	HR-7	HR-0	1.008441811	6.035230259	0.000760876	0.006494808	gi|460373242|ref|XP_004232430.1|	up
gene7823	HR-7	HR-0	2.276333176	1.822842234	0.000764029	0.006516137	gi|357445379|ref|XP_003592967.1|	up
gene15815	HR-7	HR-0	-1.054321799	5.302182966	0.000764847	0.006520331	gi|694329303|ref|XP_009355418.1|	down
gene10737	HR-7	HR-0	-1.154284927	4.159531898	0.00076852	0.006546042	gi|502133854|ref|XP_004501914.1|	down
gene28963	HR-7	HR-0	-4.882135852	0.680346651	0.000772841	0.006580041	gi|703084364|ref|XP_010092454.1|	down
gene17212	HR-7	HR-0	-1.249382138	3.931242527	0.000780246	0.006637415	gi|703077333|ref|XP_010090566.1|	down
gene23799	HR-7	HR-0	-2.19000076	1.721626891	0.000781703	0.006646975	gi|694357734|ref|XP_009359367.1|	down
gene30829	HR-7	HR-0	-1.306080125	3.773440964	0.000783119	0.006656174	gi|590629520|ref|XP_007027013.1|	down
Ziziphus_jujuba_newGene_135	HR-7	HR-0	1.765908801	2.953859738	0.000785781	0.006675955	gi|590714705|ref|XP_007049988.1|	up
Ziziphus_jujuba_newGene_1933	HR-7	HR-0	2.616367584	1.731208279	0.000786921	0.006679949	NA	up
Ziziphus_jujuba_newGene_6597	HR-7	HR-0	-2.195421746	1.570847003	0.000789439	0.006698476	gi|641865192|gb|KDO83877.1|	down
gene5293	HR-7	HR-0	2.946063625	2.511038988	0.00079292	0.006722289	gi|703154830|ref|XP_010111044.1|	up
Ziziphus_jujuba_newGene_8599	HR-7	HR-0	1.837243209	2.626220639	0.000794893	0.006736149	gi|697145707|ref|XP_009626990.1|	up
gene13153	HR-7	HR-0	1.476665278	3.292801012	0.000797085	0.00674279	gi|703080163|ref|XP_010091349.1|	up
gene21921	HR-7	HR-0	-1.474585152	6.51151506	0.000797097	0.00674279	gi|657977518|ref|XP_008380677.1|	down
gene19771	HR-7	HR-0	1.952396265	2.928277389	0.000802298	0.006778738	gi|657983754|ref|XP_008383964.1|	up
gene29943	HR-7	HR-0	1.542956003	3.11444198	0.000804958	0.006795453	gi|703062285|ref|XP_010086689.1|	up
gene16747	HR-7	HR-0	-1.218035755	4.26959359	0.0008072	0.0068115	gi|703123235|ref|XP_010102770.1|	down
gene6958	HR-7	HR-0	-3.115561483	0.440610109	0.000809159	0.006825138	gi|568828837|ref|XP_006468744.1|	down
gene23038	HR-7	HR-0	1.205631423	4.750181496	0.000811912	0.006842575	gi|643708316|gb|KDP23232.1|	up
gene30349	HR-7	HR-0	-1.062406649	4.431882653	0.000818457	0.006891902	gi|47680455|gb|AAT37172.1|	down
gene4908	HR-7	HR-0	1.634824046	2.989732149	0.000819464	0.00689747	gi|703062508|ref|XP_010086739.1|	up
gene33104	HR-7	HR-0	-2.602264212	2.105984996	0.000821589	0.006912444	gi|703159986|ref|XP_010112387.1|	down
Ziziphus_jujuba_newGene_7122	HR-7	HR-0	2.223994146	3.796256327	0.000828285	0.006962905	NA	up
[truncated: 120 more rows]
