# Supplementary material for: Transcriptome Analysis of Jujube (Ziziphus jujuba Mill.) Response to Heat Stress
Source: Int J Genomics. 2021 Dec 2;2021:3442277. doi: 10.1155/2021/3442277 (PMC8660251; doi:10.1155/2021/3442277)
Supplement: Supplementary Materials — Table S1. The DEGs were detected in the comparisons of HR1 vs. HR0. Table S2. The DEGs were detected in the comparisons of HR3 vs. HR0. Table S3. The DEGs were detected in the comparisons of HR5 vs. HR0. Table S4. The DEGs were detected in the comparisons of HR7 vs. HR0. Table S5. Functional analysis of the DEGs from HR1 vs. HR0. Table S6. Functional analysis of the DEGs from HR3 vs. HR0. Table S7. Functional analysis of the DEGs from HR5 vs. HR0. Table S8. Functional analysis of the DEGs from HR7 vs. HR0. [file 3442277.f1.zip › Table S5.txt]

Functional analysis of the DEGs from HR1 VS HR0
ID	Description	GeneRatio	BgRatio	pvalue	p.adjust	qvalue	geneID	Count
GO:0009765	photosynthesis, light harvesting	9/939	15/16412	2.32E-08	2.42E-05	2.28E-05	gene9294/gene2133/gene11529/gene33245/gene16141/gene28966/gene19246/gene610/gene28101	9
GO:0009834	plant-type secondary cell wall biogenesis	10/939	20/16412	3.92E-08	2.42E-05	2.28E-05	gene25286/gene487/gene1798/gene8942/gene24253/gene5555/gene21980/gene17357/gene12227/gene12640	10
GO:0010264	myo-inositol hexakisphosphate biosynthetic process	12/939	34/16412	1.95E-07	8.02E-05	7.58E-05	gene15685/gene19288/gene18671/gene19300/gene31652/gene8834/gene2342/gene30769/gene30476/gene31948/gene28101/gene33190	12
GO:0006950	response to stress	28/939	174/16412	6.38E-07	0.000196896	0.000185946	gene15604/gene2891/gene16134/gene6579/gene3909/gene4042/gene7584/gene28274/gene8147/gene13771/gene15404/gene2890/gene12084/gene13772/gene6955/gene22457/gene10209/gene21858/gene33022/gene9697/gene13243/gene26208/gene21394/gene3935/gene21277/gene18961/gene3934/gene3933	28
GO:0009644	response to high light intensity	15/939	84/16412	7.44E-05	0.013131301	0.012401007	gene12300/gene24086/gene8137/gene28637/gene15246/gene16141/gene1473/gene28966/gene4829/gene19061/gene20820/gene21592/gene17986/gene23163/gene13212	15
GO:0042542	response to hydrogen peroxide	13/939	73/16412	0.000227635	0.031236622	0.029499406	gene12300/gene24086/gene8137/gene28637/gene1473/gene4829/gene19061/gene20820/gene21592/gene17986/gene23163/gene13212/gene21921	13
GO:0009414	response to water deprivation	14/939	91/16412	0.000633758	0.078269052	0.073916139	gene24479/gene28204/gene5948/gene487/Ziziphus_jujuba_newGene_7333/gene29940/gene5637/gene17816/gene1854/gene15764/gene7151/gene27232/gene21212/gene4580	14
GO:0006108	malate metabolic process	5/939	14/16412	0.000786584	0.08095263	0.07645047	gene26289/gene14836/gene26311/gene13786/gene12559	5
GO:0006949	syncytium formation	5/939	14/16412	0.000786584	0.08095263	0.07645047	gene20432/gene6747/gene4389/gene21996/gene19138	5
GO:0055114	oxidation-reduction process	113/939	1490/16412	0.001054039	0.087585067	0.082714046	gene2891/gene24086/gene28590/gene31715/gene26289/gene2890/gene128/gene5490/gene1107/gene7417/gene24937/gene13116/gene12009/gene1805/gene8046/gene15130/gene22615/gene29177/gene25993/gene23665/gene6799/gene21365/gene22916/gene15693/gene18739/gene7106/gene29142/gene27768/gene9018/gene12923/gene17273/gene7228/gene15418/gene25423/gene14196/gene17455/gene26311/gene12330/gene26625/gene23572/gene9118/gen…	113
GO:0015977	carbon fixation	3/939	5/16412	0.001711126	0.110655287	0.104501222	gene23765/gene9720/gene9812	3
GO:0009628	response to abiotic stimulus	10/939	59/16412	0.001742791	0.110655287	0.104501222	gene8147/gene15404/gene10209/gene21858/gene33022/gene7093/gene30566/gene21394/gene16607/gene30296	10
GO:0009718	anthocyanin-containing compound biosynthetic process	6/939	24/16412	0.001907626	0.110655287	0.104501222	gene15061/gene11393/gene1182/gene12386/gene6750/gene12383	6
GO:0015979	photosynthesis	11/939	70/16412	0.001971187	0.110655287	0.104501222	gene15246/gene23665/gene10305/gene9118/gene9119/gene9720/gene26883/gene14965/gene7016/gene9812/gene23173	11
GO:0010089	xylem development	6/939	25/16412	0.00239012	0.112409233	0.106157622	gene27439/gene1798/gene8942/gene2246/gene19138/gene12227	6
GO:0033554	cellular response to stress	4/939	11/16412	0.002540524	0.112409233	0.106157622	gene3032/gene8720/gene30566/gene30296	4
GO:1901700	response to oxygen-containing compound	7/939	35/16412	0.003222881	0.112409233	0.106157622	gene8147/gene3897/gene33022/gene456/gene2360/gene7093/gene16607	7
GO:0010236	plastoquinone biosynthetic process	2/939	2/16412	0.003270182	0.112409233	0.106157622	gene23537/gene17673	2
GO:0042981	regulation of apoptotic process	2/939	2/16412	0.003270182	0.112409233	0.106157622	gene8137/gene28637	2
GO:0045980	negative regulation of nucleotide metabolic process	2/939	2/16412	0.003270182	0.112409233	0.106157622	gene5959/gene25241	2
GO:0010033	response to organic substance	5/939	19/16412	0.003597241	0.120070087	0.11339242	gene33022/gene8720/gene456/gene7093/gene16607	5
GO:0010189	vitamin E biosynthetic process	3/939	7/16412	0.005491097	0.17388473	0.164214175	gene17673/gene30769/gene23705	3
GO:0009408	response to heat	13/939	104/16412	0.006330353	0.179304797	0.169332806	gene21597/gene12300/gene24086/gene8137/gene28637/gene1473/gene4829/gene19061/gene20820/gene21592/gene17986/gene13212/gene12331	13
GO:0070838	divalent metal ion transport	5/939	22/16412	0.007064722	0.179304797	0.169332806	gene11529/gene20796/gene12950/gene12627/gene24767	5
GO:0010042	response to manganese ion	3/939	8/16412	0.008414362	0.179304797	0.169332806	gene31652/gene31948/gene33190	3
GO:0030026	cellular manganese ion homeostasis	3/939	8/16412	0.008414362	0.179304797	0.169332806	gene31652/gene31948/gene33190	3
GO:0031425	chloroplast RNA processing	3/939	8/16412	0.008414362	0.179304797	0.169332806	gene25385/gene3891/gene17678	3
GO:0046688	response to copper ion	3/939	8/16412	0.008414362	0.179304797	0.169332806	gene31652/gene31948/gene33190	3
GO:0071421	manganese ion transmembrane transport	3/939	8/16412	0.008414362	0.179304797	0.169332806	gene31652/gene31948/gene33190	3
GO:0030003	cellular cation homeostasis	5/939	23/16412	0.008609757	0.179304797	0.169332806	gene11529/gene20796/gene12950/gene12627/gene24767	5
GO:0010114	response to red light	7/939	42/16412	0.00914186	0.179304797	0.169332806	gene20432/gene15246/gene16141/gene28966/gene29548/gene2992/gene17530	7
GO:0015931	nucleobase-containing compound transport	2/939	3/16412	0.009437095	0.179304797	0.169332806	gene27169/gene4629	2
GO:0042128	nitrate assimilation	2/939	3/16412	0.009437095	0.179304797	0.169332806	gene13116/gene25993	2
GO:0050691	regulation of defense response to virus by host	2/939	3/16412	0.009437095	0.179304797	0.169332806	gene30566/gene30296	2
GO:0050776	regulation of immune response	2/939	3/16412	0.009437095	0.179304797	0.169332806	gene30566/gene30296	2
GO:0072330	monocarboxylic acid biosynthetic process	2/939	3/16412	0.009437095	0.179304797	0.169332806	gene30566/gene30296	2
