# Supplementary material for: Transcriptome Analysis of Jujube (Ziziphus jujuba Mill.) Response to Heat Stress
Source: Int J Genomics. 2021 Dec 2;2021:3442277. doi: 10.1155/2021/3442277 (PMC8660251; doi:10.1155/2021/3442277)
Supplement: Supplementary Materials — Table S1. The DEGs were detected in the comparisons of HR1 vs. HR0. Table S2. The DEGs were detected in the comparisons of HR3 vs. HR0. Table S3. The DEGs were detected in the comparisons of HR5 vs. HR0. Table S4. The DEGs were detected in the comparisons of HR7 vs. HR0. Table S5. Functional analysis of the DEGs from HR1 vs. HR0. Table S6. Functional analysis of the DEGs from HR3 vs. HR0. Table S7. Functional analysis of the DEGs from HR5 vs. HR0. Table S8. Functional analysis of the DEGs from HR7 vs. HR0. [file 3442277.f1.zip › Table S6.txt]

Functional analysis of the DEGs from HR3 VS HR0
ID	Description	GeneRatio	BgRatio	pvalue	p.adjust	qvalue	geneID	Count
GO:0019344	cysteine biosynthetic process	30/2300	83/16412	3.68E-07	0.000365327	0.000346603	gene17440/gene1232/gene16141/gene28966/gene27347/gene79/gene6229/gene15485/gene22444/gene1079/gene18739/gene18938/gene13106/gene11532/gene11529/gene13178/gene2614/gene22683/gene14268/gene28031/gene18968/gene30349/gene19198/gene21922/gene24068/gene28662/gene29034/gene2535/gene33080/gene28833	30
GO:0010264	myo-inositol hexakisphosphate biosynthetic process	17/2300	34/16412	6.32E-07	0.000418163	0.000396731	gene15685/gene19288/gene19300/gene16614/gene8834/gene8480/gene7297/gene22565/gene31652/gene27671/gene6744/gene28101/gene30476/gene23888/gene31948/gene24147/gene8625	17
GO:0010114	response to red light	18/2300	42/16412	4.96E-06	0.002462341	0.002336138	gene9464/gene6204/gene14777/gene20432/gene4097/gene6619/gene29548/gene16141/gene28966/gene2992/gene18938/gene12920/gene18797/gene7656/gene26385/gene14993/gene18968/gene17530	18
GO:0031425	chloroplast RNA processing	7/2300	8/16412	7.40E-06	0.002937616	0.002787053	gene3891/gene23604/gene17678/gene25385/gene30703/gene27141/gene30292	7
GO:0009637	response to blue light	18/2300	44/16412	1.09E-05	0.00361299	0.003427811	gene9464/gene6204/gene14777/gene16141/gene28966/gene17163/gene18938/gene12920/gene29870/gene7297/gene7656/gene26385/gene14993/gene17167/gene28101/gene18968/gene8160/gene8625	18
GO:0055114	oxidation-reduction process	263/2300	1490/16412	2.18E-05	0.005296352	0.005024896	gene9720/gene13116/gene2891/gene25993/gene15727/gene22615/gene13722/gene27768/gene24086/gene9812/gene14909/gene9614/gene2890/gene18505/gene15614/gene3075/gene13799/gene15799/gene15130/gene10789/gene17455/gene1232/gene29548/gene16614/gene7417/gene26311/gene26289/gene23572/gene13721/gene16247/gene21292/gene5754/gene4745/gene12386/gene27697/gene29285/gene24195/gene21875/gene15485/gene12330/gene7992/…	263
GO:0006950	response to stress	45/2300	174/16412	2.40E-05	0.005296352	0.005024896	gene16134/gene2891/gene28274/gene15604/gene7584/gene6579/gene22457/gene2890/gene15404/gene13243/gene4042/gene21598/gene3909/gene1278/gene3935/gene9467/gene1773/gene21858/gene12084/gene6955/gene3556/gene9697/gene13772/gene19128/gene18961/gene22447/gene21297/gene21394/gene16299/gene31807/gene21237/gene7201/gene3936/gene22825/gene3934/gene18518/gene3929/gene3852/gene536/gene22046/gene3933/gene3931/g…	45
GO:0080167	response to karrikin	18/2300	48/16412	4.44E-05	0.007189001	0.006820539	gene7812/gene13348/gene23606/gene7375/gene15061/gene12247/gene7106/gene8681/gene13178/Ziziphus_jujuba_newGene_7097/gene5325/gene2297/gene19118/gene9450/gene6363/gene3944/gene3305/gene27808	18
GO:0009765	photosynthesis, light harvesting	9/2300	15/16412	4.61E-05	0.007189001	0.006820539	gene9464/gene610/gene2133/gene16141/gene28966/gene11529/gene19246/gene28101/gene8625	9
GO:0009408	response to heat	30/2300	104/16412	6.24E-05	0.007794611	0.007395109	gene21597/gene24086/gene16614/gene21592/gene8137/gene4829/gene28637/gene17986/gene12300/gene1473/gene12298/Ziziphus_jujuba_newGene_5533/gene5981/gene14268/gene14647/gene27208/gene19679/gene8485/gene22903/gene13212/gene20820/gene27475/gene19061/gene4822/gene13170/gene29769/gene27535/gene20348/gene30706/Ziziphus_jujuba_newGene_5534	30
GO:0010218	response to far red light	17/2300	45/16412	6.45E-05	0.007794611	0.007395109	gene9464/gene6204/gene14777/gene4097/gene16141/gene28966/gene18938/gene12920/gene18797/gene7656/gene26385/gene14993/gene28101/gene18968/gene8160/gene17530/gene8625	17
GO:0009451	RNA modification	7/2300	10/16412	8.55E-05	0.009437747	0.00895403	gene18662/gene23916/gene3267/gene3187/gene15035/gene24986/gene1467	7
GO:0010155	regulation of proton transport	14/2300	36/16412	0.00019726	0.019543408	0.01854174	gene6204/gene14777/gene4097/gene16141/gene28966/gene17163/gene13006/gene29870/gene18797/gene26385/gene14207/gene17167/gene18968/gene547	14
GO:0042398	cellular modified amino acid biosynthetic process	7/2300	11/16412	0.000206652	0.019543408	0.01854174	gene21337/gene6750/gene30349/gene16406/gene22754/gene33080/gene21770	7
GO:0009734	auxin-activated signaling pathway	19/2300	60/16412	0.000367182	0.031580775	0.02996215	gene17658/gene5948/gene662/gene15775/gene5072/gene1769/gene9046/gene10043/gene30489/gene27920/gene12590/gene18420/gene13305/gene2985/gene15773/gene17659/Ziziphus_jujuba_newGene_1658/gene29511/gene5947	19
GO:0009698	phenylpropanoid metabolic process	8/2300	15/16412	0.000376427	0.031580775	0.02996215	gene8227/gene28884/gene25313/Ziziphus_jujuba_newGene_8810/gene16406/gene23173/gene19766/gene21770	8
GO:0009644	response to high light intensity	24/2300	84/16412	0.000381641	0.031580775	0.02996215	gene6204/gene24086/gene14777/gene4097/gene21592/gene16141/gene28966/gene8137/gene4829/gene28637/gene17986/gene12300/gene1473/gene18797/gene12298/gene26385/gene23163/gene13212/gene20820/gene5366/gene27475/gene19061/gene13170/gene20348	24
GO:0008361	regulation of cell size	10/2300	23/16412	0.000570986	0.039102696	0.037098546	gene12640/gene14268/gene11339/gene9658/gene28031/gene8160/gene5555/gene9618/gene15640/gene26417	10
GO:0006417	regulation of translation	8/2300	16/16412	0.000660557	0.043728863	0.041487606	gene17658/gene5948/gene5072/gene13247/gene5073/gene17276/gene17659/gene28518	8
GO:0009658	chloroplast organization	17/2300	54/16412	0.000793107	0.049506113	0.046968751	gene4667/gene18565/gene10328/gene18746/gene20557/gene7297/gene4403/gene15359/gene8485/gene3187/gene6744/gene28031/gene19198/gene17755/gene5366/gene2444/gene9843	17
GO:0009834	plant-type secondary cell wall biogenesis	9/2300	20/16412	0.000797682	0.049506113	0.046968751	gene12640/gene4542/gene5555/gene25286/gene15131/gene26417/gene17357/gene1798/gene487	9
GO:0007389	pattern specification process	11/2300	28/16412	0.00085873	0.050159946	0.047589073	gene12640/gene14268/gene11339/gene9658/gene28031/gene8160/gene5555/gene9618/gene17429/gene15640/gene26417	11
GO:0055085	transmembrane transport	72/2300	364/16412	0.00135617	0.073117188	0.069369675	gene28984/gene19229/gene13096/gene22457/gene33092/gene14843/gene18505/gene21491/gene3952/gene2435/gene24151/gene1587/gene20806/gene24240/gene18063/gene20816/gene13092/gene22414/gene30162/gene8478/gene16750/gene18037/gene12289/gene16934/gene10061/gene7804/gene12596/gene5618/gene6770/gene13091/gene839/gene16472/gene30392/gene7231/gene11923/gene23227/gene3306/gene8160/gene8094/gene19941/gene2743/Ziz…	72
GO:0006820	anion transport	7/2300	14/16412	0.001460045	0.074350001	0.070539302	gene3180/gene30696/gene10729/gene4838/Ziziphus_jujuba_newGene_4019/gene28194/gene6376	7
GO:0006949	syncytium formation	7/2300	14/16412	0.001460045	0.074350001	0.070539302	gene6747/gene4389/gene20432/gene21996/gene4002/gene21919/gene19138	7
GO:0070838	divalent metal ion transport	9/2300	22/16412	0.001815184	0.087925746	0.083419243	gene1232/gene22002/gene79/gene11529/gene8426/gene20763/gene12627/gene24767/gene20796	9
GO:0006542	glutamine biosynthetic process	5/2300	8/16412	0.002082388	0.096177267	0.091247845	gene15167/gene11822/gene26092/gene9737/gene9770	5
GO:0030003	cellular cation homeostasis	9/2300	23/16412	0.002615026	0.107058404	0.101571285	gene1232/gene22002/gene79/gene11529/gene8426/gene20763/gene12627/gene24767/gene20796	9
GO:0009225	nucleotide-sugar metabolic process	3/2300	3/16412	0.002749234	0.107058404	0.101571285	gene14375/gene23972/Ziziphus_jujuba_newGene_9085	3
GO:0042327	positive regulation of phosphorylation	3/2300	3/16412	0.002749234	0.107058404	0.101571285	Ziziphus_jujuba_newGene_3250/gene20731/gene33306	3
GO:0009651	response to salt stress	47/2300	226/16412	0.003184079	0.119312845	0.113197643	gene27642/gene7209/gene1232/gene15167/gene15155/gene14836/gene4580/gene24225/gene13786/gene16027/gene13106/gene8227/gene12640/gene5981/gene28884/gene14268/gene25313/gene22339/gene27208/gene25209/gene19679/gene27489/gene24456/gene23890/gene11339/gene4717/Ziziphus_jujuba_newGene_6540/gene19198/Ziziphus_jujuba_newGene_7534/gene9088/gene5555/gene33108/gene30486/gene23624/gene4765/gene17552/gene22835/…	47
GO:0006598	polyamine catabolic process	6/2300	12/16412	0.003254772	0.119703272	0.113568059	gene30349/gene16406/gene23173/gene22754/gene33080/gene21770	6
GO:0009718	anthocyanin-containing compound biosynthetic process	9/2300	24/16412	0.003670009	0.130154252	0.12348339	Ziziphus_jujuba_newGene_8905/gene7914/gene1182/gene12386/gene15061/gene12383/gene6750/Ziziphus_jujuba_newGene_8810/gene21578	9
GO:0010143	cutin biosynthetic process	5/2300	9/16412	0.00414547	0.144436916	0.137034017	gene22072/gene24152/gene22073/gene26701/gene26512	5
GO:0010196	nonphotochemical quenching	4/2300	6/16412	0.004555604	0.148318508	0.140716664	gene16141/gene28966/gene13178/gene9450	4
GO:0009744	response to sucrose	18/2300	68/16412	0.00485825	0.154213856	0.146309854	gene6204/gene14777/gene4097/gene16141/gene28966/gene15061/gene23818/gene1937/gene12033/gene18797/gene26385/gene12947/gene18968/gene6750/Ziziphus_jujuba_newGene_8810/gene9096/gene11545/gene17858	18
GO:0006833	water transport	14/2300	48/16412	0.00489198	0.154213856	0.146309854	gene27642/gene1232/gene6229/gene13786/gene22769/gene12640/gene14268/gene25209/gene11339/gene5555/gene12819/gene16298/gene26417/gene15454	14
GO:0043481	anthocyanin accumulation in tissues in response to UV light	11/2300	34/16412	0.005134875	0.159341584	0.151174769	gene12640/gene14268/gene11339/gene9658/gene32013/gene8160/gene28398/gene5555/gene26417/gene13149/Ziziphus_jujuba_newGene_1599	11
GO:0009963	positive regulation of flavonoid biosynthetic process	6/2300	13/16412	0.005333014	0.162944084	0.154592628	gene24195/gene30349/gene2887/Ziziphus_jujuba_newGene_4191/Ziziphus_jujuba_newGene_3726/gene33080	6
GO:0051258	protein polymerization	8/2300	21/16412	0.005454952	0.164144466	0.155731486	gene7209/gene7681/gene1004/gene31092/gene26532/gene21334/gene22835/gene28854	8
GO:0030154	cell differentiation	13/2300	44/16412	0.005841091	0.170594221	0.161850669	gene22002/gene29285/gene12600/gene22683/gene13247/gene16365/gene1455/gene12360/gene23278/gene15873/gene5589/gene2535/gene28518	13
GO:0009611	response to wounding	22/2300	91/16412	0.006478761	0.186475635	0.176918104	gene5948/gene12932/gene9371/gene7669/gene13222/gene18063/gene17343/gene9592/gene14268/gene12481/gene4717/gene30349/gene30486/gene18328/gene4765/gene21578/gene22754/gene33080/Ziziphus_jujuba_newGene_1599/gene15119/gene21095/gene4755	22
GO:0015979	photosynthesis	18/2300	70/16412	0.006726277	0.190834101	0.181053184	gene9720/gene9812/gene5355/gene2807/gene79/gene1079/gene26883/gene2114/gene7016/gene9457/gene15120/gene24178/gene9450/gene6760/gene6209/gene2444/gene23173/Ziziphus_jujuba_newGene_2182	18
GO:0046686	response to cadmium ion	45/2300	224/16412	0.007394618	0.203968207	0.19351412	gene27642/gene15167/gene7681/gene14836/gene24225/gene13786/gene21971/gene12927/gene12033/gene6117/gene12347/gene14366/gene22769/Ziziphus_jujuba_newGene_8047/gene7922/gene14268/gene23757/gene25209/gene12053/gene30358/gene10332/gene14196/gene23890/gene23310/gene11339/gene18945/gene7210/gene21320/gene5073/gene24483/gene22048/gene28200/Ziziphus_jujuba_newGene_2334/gene30349/gene33108/gene18948/gene17…	45
GO:0010583	response to cyclopentenone	10/2300	31/16412	0.007672368	0.20873046	0.198032291	gene6440/gene96/gene13222/gene5073/gene22048/gene6392/gene32632/gene22051/gene958/gene13149	10
GO:0015996	chlorophyll catabolic process	12/2300	41/16412	0.008611784	0.218689328	0.207480732	gene15799/gene12349/gene23633/gene9897/gene29285/gene27363/gene25275/gene8065/gene24590/gene28101/gene33015/gene8625	12
GO:0007017	microtubule-based process	9/2300	27/16412	0.008892755	0.218689328	0.207480732	gene2811/gene22027/gene1004/gene31092/gene26532/gene21334/gene22835/gene28854/gene2126	9
GO:0006751	glutathione catabolic process	4/2300	7/16412	0.009452337	0.218689328	0.207480732	gene24003/gene17197/gene23998/gene24000	4
GO:0010025	wax biosynthetic process	4/2300	7/16412	0.009452337	0.218689328	0.207480732	gene5325/gene1166/gene26701/gene26512	4
GO:0042026	protein refolding	4/2300	7/16412	0.009452337	0.218689328	0.207480732	gene4403/gene31807/gene27475/gene17021	4
GO:0043462	regulation of ATPase activity	4/2300	7/16412	0.009452337	0.218689328	0.207480732	gene5981/gene27208/gene19679/gene27535	4
GO:0009773	photosynthetic electron transport in photosystem I	10/2300	32/16412	0.009786164	0.218689328	0.207480732	gene14777/gene17440/gene336/gene27347/gene18938/gene951/gene20763/gene30476/gene23888/gene31486	10
GO:0006537	glutamate biosynthetic process	3/2300	4/16412	0.009842388	0.218689328	0.207480732	gene9018/gene24847/gene26791	3
GO:0031456	glycine betaine biosynthetic process	3/2300	4/16412	0.009842388	0.218689328	0.207480732	gene8227/gene28884/gene25313	3
GO:0044707	multicellular organismal process	3/2300	4/16412	0.009842388	0.218689328	0.207480732	gene12805/gene30498/Ziziphus_jujuba_newGene_6688	3
GO:0090355	positive regulation of auxin metabolic process	3/2300	4/16412	0.009842388	0.218689328	0.207480732	gene12640/gene5555/gene26417	3
GO:0090358	positive regulation of tryptophan metabolic process	3/2300	4/16412	0.009842388	0.218689328	0.207480732	gene12640/gene5555/gene26417	3
GO:0010075	regulation of meristem growth	16/2300	62/16412	0.009910393	0.218689328	0.207480732	gene13006/gene12640/gene14268/gene17086/gene6743/gene9658/gene28031/gene6997/gene5555/gene16406/gene9618/gene29193/gene26417/Ziziphus_jujuba_newGene_1965/gene19149/gene4764	16
