# Supplementary material for: Transcriptome Analysis of Jujube (Ziziphus jujuba Mill.) Response to Heat Stress
Source: Int J Genomics. 2021 Dec 2;2021:3442277. doi: 10.1155/2021/3442277 (PMC8660251; doi:10.1155/2021/3442277)
Supplement: Supplementary Materials — Table S1. The DEGs were detected in the comparisons of HR1 vs. HR0. Table S2. The DEGs were detected in the comparisons of HR3 vs. HR0. Table S3. The DEGs were detected in the comparisons of HR5 vs. HR0. Table S4. The DEGs were detected in the comparisons of HR7 vs. HR0. Table S5. Functional analysis of the DEGs from HR1 vs. HR0. Table S6. Functional analysis of the DEGs from HR3 vs. HR0. Table S7. Functional analysis of the DEGs from HR5 vs. HR0. Table S8. Functional analysis of the DEGs from HR7 vs. HR0. [file 3442277.f1.zip › Table S7.txt]

Functional analysis of the DEGs from HR5 VS HR0
ID	Description	GeneRatio	BgRatio	pvalue	p.adjust	qvalue	geneID	Count
GO:0019344	cysteine biosynthetic process	42/2994	83/16412	2.20E-11	2.53E-08	2.37E-08	gene17440/gene28966/gene22444/gene79/gene1079/gene18938/gene16141/gene1232/gene27347/gene11532/gene15485/gene4533/gene28031/gene2614/gene18739/gene33116/gene18968/gene6229/gene11529/gene19198/gene6531/gene25591/gene4940/gene14268/gene9294/gene26524/gene13106/gene33312/gene29074/gene13178/gene26317/gene29034/gene15246/gene28662/gene30794/gene21338/gene30349/gene32659/gene33080/gene3630/gene21922/g…	42
GO:0010114	response to red light	27/2994	42/16412	5.67E-11	4.35E-08	4.07E-08	gene6204/gene9464/gene14777/gene6619/gene20432/gene28966/gene26385/gene4097/gene29548/gene14993/gene18938/gene16141/gene18968/gene9302/gene2992/gene7656/gene25591/gene4940/gene18797/gene26213/gene18140/gene3979/gene6609/gene12920/gene15246/gene17530/gene29300	27
GO:0010218	response to far red light	27/2994	45/16412	5.56E-10	2.13E-07	1.99E-07	gene6204/gene9464/gene14777/gene28966/gene26385/gene4097/gene14993/gene18938/gene16141/gene18968/gene9302/gene7656/gene25591/gene4940/gene18797/gene26726/gene26213/gene18140/gene6609/gene8160/gene12920/gene15246/gene28101/gene16105/gene17530/gene8625/gene29300	27
GO:0009637	response to blue light	25/2994	44/16412	1.16E-08	3.82E-06	3.57E-06	gene6204/gene9464/gene14777/gene28966/gene26385/gene29870/gene14993/gene18938/gene16141/gene18968/gene9302/gene7656/gene25591/gene17163/gene4940/gene26213/gene18140/gene17167/gene6609/gene8160/gene12920/gene15246/gene28101/gene7297/gene8625	25
GO:0009765	photosynthesis, light harvesting	13/2994	15/16412	1.76E-08	5.06E-06	4.73E-06	gene9464/gene2133/gene28966/gene16141/gene610/gene11529/gene33245/gene19246/gene9294/gene6609/gene28101/gene15812/gene8625	13
GO:0055114	oxidation-reduction process	342/2994	1490/16412	8.89E-07	0.00022697	0.000212415	gene9720/gene13722/gene15727/gene25993/gene22615/gene9812/gene27768/gene13116/gene15285/gene6022/gene24086/gene14909/gene15799/gene14966/gene17455/gene12033/gene22444/gene15614/gene18505/gene29548/gene4745/gene16732/gene16247/gene14196/gene9614/gene3695/gene27697/gene1232/gene11532/gene10789/gene15485/gene15130/gene17409/gene27965/gene16797/gene24195/gene7417/gene9592/gene3075/gene18739/gene26311…	342
GO:0009644	response to high light intensity	34/2994	84/16412	1.59E-06	0.000333244	0.000311875	gene6204/gene14777/gene24086/gene28966/gene26385/gene4097/gene16141/gene21592/gene8137/gene9302/gene28637/gene12300/gene17986/gene18797/gene4829/gene26213/gene1473/gene13212/gene5366/gene12298/gene15246/Ziziphus_jujuba_newGene_7420/gene15812/gene26393/gene8796/gene20820/gene29430/gene27475/gene28023/gene23163/gene13170/gene19061/gene2239/gene20348	34
GO:0006098	pentose-phosphate shunt	46/2994	129/16412	1.89E-06	0.000362749	0.000339488	gene17440/gene26385/gene14993/gene17267/gene27347/gene10761/gene33116/gene15674/gene8065/gene6229/gene9302/gene24151/gene7656/gene26883/gene6531/gene25591/gene20763/gene2297/gene46/gene10138/gene18140/gene5249/gene22769/gene33312/gene29074/gene20439/gene12920/gene7785/gene30492/gene15812/gene27049/gene24988/gene30110/gene14208/gene6209/gene16578/gene16365/gene30568/gene8498/gene29154/gene18439/ge…	46
GO:0010264	myo-inositol hexakisphosphate biosynthetic process	18/2994	34/16412	5.24E-06	0.000927136	0.000867684	gene15685/gene19288/gene8834/gene19300/gene16614/gene8480/gene22565/gene5171/gene18671/gene31948/gene33190/gene27671/gene6744/gene24147/gene28101/gene7297/gene8625/gene31652	18
GO:0080167	response to karrikin	22/2994	48/16412	1.03E-05	0.00169936	0.001590391	gene7812/gene23606/gene13348/gene7375/gene2297/Ziziphus_jujuba_newGene_7097/gene12247/gene9450/gene8681/gene6363/gene7106/gene13178/gene15061/gene4518/Ziziphus_jujuba_newGene_6862/gene19118/gene8558/gene15542/gene5325/gene3305/Ziziphus_jujuba_newGene_1242/gene29300	22
GO:0010155	regulation of proton transport	18/2994	36/16412	1.49E-05	0.00213565	0.001998704	gene6204/gene14777/gene28966/gene26385/gene4097/gene29870/gene16141/gene18968/gene9302/gene14207/gene13006/gene17163/gene18797/gene26213/gene17167/gene15246/gene15812/gene547	18
GO:0015979	photosynthesis	28/2994	70/16412	1.69E-05	0.002283645	0.002137208	gene9720/gene9812/gene5355/gene79/gene1079/gene2807/gene2114/gene15120/gene29141/gene23665/gene17651/gene26883/gene22413/gene9457/gene9119/gene10138/gene9450/gene12012/gene16311/gene7016/Ziziphus_jujuba_newGene_1983/gene15246/gene6760/gene9118/gene1850/gene6209/gene2444/gene24178	28
GO:0043085	positive regulation of catalytic activity	26/2994	68/16412	8.29E-05	0.009070735	0.008489083	gene5375/gene26385/gene19288/gene19300/gene27347/gene10761/gene33116/gene22002/gene9302/gene7992/gene26883/gene6531/gene17163/gene18797/gene15804/gene549/gene17167/gene5249/gene2803/gene13178/gene27049/gene7538/gene16482/gene6209/gene4879/gene22496	26
GO:0006364	rRNA processing	38/2994	115/16412	9.76E-05	0.010195304	0.009541541	gene28966/gene4667/gene19288/gene14993/gene18938/gene16141/gene19300/gene27347/gene15485/gene33116/gene15674/gene18565/gene1541/gene7656/gene6531/gene4039/gene25591/gene13027/gene4940/gene18797/gene20557/gene12224/gene549/gene26213/gene18140/gene6609/gene13247/gene33312/gene29074/gene12920/gene2803/gene13178/gene15812/gene28662/gene14208/gene32659/gene6947/gene25655	38
GO:0019761	glucosinolate biosynthetic process	28/2994	77/16412	0.000125626	0.012557156	0.011751941	gene27642/gene14909/gene26385/gene19288/gene19300/gene1232/gene27347/gene10761/gene8065/gene12481/gene9302/gene16671/gene6531/gene4940/gene18797/gene7922/gene14268/gene10666/Ziziphus_jujuba_newGene_5789/gene6029/gene26383/gene15812/gene28662/gene30794/gene21338/gene16577/gene32659/Ziziphus_jujuba_newGene_1242	28
GO:0007389	pattern specification process	14/2994	28/16412	0.000133446	0.012783003	0.011963306	gene28031/gene9658/gene12640/gene26726/gene14268/gene5555/gene15640/gene11339/gene8160/gene26417/gene11352/gene17429/gene9618/gene3630	14
GO:0005978	glycogen biosynthetic process	6/2994	7/16412	0.000216843	0.016672169	0.015603083	gene26385/gene14993/gene9302/gene2343/gene12058/gene12381	6
GO:0009414	response to water deprivation	31/2994	91/16412	0.000223451	0.016672169	0.015603083	gene4580/gene14777/gene5948/Ziziphus_jujuba_newGene_7333/gene29940/gene17816/gene3107/gene16808/gene16614/gene13006/gene21971/gene18063/gene27232/gene1854/gene6571/gene29786/gene6029/gene8043/gene26868/gene22851/gene6628/gene6541/gene28023/Ziziphus_jujuba_newGene_2251/Ziziphus_jujuba_newGene_6652/gene3974/gene15921/gene487/gene20673/gene4718/gene23624	31
GO:0003333	amino acid transmembrane transport	19/2994	46/16412	0.000227818	0.016672169	0.015603083	gene965/gene96/gene7703/gene26726/gene971/gene14267/gene110/gene111/gene11711/gene22945/gene13149/gene21542/gene26273/gene24360/gene13563/gene12538/gene5963/gene19149/gene97	19
GO:0006073	cellular glucan metabolic process	13/2994	26/16412	0.000232062	0.016672169	0.015603083	gene26924/gene71/gene1279/gene16808/gene14330/gene28946/gene246/gene23169/gene16441/Ziziphus_jujuba_newGene_6411/gene244/gene245/gene70	13
GO:0009657	plastid organization	13/2994	26/16412	0.000232062	0.016672169	0.015603083	gene19288/gene18938/gene19300/gene27347/gene7656/gene6531/gene4940/gene26213/gene12012/gene2803/gene4751/gene23240/gene28518	13
GO:0008361	regulation of cell size	12/2994	23/16412	0.000242365	0.016884752	0.015802035	gene28031/gene9658/gene12640/gene26726/gene14268/gene5555/gene15640/gene11339/gene8160/gene26417/gene9618/gene3630	12
GO:0009408	response to heat	34/2994	104/16412	0.000278405	0.018825059	0.017617921	gene21597/gene24086/gene21592/gene8137/gene16614/gene28637/gene12300/gene17986/gene4829/gene5981/gene14268/gene19679/gene1473/gene27208/gene12331/gene22903/gene13212/gene12298/gene4822/Ziziphus_jujuba_newGene_7420/gene14647/gene26393/gene21338/gene8796/gene20820/gene29430/gene27475/gene13170/gene19061/gene2239/gene22909/gene27535/Ziziphus_jujuba_newGene_5533/gene20348	34
GO:0042744	hydrogen peroxide catabolic process	17/2994	40/16412	0.00032123	0.02110019	0.019747161	gene22615/gene27642/gene28031/gene10761/gene2754/gene4039/gene7922/gene12053/gene28588/gene26580/gene28590/gene18819/gene4462/gene22616/gene3630/gene9712/gene21603	17
GO:0009451	RNA modification	7/2994	10/16412	0.000477476	0.029668059	0.027765624	gene24986/gene3267/gene18662/gene15035/gene1467/gene3187/gene23916	7
GO:0009744	response to sucrose	24/2994	68/16412	0.000616581	0.037303144	0.034911117	gene6204/gene14777/gene28966/gene26385/gene12033/gene4097/gene16141/gene18968/gene9302/gene1937/gene18797/gene23818/gene26213/gene6750/gene12947/gene15061/Ziziphus_jujuba_newGene_8810/gene15246/gene15812/gene13449/gene9096/gene28847/gene28800/gene11545	24
GO:0005992	trehalose biosynthetic process	8/2994	13/16412	0.000651246	0.037430356	0.035030173	gene28045/gene574/gene20259/gene10826/gene29093/gene22496/gene7291/gene13018	8
GO:0031425	chloroplast RNA processing	6/2994	8/16412	0.000732481	0.041072543	0.038438808	gene23604/gene3891/gene17678/gene30703/gene27141/gene25385	6
GO:0009773	photosynthetic electron transport in photosystem I	14/2994	32/16412	0.000755349	0.041346393	0.038695097	gene14777/gene17440/gene18938/gene27347/gene951/gene15674/gene6531/gene25591/gene21576/gene20763/gene4940/gene336/gene14208/gene30568	14
GO:0006950	response to stress	49/2994	174/16412	0.000831156	0.044437852	0.04158832	gene16134/gene1278/gene22457/gene21598/gene13772/gene15604/gene28274/gene4042/gene7584/gene15404/gene13243/gene2890/gene3909/gene6579/gene12084/gene19128/gene2891/gene21394/gene3556/gene13771/gene6955/gene21858/gene9467/gene18518/gene18961/gene3935/gene17865/Ziziphus_jujuba_newGene_6074/gene22046/gene22447/gene4697/gene1773/gene7201/gene3936/gene4908/gene17824/gene15548/gene26969/gene12282/gene21…	49
GO:0009926	auxin polar transport	16/2994	40/16412	0.001063696	0.051881392	0.04855455	gene28031/gene9658/gene12640/gene26726/gene14268/gene5555/gene15640/gene16654/gene11339/gene26417/gene13149/gene10898/gene9618/gene26448/gene3630/gene27829	16
GO:0009611	response to wounding	29/2994	91/16412	0.001193864	0.053817511	0.050366517	gene5948/gene14966/gene7669/gene9592/gene30116/gene12481/gene13222/gene18063/gene17343/gene15119/gene8042/gene12932/gene14268/gene30486/gene2237/gene7081/gene29460/gene30349/gene6973/gene9371/gene4518/gene4765/gene4717/gene33080/gene15746/gene2723/gene15921/gene22754/gene21095	29
GO:0006569	tryptophan catabolic process	10/2994	20/16412	0.001240675	0.054852157	0.051334817	gene14375/gene24195/gene9592/gene12481/gene19198/gene7305/gene20536/gene10749/gene15921/gene21528	10
GO:0006949	syncytium formation	8/2994	14/16412	0.001276786	0.055064768	0.051533795	gene4389/gene20432/gene6747/gene21919/gene21996/gene26726/gene4002/gene14716	8
GO:0006833	water transport	18/2994	48/16412	0.001293387	0.055064768	0.051533795	gene27642/gene1232/gene6229/gene13786/gene12640/gene12819/gene14268/gene5555/gene25209/gene11339/gene16311/gene22769/gene6571/gene29786/gene16298/gene26417/gene6541/gene15454	18
GO:0010207	photosystem II assembly	27/2994	84/16412	0.001503692	0.061731924	0.057773427	gene19288/gene18938/gene19300/gene27347/gene15485/gene33116/gene15674/gene7656/gene6531/gene16584/gene4039/gene25591/gene4940/gene18797/gene12224/gene26213/gene18140/gene13247/gene2803/gene25303/gene13178/gene24147/gene7297/gene15035/gene4879/gene30568/gene1056	27
GO:0001676	long-chain fatty acid metabolic process	10/2994	21/16412	0.001983937	0.074771677	0.069977019	gene9327/gene24964/gene13187/gene29916/gene29951/gene17831/gene4873/Ziziphus_jujuba_newGene_8269/gene11034/gene26512	10
GO:0009684	indoleacetic acid biosynthetic process	12/2994	28/16412	0.002214756	0.080118458	0.074980943	gene14375/gene27642/gene24195/gene9592/gene12481/gene19198/gene7305/gene20536/gene10796/gene10749/gene15921/gene21528	12
GO:0009658	chloroplast organization	19/2994	54/16412	0.002289844	0.080118458	0.074980943	gene4667/gene28031/gene18565/gene19198/gene4403/gene15359/gene20557/gene10328/gene6744/gene3967/gene5366/gene18746/gene7297/gene27274/gene2444/gene3187/gene17755/gene3630/Ziziphus_jujuba_newGene_2795	19
GO:0005985	sucrose metabolic process	8/2994	15/16412	0.002300051	0.080118458	0.074980943	gene3843/gene18014/gene30172/gene14421/gene29908/Ziziphus_jujuba_newGene_8095/gene30055/gene14286	8
GO:0010075	regulation of meristem growth	21/2994	62/16412	0.002369801	0.081316015	0.076101707	gene28031/gene6743/gene13006/gene9658/gene12640/gene14268/gene5555/gene17086/gene29193/gene26417/gene18239/gene6997/gene9618/gene12538/gene16406/Ziziphus_jujuba_newGene_1965/gene19149/gene3630/gene11986/gene20702/gene16721	21
GO:0006751	glutathione catabolic process	5/2994	7/16412	0.003046902	0.097319578	0.091079058	gene24003/gene23998/gene24000/gene17197/gene23999	5
GO:0070838	divalent metal ion transport	10/2994	22/16412	0.003047851	0.097319578	0.091079058	gene79/gene1232/gene22002/gene8426/gene11529/gene20763/gene24767/gene12627/gene15812/gene20796	10
GO:0030154	cell differentiation	16/2994	44/16412	0.00339395	0.105441762	0.098680416	gene33116/gene22002/gene15873/gene18140/gene29285/gene13247/gene12600/gene33312/gene29074/gene16365/gene5589/gene1455/gene3682/gene12360/gene28518/gene6947	16
GO:0001666	response to hypoxia	9/2994	19/16412	0.003485552	0.106843774	0.099992525	gene15685/gene608/gene3872/gene14421/gene30777/gene8183/gene24933/Ziziphus_jujuba_newGene_7626/gene14286	9
GO:0055085	transmembrane transport	87/2994	364/16412	0.003699194	0.110447368	0.103365042	gene22457/gene28984/gene14843/gene22414/gene2435/gene19229/gene18505/gene13096/gene21491/gene3952/gene33092/gene30162/gene24151/gene839/gene18063/gene22720/gene10061/gene7231/gene3306/gene20806/gene7804/gene12819/gene16193/gene16750/gene18037/gene24240/gene16017/gene13091/gene16934/gene23227/gene637/gene16472/gene2742/gene8944/gene8388/gene8160/gene13092/gene11923/gene15044/gene12289/gene16298/Zi…	87
GO:0030003	cellular cation homeostasis	10/2994	23/16412	0.004520523	0.127734366	0.119543529	gene79/gene1232/gene22002/gene8426/gene11529/gene20763/gene24767/gene12627/gene15812/gene20796	10
GO:0035304	regulation of protein dephosphorylation	18/2994	53/16412	0.004560673	0.127734366	0.119543529	gene17440/gene18938/gene27347/gene11532/gene15674/gene6531/gene16584/gene4039/gene25591/gene4940/gene18797/gene28975/gene13247/gene2803/Ziziphus_jujuba_newGene_7420/gene21596/gene23333/gene1455	18
GO:0009651	response to salt stress	57/2994	226/16412	0.005265949	0.139461374	0.130518554	gene4580/gene7209/gene27642/gene15167/gene1232/gene4533/gene14836/gene33108/gene13786/gene12640/gene19198/gene24225/gene22339/gene5981/gene24456/gene14268/gene16027/gene5074/gene30486/gene5555/gene15155/gene19679/gene25209/gene9088/gene23890/gene11339/gene27208/gene13106/gene21386/gene6571/gene15153/gene29786/gene27489/Ziziphus_jujuba_newGene_7534/Ziziphus_jujuba_newGene_6540/gene26417/gene21338/…	57
GO:0009834	plant-type secondary cell wall biogenesis	9/2994	20/16412	0.005322269	0.139461374	0.130518554	gene12640/gene4542/gene5555/gene26417/gene15131/gene25286/gene17357/gene1798/gene487	9
GO:0009725	response to hormone	11/2994	27/16412	0.005360798	0.139461374	0.130518554	gene11556/gene30498/gene24177/gene24470/gene28313/gene16105/gene454/gene14349/gene17824/gene5862/gene27654	11
GO:0009825	multidimensional cell growth	15/2994	42/16412	0.005460978	0.139461374	0.130518554	gene20442/gene9658/gene12640/gene1445/gene26726/gene14268/gene5555/gene25209/gene11339/gene8160/gene26417/gene13149/gene19621/gene26448/gene27829	15
GO:0006470	protein dephosphorylation	17/2994	50/16412	0.005684086	0.139461374	0.130518554	gene21562/gene7270/gene23232/gene2621/gene24484/gene28199/gene28909/gene11982/gene4461/gene19032/gene13884/gene17276/gene1880/gene14988/gene23566/Ziziphus_jujuba_newGene_7594/gene13374	17
GO:0009699	phenylpropanoid biosynthetic process	3/2994	3/16412	0.006066175	0.139461374	0.130518554	gene29703/gene33255/gene15429	3
GO:0009934	regulation of meristem structural organization	3/2994	3/16412	0.006066175	0.139461374	0.130518554	gene12600/gene8043/gene14988	3
GO:0010117	photoprotection	3/2994	3/16412	0.006066175	0.139461374	0.130518554	gene14777/gene15061/gene9712	3
GO:0015931	nucleobase-containing compound transport	3/2994	3/16412	0.006066175	0.139461374	0.130518554	gene27169/gene1819/gene4629	3
GO:0016075	rRNA catabolic process	3/2994	3/16412	0.006066175	0.139461374	0.130518554	gene16729/gene10825/gene2345	3
GO:0006855	drug transmembrane transport	21/2994	67/16412	0.006626942	0.149366067	0.139788119	gene20886/gene27471/gene1240/gene12898/gene22421/gene9547/gene17004/gene22989/gene26326/gene30087/gene20888/Ziziphus_jujuba_newGene_2593/gene11218/gene13641/gene1241/gene8645/gene27069/gene12897/gene8646/gene21658/gene28960	21
GO:0006108	malate metabolic process	7/2994	14/16412	0.006894295	0.150355592	0.140714192	gene26311/gene19062/gene14836/gene13786/gene26289/gene12559/gene23748	7
GO:0006542	glutamine biosynthetic process	5/2994	8/16412	0.006904269	0.150355592	0.140714192	gene15167/gene11822/gene9737/gene9770/gene26092	5
GO:0009607	response to biotic stimulus	19/2994	59/16412	0.006946877	0.150355592	0.140714192	gene24394/gene14294/gene24389/gene24395/gene24398/gene14291/gene24396/gene24399/gene24400/gene14293/gene1986/gene24397/Ziziphus_jujuba_newGene_3988/gene24401/gene20796/gene20785/gene23678/gene455/gene32510	19
GO:0019252	starch biosynthetic process	31/2994	112/16412	0.00897439	0.187564756	0.175537356	gene26385/gene14993/gene27347/gene10761/gene608/gene9302/gene21971/gene7992/gene26883/gene6531/gene17163/gene18797/gene15804/gene10666/gene549/gene17167/gene27403/gene5249/gene12920/gene13178/gene27049/gene22083/gene7538/gene16482/gene4879/gene22496/gene11198/gene12381/gene30228/gene11986/gene10136	31
GO:0042542	response to hydrogen peroxide	22/2994	73/16412	0.009160967	0.189685036	0.177521675	gene24086/gene21592/gene8137/gene28637/gene12300/gene17986/gene22413/gene4829/gene1473/gene13212/gene12298/Ziziphus_jujuba_newGene_7420/gene26393/gene8796/gene20820/gene29430/gene27475/gene23163/gene13170/gene19061/gene2239/gene20348	22
GO:0044262	cellular carbohydrate metabolic process	8/2994	18/16412	0.009323362	0.189685036	0.177521675	gene3011/gene14836/gene6229/gene10738/gene11205/gene12012/gene2790/gene23748	8
