# Supplementary material for: Transcriptome Analysis of Jujube (Ziziphus jujuba Mill.) Response to Heat Stress
Source: Int J Genomics. 2021 Dec 2;2021:3442277. doi: 10.1155/2021/3442277 (PMC8660251; doi:10.1155/2021/3442277)
Supplement: Supplementary Materials — Table S1. The DEGs were detected in the comparisons of HR1 vs. HR0. Table S2. The DEGs were detected in the comparisons of HR3 vs. HR0. Table S3. The DEGs were detected in the comparisons of HR5 vs. HR0. Table S4. The DEGs were detected in the comparisons of HR7 vs. HR0. Table S5. Functional analysis of the DEGs from HR1 vs. HR0. Table S6. Functional analysis of the DEGs from HR3 vs. HR0. Table S7. Functional analysis of the DEGs from HR5 vs. HR0. Table S8. Functional analysis of the DEGs from HR7 vs. HR0. [file 3442277.f1.zip › Table S8.txt]

Functional analysis of the DEGs from HR7 VS HR0
ID	Description	GeneRatio	BgRatio	pvalue	p.adjust	qvalue	geneID	Count
GO:0031425	chloroplast RNA processing	7/1194	8/16412	7.95E-08	0.000112603	0.0001043	gene25385/gene3891/gene17678/gene23604/gene30703/gene27141/gene30292	7
GO:0006950	response to stress	33/1194	174/16412	3.12E-07	0.000154868	0.000143447	gene15604/gene16134/gene2891/gene6579/gene2890/gene4042/gene22457/gene10209/gene3909/gene21858/gene15404/gene3935/gene9467/gene6955/gene13771/gene3850/gene7584/gene13243/gene12084/gene31807/gene28274/gene22447/gene18961/gene22825/gene13772/gene9697/gene22055/gene3852/gene3929/gene3628/gene4908/gene3936/gene7201	33
GO:0010264	myo-inositol hexakisphosphate biosynthetic process	13/1194	34/16412	3.28E-07	0.000154868	0.000143447	gene15685/gene19288/gene19300/gene31652/gene33190/gene8834/gene8480/gene27671/gene16614/gene31948/gene30476/gene6744/gene23888	13
GO:0009718	anthocyanin-containing compound biosynthetic process	9/1194	24/16412	2.66E-05	0.006280151	0.005817029	gene15061/gene1182/gene12386/Ziziphus_jujuba_newGene_8905/gene6750/gene7914/gene12383/Ziziphus_jujuba_newGene_8810/gene11393	9
GO:0042026	protein refolding	5/1194	7/16412	3.75E-05	0.006637028	0.006147589	gene4403/gene31807/gene18194/gene17021/gene27475	5
GO:0006542	glutamine biosynthetic process	5/1194	8/16412	9.40E-05	0.013306992	0.012325685	gene11822/gene26092/gene15167/gene9737/gene9770	5
GO:0009408	response to heat	19/1194	104/16412	0.000162306	0.020893231	0.019352487	gene21597/gene24086/gene24872/gene21592/gene12300/gene12298/gene16614/gene4829/gene14268/gene1473/Ziziphus_jujuba_newGene_7420/gene22903/Ziziphus_jujuba_newGene_5533/gene17986/gene27475/gene24873/gene13212/Ziziphus_jujuba_newGene_5534/Ziziphus_jujuba_newGene_903	19
GO:0006820	anion transport	6/1194	14/16412	0.000264247	0.028782636	0.026660098	gene30696/gene3180/gene10729/Ziziphus_jujuba_newGene_4019/gene4838/gene28194	6
GO:0006073	cellular glucan metabolic process	8/1194	26/16412	0.000366175	0.029199659	0.027046368	gene28946/Ziziphus_jujuba_newGene_734/gene244/gene26924/gene23169/gene1279/gene246/gene71	8
GO:0009658	chloroplast organization	12/1194	54/16412	0.000407965	0.030404153	0.028162038	gene4667/gene10328/gene18746/gene20557/gene18565/gene2444/gene28031/gene4403/gene15359/gene17755/gene6744/gene9559	12
GO:0010114	response to red light	10/1194	42/16412	0.000686463	0.046287247	0.042873855	gene6619/gene20432/gene4097/gene14777/gene6204/gene29548/gene2992/gene9302/gene9464/gene17530	10
GO:0043085	positive regulation of catalytic activity	13/1194	68/16412	0.00109174	0.067213184	0.062256636	gene19288/gene19300/gene15804/gene27347/gene22002/gene549/gene7992/gene16482/gene26883/gene17163/gene5375/gene9302/gene13178	13
GO:0003333	amino acid transmembrane transport	10/1194	46/16412	0.001458259	0.068065984	0.063046548	gene96/gene111/gene7703/gene112/gene11711/gene13563/gene14267/gene22945/gene110/gene28386	10
GO:0009399	nitrogen fixation	4/1194	8/16412	0.001538214	0.068065984	0.063046548	gene11822/gene26092/gene9737/gene9770	4
GO:0010042	response to manganese ion	4/1194	8/16412	0.001538214	0.068065984	0.063046548	gene31652/gene33190/gene27671/gene31948	4
GO:0030026	cellular manganese ion homeostasis	4/1194	8/16412	0.001538214	0.068065984	0.063046548	gene31652/gene33190/gene27671/gene31948	4
GO:0046688	response to copper ion	4/1194	8/16412	0.001538214	0.068065984	0.063046548	gene31652/gene33190/gene27671/gene31948	4
GO:0051938	L-glutamate import	4/1194	8/16412	0.001538214	0.068065984	0.063046548	gene96/gene111/gene112/gene11711	4
GO:0071421	manganese ion transmembrane transport	4/1194	8/16412	0.001538214	0.068065984	0.063046548	gene31652/gene33190/gene27671/gene31948	4
GO:0055085	transmembrane transport	42/1194	364/16412	0.002001398	0.085878164	0.079545192	gene19229/gene33092/gene13096/gene28984/gene22457/gene7231/gene14843/gene18505/gene3952/gene24240/gene13092/gene12289/gene1587/gene21491/gene24151/gene7228/gene16298/gene22414/gene732/gene6770/gene8478/gene12819/gene16750/gene7229/gene11923/gene30162/gene18037/gene20816/gene8160/gene839/gene23227/gene19764/gene13091/gene29530/gene7804/gene19941/gene2527/gene13994/gene16193/gene945/gene8644/gene28…	42
GO:0006108	malate metabolic process	5/1194	14/16412	0.002321	0.093901028	0.08697642	gene26311/gene14836/gene12559/gene13786/gene26289	5
GO:0043091	L-arginine transport	4/1194	9/16412	0.002609789	0.099877338	0.092512016	gene96/gene111/gene112/gene11711	4
GO:0009644	response to high light intensity	14/1194	84/16412	0.002807362	0.104611174	0.096896761	gene24086/gene4097/gene21592/gene14777/gene12300/gene12298/gene6204/gene4829/gene1473/Ziziphus_jujuba_newGene_7420/gene17986/gene9302/gene27475/gene13212	14
GO:0009607	response to biotic stimulus	11/1194	59/16412	0.003167185	0.113100752	0.104760287	gene24389/gene14291/gene24394/gene24399/gene24396/Ziziphus_jujuba_newGene_3988/gene24398/gene14294/gene24395/gene20796/gene455	11
GO:0009805	coumarin biosynthetic process	5/1194	15/16412	0.00327481	0.113100752	0.104760287	gene12932/gene14268/gene15746/gene22754/gene30349	5
GO:0015977	carbon fixation	3/1194	5/16412	0.003435516	0.113132337	0.104789542	gene9812/gene23765/gene9720	3
GO:0009734	auxin-activated signaling pathway	11/1194	60/16412	0.003628787	0.116780967	0.108169109	gene5072/gene17658/gene5948/gene662/gene9046/gene30489/gene12590/gene29511/gene5947/gene1769/gene18420	11
GO:0009451	RNA modification	4/1194	10/16412	0.004100541	0.120965962	0.112045487	gene18662/gene3267/gene15035/gene23916	4
GO:0015819	lysine transport	4/1194	10/16412	0.004100541	0.120965962	0.112045487	gene96/gene111/gene112/gene11711	4
GO:0008272	sulfate transport	5/1194	16/16412	0.004481145	0.122766998	0.113713707	gene33092/gene13096/gene13092/gene13091/gene2853	5
GO:0010236	plastoquinone biosynthetic process	2/1194	2/16412	0.005288691	0.122766998	0.113713707	gene23537/gene17673	2
GO:0015714	phosphoenolpyruvate transport	2/1194	2/16412	0.005288691	0.122766998	0.113713707	Ziziphus_jujuba_newGene_8905/gene7914	2
GO:0090342	regulation of cell aging	2/1194	2/16412	0.005288691	0.122766998	0.113713707	gene14122/gene4039	2
GO:0009414	response to water deprivation	14/1194	91/16412	0.005891072	0.132408852	0.122644536	gene28204/gene24479/gene5948/gene14777/Ziziphus_jujuba_newGene_7333/gene5637/gene13006/gene16614/gene29940/gene14971/gene17816/gene4580/gene23624/gene1854	14
GO:0042398	cellular modified amino acid biosynthetic process	4/1194	11/16412	0.006075676	0.134424338	0.124511393	gene6750/gene16406/gene22754/gene30349	4
GO:0006598	polyamine catabolic process	4/1194	12/16412	0.008594437	0.17385319	0.161032616	gene16406/gene23173/gene22754/gene30349	4
GO:0055114	oxidation-reduction process	132/1194	1490/16412	0.009068085	0.180850828	0.167514222	gene2891/gene24086/gene28590/gene24872/gene13116/gene25993/gene7417/gene2890/gene13722/gene27768/gene22615/gene7231/gene26311/gene29918/gene18505/gene13799/gene31884/gene17455/gene9812/gene15614/gene12330/gene14196/gene6759/gene14783/gene22454/gene5490/gene7228/gene3605/gene5487/gene7690/gene12386/gene23890/gene9018/gene29142/gene13241/gene16247/gene14909/gene12009/gene15418/gene1369/gene22916/ge…	132
